# Supplementary material for: Large-Scale Identification and Characterization Analysis of VQ Family Genes in Plants, Especially Gymnosperms
Source: Int J Mol Sci. 2023 Oct 6;24(19):14968. doi: 10.3390/ijms241914968 (PMC10573558; doi:10.3390/ijms241914968)
Supplement: Supplementary file 1 [file ijms-24-14968-s001.zip]

Archive with 9 entries (9 files):
- ijms-2584089-Supplementary Figures S1-S6.pdf
- Table S1.xlsx
- Table S2.xlsx
- Table S3.xlsx
- Table S4.xlsx
- Table S5.xlsx
- Table S6.xlsx
- Table S7.xlsx
- Table S8.xlsx
