# Supplementary material for: Large-Scale Identification and Characterization Analysis of VQ Family Genes in Plants, Especially Gymnosperms
Source: Int J Mol Sci. 2023 Oct 6;24(19):14968. doi: 10.3390/ijms241914968 (PMC10573558; doi:10.3390/ijms241914968)
Supplement: Supplementary file 1 [file ijms-24-14968-s001.zip › Table S1.xlsx]

## Sheet: Table S1
Table S1. The sequences of VQ protein in 56 plant species.
Actinidia_chinensis	>PSS36699
Actinidia_chinensis	MDSCNSGSLQSSSGGDDEYDSRAATESISTFLNPIAQQPPPPPPPTMFDPLSNFFNPTWNKALTSGPNSAEPGSMAQHLVASSLTALPSVTMSTSTTEQADRTARLAPRNPKKRSRASRRAPTTVLNTDTTNFRAMVQEFTGIPAPPFTSSSPFVRSRLDLFGAPGSTRSHPFDTSSQPPYLLRPFAQKFQPPPPPPLDPIGSNSNSNDFQMQNQILTFQSLLSKSAIPLNEFGFGQTQPSALPNLVASDRTAWADGVGPSDGDRSQRQLGLVNGDYGYARSTGTSGKLVNYSPSSSDFNCEKGSGNVPSRGEGMVESWICSSDL
Actinidia_chinensis	>PSS36016
Actinidia_chinensis	MESQSYSSSSSTNKPPPPPSHFHSTLHSVRKISAKTWKKSIAPLPPTLPRIYKVAPIDFKHIVQKLTGGHDLQSHRLQSLAPLPLSLSTTTTSSDDDEPAATLELLPDTTTTPLSATYHDLMSQTLETKQWKPSNGFGAVEFSLSPSSHAWCSFLLPSPGTLSSLEQSPNTVL
Actinidia_chinensis	>PSS19482
Actinidia_chinensis	MDPPAGQSPRRELLGPRPPPLRVHKDSHKIKKTPPMSAHHHHPPVIIYTVSPKVIHTNPSEFMKLVQRLTGTSSTCPTDAISPTAPLASTKKTKKPLEKKNPQNIGDLGMVKDGVEISTKPERTCLFPGILSPGSGALPPIPPKFFSPPSDHSNPMSFFQGLSPLLQGNKNFMEGSFMPSPSNLFTSQLTSPSPSLDLFNN
Actinidia_chinensis	>PSS17477
Actinidia_chinensis	MDPPAGNSPRRELLGPRPPPLRVHKDSHKIKKPPLVPAHHHHRPPVIIYTVSPKVIHTNPSEFMKLVQRLTGTSSTCLTGGISPAARLASTEKTKMPLEKKNPQNISDMGMTQDGVEISTELERTSLFPGILSPGPGALQPIPPNFFSPPSDHPSPMSFFQGLSPLLQGNKNFMEGSFMSSPSNLFTSQLTSPTPSLDLFSNFFDI
Actinidia_chinensis	>PSS15754
Actinidia_chinensis	MADNLASMEPWTLRLPFPDSWIAEALARDPETLQKSLSTHSHTTFFTPELPPPPPVLPTRSGSGSDPETPASKRRSASIPLDGNGVRPTKRKSRASKRTTTTFITADPANFRQMVQQVTGVRFGGQQMALAQVLKPEPQRPLVNQGCLPTLDTSAFLLEKVVAVQPSLNVVPPALVGGGGGGGSGFDFESFSSFPTLESWKVL
Actinidia_chinensis	>PSS16414
Actinidia_chinensis	MENTPKTLERENPSLLTSSKSNITSNCVENPSTPKPMSISETNGCPTTFIQADTNNFKQVVQMLTGSPETTKQASKPASPAKTGPKKLGFKLHERRNSLKNLKMIIPGLALDSVLSPSQSKILSPSVLDLHKLVLSPKTPLNSSLEEKSIAEKGFYLLGSPVTTPRGSEPQLLPLFPVTSPRVSGTS
Actinidia_chinensis	>PSS13803
Actinidia_chinensis	MYAMEGMMMKKQTCVANTTTTTSPALGIHKNSQRICKIKPKIRIIHIFAPEIIKTDVANFRELVQRLTGKPTEGNTKKRPRRVPRIEVAKKMSFRERLKEEGEFMWGSGGEINQNCGGFLGGFADLDGFMQELNEFPMLPSDIALGGEREKERESTFA
Actinidia_chinensis	>PSS11086
Actinidia_chinensis	MNQQTRSDTMLGSSDQWLQYYQQPVAGGIFSGGLSHDATGVTTSATTEKMLSPSNSSTISNGGHELNPKGSILKPIRRRSRVSKRTPITLLNATTTNFRALVQQFTGCRSGTLSFGTQKGPINLNFGFASQQTVNNGGYHYDFQETRVLPQPSYHPHHQQQQQLHQFQDQNCMFSSDNNSSDVYPSSCGNPTLNNMQTLEDFLLENISLHELITDA
Actinidia_chinensis	>PSS11968
Actinidia_chinensis	MKPHPNTTIPATPKLVMHKDSRVISKFKPKIRIIHMVAPEIIKTDVAHFQELVQRLTGKKAERKHDIENTSRAPTKELASSCPETSKNAQSESCINILHNIGDGKKKEFTEREDIWGGVNSNGFIGGFGDMEGLVHDLTEFPLLPLKSSHFNRYGGMPLCQ
Actinidia_chinensis	>PSS11630
Actinidia_chinensis	MDNRNRHNDLLGVNKMGKNIRKSPIHQPNFTNTTRPQPQPQVYNINKNDFRNIVQQLTGSPSQEPLPRPPHNAPKPPSMRLQKIRPPPLTPINRPPIPIHATAPAPAPAQTPPMPGAPVPYGNAFGRPPAQFGQPPPTSMPPFTPGNSFWGYTAETPVTAYMRYLQNSIVDSAPRQNQAPPQSQSQPPQVPSHIQPQPSSSGLLPNPAGPPLSSPRMGGPPPLLPSPTSQFLLPSPSGFLNLLSPRSPYPLLSPGYQFPPPLTPNFPFSPMAQSGILGPGPQPPLSPGIAFPLSPGYFPLSSPRWRDQ
Actinidia_chinensis	>PSS09916
Actinidia_chinensis	MAMEHTRKSKRKRESVKVVYISSPVKVKTSASRFRALVQELTGQDSDVSRFAETYNSQQTIVDTEFKSINSRMTESPASSDSLFEPSFDDLLMSSRFQGSFLGMFPPNMSFEGSHEFVGGYAAV
Actinidia_chinensis	>PSS09846
Actinidia_chinensis	MQPPESSGEGSATPPRRQLEGPRPPQLRVRKESHAIRKPPQAAPPPPPPPVIIYAVSPKVIHTTVSDYMSLVQRLTGSSSAGDVSPAARLASIERTSPTDRAKDREILISNDDDDDDDDDVIMGGIVQVEGGFLLTGTL
Actinidia_chinensis	>PSS10036
Actinidia_chinensis	MKPQPNTTALAASKLVMHRDSHVISKLKPKIRIIHLVAPEIIKTDEANFRELVQRLTGKTAPAERKIHPEKTSSFPTKELRIFCPKPSKKIESDNGVNTLHNGNRMKKQSEKIWGGENSNGFMGGFGDMDSLIQDLGEFPLLPLQFSHSNAYRGMALFQ
Actinidia_chinensis	>PSS07530
Actinidia_chinensis	MASPSSNTNNNAPSHSSHDPNLPTNTTFVQADPSNFRAVVQRLTGAAQDPYAHKLPVTAAARKPPEIGPRRSAFKLHERRQTARKLEIKLGSPGPAQIVSPSSRRFLGFGGEMVMVSPVSPLDLFGSPKGEEEEERAIAEKGFYLHPSPLSTPRGSDPELLPLFPLHSPRDDSKSSSY
Actinidia_chinensis	>PSS05704
Actinidia_chinensis	MENTAKTLERENPSLQTSSKSNITNNCVENPSTPKPMSISETNGCPTTFIQADTSTFKQVVQMLTGSPETTKQASKPAKTGPKKPGFKLHERRNSLKNLKMIIPGLALDSVLSPSQSKILSPSVLDLRQLVLSPKTPLNSSLEEKAIAEKGFYLLGSPVTTPRGTEPQLLPLFPVTSPRVSGTS
Actinidia_chinensis	>PSS05806
Actinidia_chinensis	MRETKSSTTSSQSDSWAEFYQHQPNISGATTTSTMFSISDATNANTNTAANPTGDSGGGSAASSSHLSPDGRVSKPIRRRSRASRRTPTTLLNTDPANFRAMVQQFTGGGGSGGFTAPFIREASNLHFGQQILPNPNQNRVGFPPGTYYNHLQLQQQQQQQQQQQQQQQSLHPYQQRPYMFSDLISNMSAGQGGFDMGTEGIAISIHAPPRSNQNSNSNGSNNSMF
Actinidia_chinensis	>PSS04789
Actinidia_chinensis	METSPKLQETPNPPLVPSPNSNSTTNSTSSSSSTTPTPTPKPITRSEPNNPYPTTFVQADAYSFKQVVQMLTGSSETAKHAAAAKPDPPKNPIPPIKTGSTKKQLYERRNSLKNFKISPLLPGSVHNSGFSPRNRLNPEILSPSILDFPSLVLSPVTPLIPDPFNRSPPNRADSEVMDMEAEKQAIAKKGFYLHPSPANTPRDSEPRLLPLFPVTSPRVSGSSSS
Actinidia_chinensis	>PSS01716
Actinidia_chinensis	MADNLASMEPWTFRPSFADTWISEAFARDTETLTKALQKSLSTHSNAPFFTPETPLPPPVLQTMSGSGSDPETPASKHRSASIPVNGNSVRPTKRKSRASKRTTTTFITADPANFRQMVQQVTGVRFGGQQMAVSPVLKPEPQRPVVSQGCLPTLDTSAFLLEQVVSVRPSLNVVPPALVGEGGGSGGFDFESFSSFPTLESWKVM
Actinidia_chinensis	>PSS01741
Actinidia_chinensis	MDKLLSVHQKKAITKQTKPKKKPIKVVYIANPMKVKTSASEFRALVQELTGRDAVIPCPGEYPDIDGGDCVKICDDHASSPQVPSDVPKSDLTFEPYDEVFMDHMVENFPGFLPSSSFLYEAPLVDVLRLDAV
Actinidia_chinensis	>PSR99984
Actinidia_chinensis	MDSGKSDSLQSSSGGEEEYDSRTESISNFLNPSIGFGQISHHPQAPPPPQAAFFEVHNLGAFTPNLDLVWSRSEPNYADLGNLTGLSSFPTSTQSLLGASQGPFPSSSSMPLPSIDGNRGMALSSSDQTNAMKNSRKRTRASRRAPTTVLTTDTSNFRQMVQEFTGIPAPPFSGSPYSRRLDLFGPGSALRSGNLDAFGPLHPFRPSAQKAQTSSFLSSSSSTPSLLNSTLIEAIASTTTTNETRSTIASLPPFSTGYPMGLDPIRTFQSLLQSPLKYSLPNAPVFGSKSEGNSGIPSLDGLGVCHQRVNVNLIAANDGRGPANLGSFDGNPPNVSTYKLNCSASTSEQNVSSRNEGTVDSWICPSD
Actinidia_chinensis	>PSS00077
Actinidia_chinensis	MDQPEYPSGKSPRRELQGPRPTPLKVRKDSHKITKPPVVPAQHHHRPPVIIYTVSPKVIHTHPSEFMTLVQRLTGSSSANSLSSSSSFPEPKGVISPAARLASVEKTNISPDKKKQPQSSDMGMHMSTEVESSLFPGILSPGPASLPPIPPNFFSQPSDPNPMSFYHDLSPVLQGNRNYLESSFMPSPNSTFLSPHINSPSTPSLDLFNNFFDI
Actinidia_chinensis	>PSR99864
Actinidia_chinensis	MDKSCHSSGESVTTNSTTSTNNINDNTDQYLRHLNKISHKISKPTRRPTPDLHHHHQNIHPPPPPPPEPPQNQPPVYNIKKSDFRDVVQKLTGSPSHDRFSTPPPIQPPKPPSSRLQRIRPPPLPQLSNLPPPLLNSAVPPQPLPAERQVAPLSPLPPFPAVHAAAESPISAYMRYLQSTFDADPRRFSGLSPRWSNLGQPHPPPNQQPPLPPPPPPFPSPTSGPVAQSPLPFGCLPSPRSSYPLLSPSLLFSPSSTGQLGFQPFPVSPRFAVPSPRWKDL
Actinidia_chinensis	>PSS00078
Actinidia_chinensis	MDQPEYPSGKSPRRELQGPRPTPLKVRKDSHKITKPPVVPAQHHHRPPVIIYTVSPKVIHTHPSEFMTLVQRLTGSSSANSLSSSSSFPEPKGVISPAARLASVEKTNISPDKKKQPQSSDMGMHMSTEVESSLFPGILSPGPASLPPIPPNFFSQPSDPNPMSFYHDLSPVLQGNRNYLESSFMPSPNSTFLSPHINSPSTPSLDLFNNFFDI
Actinidia_chinensis	>PSR98588
Actinidia_chinensis	METSQKLQENQNLPLVPSPNSHSTTNSTSSSSTTTPTPTPKPITRSEPSNPYPTTFVQADAYSFKQVVQMLTGSSETAKHAASGKPDPPKNPIPPIKTGSTKKQLYERRNSLKNFKISPLLPGSVHNSGYSPRNRLNPEILSPSILDFPSLVLSPVTPLIPDPFNRSPPNRADPEVMDMEAEKEAIAKKGFYLHPSPANTPRDSEPRLLPLFPVTSPRVSGSSSS
Actinidia_chinensis	>PSR96367
Actinidia_chinensis	MEITSASENPTPVNSPNSTNGGVPVQAQTPPLTPKPVSRSEPNPYPTTFVQADTTTFKQVVQMLTGSPDTANQASKHPPSDPPPQSSKTHIPPIKKQGFKLYERRNSLRNGFVISPLIPGPGHNPGCSNRNLEILSPSILNFPSLVLSPVTPLIEDPFSKSSPSIGSEEERAIAEKGFYLHPSPRPDSGGSEPRLLPLFPLTSPRVSDASS
Actinidia_chinensis	>PSR96404
Actinidia_chinensis	MAMRETKSSTTSSPSDSWAAFYHHQPNISGGATTTSTMFTISDATAVATANTTVNPTSDGGDGAAASRSHLSRDGRVSKPTRRRSRASRRTPTTLLNTDAANFRAMVQQFTGGGGFTAPFIRAASSLHFGQPILPNPNQNPVVAPSGSYYNHLPLQQQQHSLHPYQQSPYMLSDLVSAGQGGFDMGTKGLAISTHAPLPSNQNRNSNGSNNSMF
Actinidia_chinensis	>PSR95693
Actinidia_chinensis	MEINSASLERENPPPTNSPNSTNGGLPVHTQTPPLTPKPVSRSEPNPYPTTFVQADTTTFKQVVQMLTGSPDTANQASKHSPSDPPPQSSKTHIPPIRKQGFKLYERRNSLRNGFVISPLVPGLGHNPVFSNRNSEILSPSMLNFPSLALSPVTPLIEDPFSKSSPSIGSEEERAIAEKGFYLHPSPRPDSGGTEPRLLPLFPLTSPRVSDASS
Actinidia_chinensis	>PSR93535
Actinidia_chinensis	MDNRNRHNDLLGVNKMGKNIRKSPLHQPNFTNTTRPQLQPQVYNINKNDFRNIVQQLTGSPSQELLPRPPPQNVPRPPSMRLQKIRPPPLTPINWPTIPIHPPAPAQAPPMPGAPMPNGNAFGRPPAQFGQPSPTMLPPFTPGDSFWGTTAETPVTAYMRYLQNSIVDSAPRQNQYPPQSQPQPPQVPGHIQPQPSSSGLLPNPPGPPLSSPRMGGPLPLLPSPTSQFLLPSPSGFLNLLSPRSPYPLLSPGYQFPPPLTPNFPFSPMAQSGILGPGPQPPLSPGIAFPLSPGYFPFTSPRWRDQ
Actinidia_chinensis	>PSR91635
Actinidia_chinensis	MDNRNRLDEQLGVNKMGKNIRKSPLHQPNFANTNRQQPQPRVYNINKNDFRNIVQKLTGSPSHYSQEPLPRPLHNPPKPPSMRLQKIRPPPLTPMNRPQVPVHHQPLAQVAMPTAPISYGNAFVRPPTQFGQPSPTMLPPTPVDPMWPNTAESPITAYMRYLQNSIIDSGPRQTLAHAQAQPQFHPQSQFQQQPHVSGQIQDRPPSSVLHPNSQGPPIPSPRMNGPALLPSPISPFPLPSPSGFLSLLSPRSPYPPLLSPGYHFPPRLTPDFAFSPMAQPGILGPGPRLPLSPGMAFPLSPPGFFPIPSPGWRAQ
Actinidia_chinensis	>PSR91156
Actinidia_chinensis	MSPVRAINGQRPPQLRIKKDSHVIAKKVNHTAEHGQNHHPIIIYAHSPKIIHAKPHDFMAIVQKLTGLSPRPQNLDSSSNLAEGSKPARVSNSSETSSSSPKFDAAPNQFLADMPLFTPNSSNIFLSPLLRYADTVSSSPNLGNLMISPSAFESKKELSQY
Actinidia_chinensis	>PSR89333
Actinidia_chinensis	MASPSSNAHNNVPSPSSYGTNLPTTTTFVQADPSNFRAVVQRLTGAAQDPSAHKLPVTASARKPTEIGPRRSAFKLHERRQTARKLEIKLGSPGSVQIGPSGFGSGGSPSNRRFVGFGGEMVMVSPVSPLDLFASPRGEEEEEEERAIAEKGFYLHPSPLSTPRGSDPELLPLFPLHSPRDNSKSSS
Actinidia_chinensis	>PSR89236
Actinidia_chinensis	MDNRQLGVNKMGKNIRKSPLHQPNFANTNRQQSQPQVYNINKNDFRNIVQKLTGSPSRYSQEPLPRPPHNPPKPPSMRLQKIRPPPLTPMNRSQIPVHHQPPAQAPPMPTAPIPYGNAFVRPPTQFGQPSPTMLPPTPVDPMWPNTSESPITAYMRYLQNSIIDSGPRQPLAQAQAQAQAQPQFHPQSQFRQQPHVSGQIQDWPPSSVLHPNQHGPPIPSPRMNGPGLLPSPISPFPLPSPSGFLSLLSPRSPYPPLLSPGYHFPPPLTPNFAFSPLAQPGILGPGPQPPLSPGMAFPLSPPGFFPIPSPGWRGQ
Actinidia_chinensis	>PSR87913
Actinidia_chinensis	MSISIATLQHILKFTKTKTGNTMEYSSTSSMATYQFSHPHGERFRQQQQQPQRPQFQSALHTVRRLPAKPWKMPIAPLPPTPPRIYKVDSADFKQVVQKLTAAPEFQLRRLQSVAPPPLSLLNPNNKREAPKTIADDCTVKAGRTTLELLPSLNIATPFASIYRELMSDSLDVQPWKQSDNLMKLSPLGFSLSPSSHMWCSFPLLSPGTLSSFEMSTVL
Actinidia_chinensis	>PSR88286
Actinidia_chinensis	MGPVRAINGPRPPELRIKNDSHVISKKPNRTAEHGQNHHPIIIYAHSPKIIHAKPRDFMTLVQKLTGLSPRPQNHESSSYLTDESKPASASARVSNSSETLSSSPNFDAAPNQFLVDMPLFTPNSANFFLSPLLRSYADAVSASPNLTVSPSAFEAKKEHPQY
Actinidia_chinensis	>PSS33520
Actinidia_chinensis	MNKPLTVHEKKATKQSKAKKKQVKVVYISNPMKVKASASEFMALVQELTGRDASVPAPTEYSESDSVGSHPTMVPDGVKEINDDDHSSIEVPKRSDPTFDPYDDVFVPQMLENFSGFFPSSLIYESPHVDGLRSL
Actinidia_chinensis	>PSS31645
Actinidia_chinensis	MDSGKSDSMQSSSGGEEEYDSRTESISNFLNPSIGFGQISHHPQAAAPPPASLFETHNLGAFTPNLDLVWSRSEPNYADLGNLTGLSSFPTSTQSLLGSSQGPFPSSSSMPLPSIDGNRGRASPSSDQTNAVKNSRKRTRASRRAPTTVLTTDTSNFRQMVQEFTGIPAPPFSSSPYSRRLDLFGPGSLRSGNLDAFGPLYPFRPSAQKAQTSSFLSSSSSTPSLLNSNLIEAIASTSTTNETSSHIASLPAFSTGYQMGLDPIRTFQSLLQSPLRYSLPNATVYGSKSEGNSGIPPLDGLGVSHPHVNVNLSSANDGDGQANLGSFDGNPPHVSTYKLNSTSDQNVSSRNEGTVDSWICPSD
Actinidia_chinensis	>PSS31728
Actinidia_chinensis	MFLHVLYKSPYSFDFPYKPIEFPYLHSKNNAIIVTAATTTAPPPRLLSLLAHWLLSMDPLEYPAGKSPRRELQGPRPAPLKVRKDSHKITKPLVAPAQHHHRPPVIIYTVSPKVIHTHPSEFMTLVQRLTGSSSTNFLSSSFPDPKGAISPAARFASVEKTNISPDKKKQPQSSDMGMDMSTDVERSSVFPGILSPGPALLPPIPPNFFSPLSDPNPMSFYHDLSPVLQGNRNYLESSFMPSPNSTFLSPHINSPNTPSLDLFNNFSDF
Actinidia_chinensis	>PSS31621
Actinidia_chinensis	MDKSCHSSGDSTTTNSSSSTSNINDNTDQYLRHLNKISHKISKPTRRPTPDHHHHHQNIHAPPLPPPPPEPPQNQPPVYNIKKSDFRDVVQKLTGSPAHDRFSTPPPIQPPKPPSSRLQRIRPPPLAQLSNRPPPLLNSAAPPQPLPSARQVAPLSPLPPFPAVHAAAESPISAYMRYFQSTVDADLKRFSGLSPRWSNLGQPHPPPNHQPPLPPAAPPFPSPTSGPMTQSPLLFPTSPLPFGCLPSPRSSYPLLSPSLLFSPSATGQLGFQPFPVSPRFAVPSPRWKDL
Actinidia_chinensis	>PSS30206
Actinidia_chinensis	MESQSYSSSSSTNKPPPPPSHFHSTLHSVRKISAKTWKKSIAPLPPTLPRIYKVAPIDFKHIVQKLTGGHDLQSHRLQSLAPLPLSLSTTTTSSDDDEPAATLELLPDTTTTPLSATYHDLMSQTLETKQWKPSNGFGAVEFSLSPSSHAWCSFLLPSPGTLSSLEQSPNTVL
Actinidia_chinensis	>PSS30677
Actinidia_chinensis	MDYSSTSSMGTHQFSLPQEERFRQQQPPQPPQFRSALHTVRRLPAKPWKKPIAPLPPTPARVYKVNSADFKQVVQKLTAAPEFQSRRLQSVAPPPLSLLNPNNKREAQTAIDYTHVKAGRTTLDLLPSPNVDTPFSSICRELMSDSLNVQPWKQSESLVTFSPLGFSLSPSSWCSFPLLSPGTLSSLEQSTVL
Actinidia_chinensis	>PSS29007
Actinidia_chinensis	MAGASHEPVKVVYINTRFIKTDPLSFKSVVQSLTGKDVSSGKQENSFVGGKRKKYGGHSGSGGGGGGGGVLCKDLAIMEFERLLELPPVEELKWLY
Actinidia_chinensis	>PSS24306
Actinidia_chinensis	MAMEHVRKSKRKRESVKVVYISSPVKVKTSASRFRSLVQELTGRDSDMSRFVETNGGDYNSQQPIVDTEFKSINSRVTESSTSSDSWFEPSFDDLLMSSQLQGSFLGMFPPNLSFEGSREIGGGYAAV
Actinidia_chinensis	>PSS21556
Actinidia_chinensis	MQLPESSGDGTTTPTRRQLQGPRPPQLRVRKESHAIRKPPQSLPPQPVIIYAMSPKVIHNTVSDFISLVQRLAGSSSVGDVSPAARLASIERTSLTDREKDREVLISNDDDDDDVIQFLLYCLIYFMSMYNLSPKSQRLR
Actinidia_chinensis	>PSS21509
Actinidia_chinensis	MDSCNSGSLQSSSGGEDDYDSRAATESISTFLNPTPQPPPPPPPPPSMFDPLSNFFTPNLETAWSKALTSGPGPGPMAQHLVASSLTALPPVTMSTSTTEQVDRMPHLGPRNPKKRSRASRRAPTTVLTTDPTNFRAMVQEFTGIPTPPFVSSSPFVRSRLDLFGAPGSTRSQPVDASSQPLPYLLRPFAQKFQPPPPIDPIGSSSNSNSNDYQMQNQSLTFQSLLSKSAIPLHEFGFGQTLPSGLPNLVASDGTAWPVGVGPIDGDRGQRQLGLVNGDYGYARSTGTSDKLVNYSASSSDYHSEKGSGNVPSRGEGMVESWICSSDL
Actinidia_chinensis	>PSS21555
Actinidia_chinensis	MQPPESSGDGSATPTRKQLQGPRPPQLKVRRESHAIRKPPKAPPPPPPPQPVIIYSVSPKVIHTTVSDFMPLVQRLTGSSSAGDVSPAARLASIERTSPTDREKHREILISNDDDDDDDAIMGGMVQVEGVRQIPGILSPAPATLPPISPGFFAPGAGSDPYSLSLLQDQYLISPSFHDNMFMPSPSTLFSAPIVSPSPSSLGLFNPFFDY
Actinidia_chinensis	>PSS21216
Actinidia_chinensis	MESQYDSSSSSTNKPPHFHSMLHSVRKVPVKPLKKPIAPSLPTPPKIYKVAPIDFKYLVQMLTGGPELQSSRLQSVAPPPLSLSTTKTSSDGDEAVATLELLPDTTTTPLSATYRDLMSQTLETKPWKPSNGFGAVGFSLSPSSNAWCSFLLPSPGTLST
Ananas_comosus	>Aco008349
Ananas_comosus	MSGDATDWAHFYALGSHPSSTSAMFGHGPAESTVVTTAAAAASAATASAAGCGPQMGRAGKTARRRSRASRRAPTTLLNTDTANFRAMVQQFTGIPSGPPAHLPPTAGPVINFGPMFGDSARPAPTVVSFGHMQQQQQPSYMDQFHYSRPVFTQDLYNSSNNNNNNNNNNNNNNNNNSNTGGKNDQDDIYVHGYSGGGSVSSASQAEMSEGFVFDGVHDQMMLPKTTAPSANSRVDGYFS
Ananas_comosus	>Aco009572
Ananas_comosus	MDSTTSGSMQSSSGGGGGGGGGGDEEFSSHPHEYISSFLTFPPPPPPPPPQQPPNSTPFDPFSTFLNPFPPSSNPSNLTPPARTDVADFTASFRPQPQPPTTSLPSNTVPVQPPAPRGGSRKRSRASRKPPTTVLTTDTSNFRAMVQEFTGFPTPPFASSSPFVRPRLGLLHPTATVAGPPPPYLLRPSPQKAQTVIDAIASIARNSNIGSSSLSSEQQRRQQQQQQQEQQVQQSNLLDAPIFGNLAFQSPVNSKSSSHNNMSVFFEKQQQRAQTAELIAGDGLANWIDYDGLDQIQTQTQTQSLFGTDVGDYGDSQGVDYISRLSSSTTEIGSFHAADKGVGLLSHVDVNGRRKEDAFSQGFAAPKDKWKLGFFLKGPSMSLLMMACF
Ananas_comosus	>Aco000466
Ananas_comosus	MASSRFDAVETPISISISNSNSNSNSRPRRIELQAPRPASLMLREGSRTIDKRRKPVIIYMVSPKVIHAEASEFMSLVQRLTGPDSPTCNNNSSSETPKSFTAHRHSRHRSTQGRQFPVRVKARTLNPSRSIEALAHDHHQSRVPVQPISPTLFLRDLCSPSISGGSSLNWLLQGDDLLTPPSSLRGSQNYLDIFSQE
Ananas_comosus	>Aco005493
Ananas_comosus	MSTSEEPTKPISVKIIETQYVETDATSFKSVVQRLTGKGAAPLPTTVGSGSTGRRPEAREEKLDTDRDRRRSSDSGGSKGEEIVLGVPTLEELSKLLGG
Ananas_comosus	>Aco004363
Ananas_comosus	MSWSGNSNAREIKVTVIETQFVQTDLADFKAVVQRLTGRDQTAVAVGAPRVVPQRPRACRGPRFGYAGEEGCTQGCRGEWPAAKAEEPFLDELYDAFCTSHQLL
Ananas_comosus	>Aco005609
Ananas_comosus	MNSKSVDSNPYPTTFIQADTASFKQVVQMLTGSAAAAGKHAVAPSSLPRNAVLPPKRPAFKLYERRSGLRNLKTISPLAPASRNSASGFSPRRRQQQQQQQQPEILSPSVLDFPALALSPVTPLNPDPFNRSPQPNSAAAVADEERAIAEKGFYLHPSPRSAEPPRLLPLFPVTSPRACPASAAATATGSFP
Ananas_comosus	>Aco001735
Ananas_comosus	MDNHLSVHQKHPSNHANKANKKSKKKKQPFKVVYISNPLKVTLTADNFRARVQELTGRESNVADEGVAGFSDTSHDTTSPVSAAAAAVVGPRPDSNRLADEYSFGAVAPLYDQMFGEAFSAPQAPGNFPGLFYEPRTEGGFSHAA
Ananas_comosus	>Aco004064
Ananas_comosus	MKEKASHSSETNPSPVTLSPPHPPTPRRLRTPLQMILLIPQLQLLLLLSGSSAQSSLRALNKSSYKISKPVSRNPSPSPVRPPPPPPPPAAAAVSSGVVGAPPPQQPQPPVYNIDKSDFRDVVQKLTGSSAQPQIRPAAPAPAPAPVPTSRLHRIRPPPLAHLAPRPAPLAPAPAPSDPWAWRPLSPLPPLPTVSAAAESPISAYMRRLHGGAPPAATVPAIPLPTSPLGFGCVPSPRTAYQMTTSTAIPLPSSPGVPSPRSNSCPHCFEFIEETKLR
Ananas_comosus	>Aco018255
Ananas_comosus	MDPFEPTKERPSPRRELQGPRPTPLKVRKDSHKIKKPPVAPAQPQHGALPVQQRPPVIIYTVSPKVIHTHPSEFMSLVQRLTGASSSSSSSASASVSAFASTSASAFASDKGEALSPAARLAVIERPQGRVVTPRGNMPSQVDGAVDVLDQLGFQGGARLLDRTGSFPGILSPVPSTLPAIPPNFFSPLPEMNSLNFLHELSPAFHTFNKSNISTENNNMAMVSPSFFLTTPFAPSPNAYWDLFQQYQDT
Ananas_comosus	>Aco026698
Ananas_comosus	MRSMVLRRKGRWWWRLPILLLLLLLLLLEEEEEEGMWSGSTQKRKAMEEGASLSSLHHPRGFSMSHSHSHSSSSSSIATTTASSSSSSSSSTITTNHNNNNNNNNNNNSNVQNHQHCQPPSQQQQQQQQQQQQRQQQQQHHPVIIYTHSPKVIHTDARDFMALVQKLTGLDNSSASASASAASSHPPPCNGAKEGGDGANGLLPADESPTSSETCIAAGPAVAADVHVGMNCAPLVFEPFATEIPIFGPAGCGGGGGGAEFFCGAPAGGFYRYPAEPAVFSAAAPPMPNFGGGGAGSPFSPSVMEAMRAFTEY
Ananas_comosus	>Aco001196
Ananas_comosus	MLSPPCSTEARPHPTLSTPSPYYFPPPFSSLLAPAPAPAPPPPPTNPNPSRPFLSSSHGPAAPASAAAASGASAPAGPGQQRSSRKRTRASRRAPTTVLTTDTTNFRAMVQEFTGIPSPPFAAAAAAATTLQYRSSARFGGHLFSGGGASSSSAAAAADPAAQPQQPPYLLRPFAQKLQPFLPLPSPSCPTSANTAATTTATASTSTAINTSPITATLTTCSSSSGSSNLTTPTNTNYQLPSPQHSLLNTQHPILSFQSLLQSQPPSNYAMPNMLTFSTRPPHFTVSSTQYGSGDVGLPPGLIGSEDLSGWAGGNAASQSRPAGPNYAAGSAPQQRGSSCKVNYSSAAGSSAPDQFNAEKGSENAAAGSAAAAAAATTTTTTTTIGEGTVDSWICSSRR…
Ananas_comosus	>Aco004090
Ananas_comosus	MDSTTSGSVQSSSGGGGGGGSRGGGGGDEEYTSQPDFLSSFLTLPPPPPPSSSTSHLLHHHHHHHHPSPSFDSFSTFLDPLPHSLPQNPSPPSTNPFPHSPSLLPNPSCTTTAASSGQHPDQPDRPAAPGPARASKKRPRASRRPPTTVLTTDTSNFRAMVQEFTGFPAPPFSSSFARPRLDLFQSPYLLRPFAQKNHASTFAPINSSSSGSTASTMVDAIASIARNSLVNLNTLLASTSATSASVPIDLQHPNLPSFALQSQPTIPKEFAVGDLGSFVGSESLIKPAHRTSNSLSIWADGLGLDGGDRDPLIGSESAAAKRSNDVDKGRR
Ananas_comosus	>Aco008593
Ananas_comosus	MEKNHHSLLPHSISIAEHAEGRPVSVKKEPPFHSALRSVQKPPVKLWKRPELHPQPPSRPKVYFVEPRGFRELVQRLTGAPKRSLKEMVQPPPPLELEPPPPPPLLPTFRDSTAAAVEAEVSSSNISKGLNSPGLAGFLSPTSFYTNWCSFPLLSPASMASLEHNGEPVL
Ananas_comosus	>Aco017124
Ananas_comosus	MSSGAHDRPLTTFSVRKDSHTISKPKPKIRIVHIFAPEIIKTDVDNFRELVQQLTGKPGKKTRGRIIKKTVNRSPTEMSGLQRNNLHGREKADIKGEAREEDGRRPWPDGSPSGGGYLSGLEDDHDHGFFQGLAEFTWLLPLGSSGVDV
Ananas_comosus	>Aco019270
Ananas_comosus	MEKLRTGDGRKNPKQHSDKGKMKKPVKVVYISNPMKVKAANPAEFRALVQELTGQDSTFPDQSLFPEADADGGHDVPSKPDTTTTFRSHAAPGSSYAGGNPDVVDLRGGPRAGASPFDALDDAF
Ananas_comosus	>Aco000601
Ananas_comosus	MEKITSQRGSPKEAKLKKEQAPLKVVYISDPVKVTARPAEFRTLVQRLTGRDSDIADLSRFDPMVGKAATCSPATECNTISPSATVVGLIVSPYDAFDEALEGAQVMNELHLHGYDLWNVPEK
Ananas_comosus	>Aco009553
Ananas_comosus	MEKSSHSAATAAAAATCNTNLSSSSSSGSSAATSTSGSSSSSSAHTHTSLKALNKASYKISKPLSRNPNPNPSLTDPASASSHPLRAAAASAGAAGALRRCSRSPRDFRDVVQKLTGSPAHHQIRPPQPPPAPAPAPASAPPSRLHRIRPPPLAHLSPRPQAPPLAPLAPPIVPAGEPWTRPPLSPLPPLPAVSAAAESPISAYMRRLRAGGAGAGIPALGPFPAAPPGAPALPPPPSSPLGFGCLSSPRTAYQMMMAPPGLLTPSSPGVPMPSPSLGNDVTKV
Ananas_comosus	>Aco015019
Ananas_comosus	MAANNYDPSLDSYNYWGYDSFENVALTRALQMSLSDAATSPSPSSSADSLPRLPPTQPPGPLTRPGRTVATAPVPGPTGRVRKPKPRLGKKSATTYITADQENFREMVQRVTGIEPGSSRAGPAGXXXXXXXXXGPGPGPGF
Ananas_comosus	>Aco001722
Ananas_comosus	MASGSSLDPWLSPLLAPEAALISDYAFARDNEALAGALRISPSPDSASAGPELAFPAPAGADPRGSNPVRLAPAGRIRKRKRRASRRSPTTYISADPANFREMVQLVTGIRFEPGSAVEPDRAGFEQSLLLPALDSSAFSQPDRAGTDRPVAVDVSLGPGSIEGPVYGFDPTPCFPTLESWSV
Ananas_comosus	>Aco000747
Ananas_comosus	MEDTTNPQSSTAVQPRARILPIRKNSHVASAKLKPKIRIVHIVAPEIIKTDPENFRELVQKLTGQPTKGIPMQKKINKYRKKNSLPASAIHADAVNGLIYGMNEEAEDGGLFRDFGGINYWDFTRV
Ananas_comosus	>Aco024570
Ananas_comosus	MENHLSVHQKHPSNHANKANKKSKKKKQPFKVVYISNPLKVTLTADNFRARVQELTGRESNVADEGVAGFSDTSYDTTSPVSAAAAAVVGPRPDSNRLGDEYSFGAVAPLYDQMFGEAFSAPQAPDMAYMDLDCDFIQSSLPLL
Ananas_comosus	>Aco008756
Ananas_comosus	MSTPQNNNIDTMPSTKRELNGLRPPTLNVNKTSWEIKKPAATDRRPQLHCQRRRQRQFQPLHPPPVVMYVHTPKIVHAAPHEFRALVQRLTGNSPSSSDPSPPPETGARRGDCGAGCDGSDPLILTLGQRSGAGDAVPSPVSPGLFSCSPNTVQTFQGFSSLL
Ananas_comosus	>Aco006014
Ananas_comosus	MQNQVSNGRECSNPHPQPASPNASSPSSSSSSSSTSAGANNGVLAPSLTLRPPPRPVETAPSTTFVQADPSSFKQVVQMLTGSPSSSAPPPQPPSAARAAVAPKKPAFKLYERRGGGGLKSLKTIGPLPAPALRSPNPNPSPNPSSPWGQSDVPSPSMLGFRALTLSPVTPLSPDGVFNRSPRPGPPDSFAADAAAAAAAEERAIAEKGFYLHPSPRGAAAAAEPPPRLLPLFPVTSSQLSSSP
Ananas_comosus	>Aco027359
Ananas_comosus	MENYPKPQDHKENPPPQTPNSGAAASSPPPTARPGADAVPYPTTFVQAEPSTFKQVVQMLTGSSDTAAAAAAAASPKHPPAAAAAKGAPGPKRPAFKLYERRSSTLKSLKVLSPLMPAFVFSNPCSSSSPSFSPRGAAEVLSPSVLDLPSLVLSPVTPLLPDPFARPTPPPPGTEAAEAAEERAIAEKGFYLHPSPRAGLPPRLLPLFPVTSPRLAPASSSASASAPA
Ananas_comosus	>Aco003362
Ananas_comosus	MDRPPHPIAGPASPSTAPPTTYVHTDQTTFKELVQRLTGPPSSTAATIHHNNNHHHHHHHAPPPRPGPSKLRPKLTIVKPTQPSPFSQGRLSPSHNRGRDQSPPSTAVLSEGVVINEEEEERAIRERRFYLHPSPRSRVGGAAATAAVPAHLARQQKQQQQQQQQAGRGMMREIRLCRRTYDGRAG
Ananas_comosus	>Aco023939
Ananas_comosus	MSILDSSWISETFARETDALTRALQVSLSPSSSTISSPSHPSSSSSAAAAALLLRLVNNPHHSAAAAAAAAAAAAGAGPRFQMPPAVASRRISKRRSRASKRLPTTYISVDPANFRRMVQEVTGVRFGEGDGPAEPAPTRPDQSLFAADRAASGLPPQPSCGLPTLDTSAFLLDRAGSELREDGSVGPDLGGPGFEFDPFPCFPTLESWGGV
Ananas_comosus	>Aco010682
Ananas_comosus	MKVRVIVTKFVEADAVQFKSVVQRLTGKDSAFEDCIARADPEDEGRRRKQPKSEELAQGGVFAELLPSLEELFELSS
Anthoceros_angustus	>AANG001944
Anthoceros_angustus	MVLSSLLLAAEAEAVPRRRKTASGSRAPVDGLGRRPRCEDGAGAEACEFRDSCVSRDSSDSNESSDSCDSKLRDSAHGGLQAEVPGSRAVNLVIRSDSPRVVETEPENFREVVQRLTGLRKTRHLQPRSRPPKQRLRRSSGLSPTVGVKMETDVASLPATTPLLKMADDREEGSHDRHHRREVRIDVPCGFGAECKQLAPPTLRSPDSVLQAGRCLDAAGAVRPMPQDFRSANGGLDVGCRQLRTSAAPAVPSWADAVSFGLLPPARSLQDSCCAAAAQLQEPFFIDQSVNPCGASGTAASVCPINDGSSSAMGVGNSGAVVGFPSDFDYEAYLQAAFRSVQDFSPPGDSQSELLFEYRI*
Anthoceros_angustus	>AANG011239
Anthoceros_angustus	MSSSLFLYQDNLYYLSGNQGWAPSNSADVDESPKVGGSTNSGSPPTSCVSQAEISQASEGSRTSGLGCVKTTAMKKGGNGSGGTVAGMGGMPKKMSGSLPGASQQASLVASLQAEAVRQQQVVSTTFVEADTSSFRELVQKLTGVSEDSQEKLPITLPSRHVSRETSGQRDSFNMLNNHRDSSGMTWEIPRDASTVYSHLQSREMMMPTGNHQEFRQGMSQRDVTNMMFDDRGFGRNPMSQEAFANWEKLIASRNLPGGLNNVDPYRTVANVEPLAVRRSAFKLHDRKPLGKKLELKQGAILRRDGGGNSLLPGGWTGHPVLSPRSEIEHSPVTPLTRDPFDSHLYSPATPTSYETSSGATVSAQMGPEGCSPSTAVSGYNNCLNIIQHLESRGKSAVQ…
Anthoceros_angustus	>AANG013350
Anthoceros_angustus	MAATAQPLDADHFLLLSRKRGSGPAQLLHSTHPRSPDPEWLDQLPPTAARPAATIRVVHIFAPKVIKTDVANFRELVQRLTGHTPSGPSRSTSKSNSSNSSKSRSSIRKRKQEVSDMESEGARGQLISKAAAPEFPPEGPFKVCKEEMVTEEETAHGHYPGPAHPLLRQGSCITDASTFNQASSDLTVTVGDSSCDVDSTPSPASYPLLHSEAHFPSFLPSHVASRATAGEDSGITCQEAGSGSGSGTAAAAASGLYLDQAYLQHQDSFASTANSFSSPTGPFRSGYISGMGETGYPVQVQGRLSYLRQAMESGSQAASLHSLLLGAEAALLHNWVSEAAINLHNLLADAVNVRTGGGNGGFETSWPSSIPLRPGAGELQNDMDMFCDVLMSSPAPLPP…
Arabidopsis_thaliana	>AT4G15120
Arabidopsis_thaliana	MANSNNDWSQFYNNQTFFTTATSTVTTTTTTATSADSPLSPDNRRVAKPTRRRSRASRRTPTTLFNTDTANFRAMVQQFTGGPSAVAFGSSPSSGFSLTSSDPTAGVSSSPWQYANLQNQMAHNELMQQQRPYMFSSSNNVSTLSYPNAVATDGFVGAEESREGGGGGGGGYAPSSERNSNTTYSEEKTVYYS
Arabidopsis_thaliana	>AT3G18690
Arabidopsis_thaliana	MDPSEYFAGGNPSDQQNQKRQLQICGPRPSPLSVHKDSHKIKKPPKHPAPPPNRDQPPPYIPREPVVIYAVSPKVVHATASEFMNVVQRLTGISSGVFLESGGGGDVSPAARLASTENASPRGGKEPAARDETVEINTAMEEAAEFGGYAPGILSPSPALLPTASTGIFSPMYHQGGMFSPAIPLGLFSPAGFMSPFRSPGFTSLVASPTFADFFSHIWDQD
Arabidopsis_thaliana	>AT5G08480
Arabidopsis_thaliana	MNSKGSQNVATTCKPVTTFVQTDTNTFREIVQRLTGPTENNAAAATPEATVIKTAIQKRPTSKLHERRQCMRPKLEIVKPPLSFKPTGTTPSSKSGNTNLLTSPVGTPSSLFSNLSLIEGEPDSCTTNIEEEEKAIKERRFYLHPSPRSKPGYTEPELLTLFPLTSPNSSGKP
Arabidopsis_thaliana	>AT3G58000
Arabidopsis_thaliana	MEATIFEKRRSSLSSIAVHKQSYSITKSKPKIRIIHIFAPEIIKTDVANFRELVQSLTGKPDDQRTSKAKPRRDMHRLHRQVQDMINTEKLREPEHCDQEFCLNAEELSMTWNGNNGAGESSGGFLNGLGDFEGFIQELGEFPYLPLSSIDASASSNSSSSSHLHGGSVFSDQFA
Arabidopsis_thaliana	>AT3G22160
Arabidopsis_thaliana	MANPNEWSQFYNNNQTFFTTSTTASTAVTTTTAGDTTSIDSRLSPETGRVTKPTRRRSRASRRTPTTLLNTDTSNFRAMVQQYTGGPSAMAFGSGNTTSAFSLTSSSDPSAGSSQQAPWQYNFQPHAPLQPPQRPYMFSLNNVNPVVGYSNMNNPNTMVSGVFGTVDGSGGGGSAPSSKEATNSNSSSSRLQ
Arabidopsis_thaliana	>AT1G78310
Arabidopsis_thaliana	MDKSCNSSGDSSAVSASATSSTGNNTTNRDHYLRQLNKLSHKISKPTNSSSSVSVANREIDLPPPPPLQINQGNLHQHQPPVYNINKNDFRDVVQKLTGSPAHERISAPPQQPIHHPKPQQSSRLHRIRPPPLVHVINRPPGLLNDALIPQGSHHMNQNWTGVGFNLRPTAPLSPLPPLPPVHAAAESPVSSYMRYLQNSMFAIDSNRKEFSGLSPLAPLVSPRWYQQQENAPPSQHNSFPPPHPPPPSSAVSQTVPTSIPAPPLFGCSSSPKSPYGLLSPSILLSPSSGQLGFPVSPTTVPLPSPKYKGH
Arabidopsis_thaliana	>AT2G44340
Arabidopsis_thaliana	MEITQYQSFHEGSSSRVSMNRNSQVISKIKPKIRIIHIFAPEVIKTDVKNFRSLVQSLTGKPAPGEAKTGKKRAKSRITTPQEPVCDDHQPVNRLSGFTGLLANGGNHQVKEEWGSGDQSTSNTNTYFDLEGLIQDVGEDYFSSFPMRSSSSSQVEGFIFNNNNNNNNNNNNNNNNNTNFDTKAHNSS
Arabidopsis_thaliana	>AT2G35230
Arabidopsis_thaliana	MDRPRQNDHLGVNRIGKNIRKSPLHQSTFAASTSNGAAPRLQTQPQVYNISKNDFRSIVQQLTGSPSRESLPRPPQNNSLRPQNTRLQRIRPSPLTQLNRPAVPLPSMAPPQSHPQFARQPPHQPPFPQTTQQPMMGHRDQFWSNTAESPVSEYMRYLQSSLGDSGPNANQMQPGHEQRPYIPGHEQRPYVPGNEQQPYMPGNEQRPYIPGHEQRSYMPAQSQSQSQPQPQPQPQQHMMPGPQPRMNMQGPLQPNQYLPPPGLVPSPVPHNLPSPRFNAPVPVTPTQPSPMFSQMYGGFPSPRYNGFGPLQSPTSQFLQPSPTGYPNMFSPRSPYPLLSPGVQYPQPLTPNFSFSQIAQQGSLGPGAGPSQGPPQPPPSPGLMFPLSPSGFFPMPSPRW…
Arabidopsis_thaliana	>AT4G20000
Arabidopsis_thaliana	MNNSREDQWLQHYEQQNIQEITPCFNAINIASSSGSSLGDGGAAAHEAAGRRSRASRRAIPTTLLNANPSNFRALVQKFTGRSAGGESNRRKGPVTLDFGSPTTISKEAIFPVSSDRSNNNLDHVVNQHVSNEQRHVTWSGTESMMSYQLGEETNSAVYSSGYDDQDLPREYSGNSSYDESLDHMDYYQDFHRETATLEEFMMRDLDL
Arabidopsis_thaliana	>AT1G32585
Arabidopsis_thaliana	MYQRPQNDYLRVNKRKSNYDQLNADSNSVPQLAQTQPRVQVYIIDKNDFKSLVQQLTSPQPCDRLPQNIPKHQDIRPEPINWTSSIPPSAMAVQEDPDVSLYMAYLQSLLEESSGSNGDQFEEPFDKYHSHMMAQSQPQDPTQSMPQSNGFEPFPSSWFNGSTQEMHGASSLQSTRVDYEYPLPLTPNFTFSSMTQHEVFGSDLDSIGPDEDLEFSYEIN
Arabidopsis_thaliana	>AT1G21326
Arabidopsis_thaliana	MDNRSPRSRGILGPRPIPLKVRGDSHKIIKKPPLAPPHPQPQPPQTHQQEPSQSRPPPGPVIIYTVSPRIIHTHPNNFMTLVQRLTGKTSTSTTSSSYSSSTSAPKDASTMVDTSHGLISPAARFAVTEKANISNELGTFVGGEGTMDQYYHYHHHHHHQEQQHQNQGFERPSFHHAGILSPGPNSLPSVSPDFFSTIGPTDPQGFSSFFNDFNSILQSSPSKIQSPSSMDLFNNFFDS
Arabidopsis_thaliana	>AT2G33780
Arabidopsis_thaliana	MEKSPRYRDKAKNLLPSPSSCTTTPTRYVKDDMYETTFIRTDPSSFKQVVQLLTGIPKNPTHQPDPRFPPFHSIPPIKAVTNKKQSSSFRLSERRNSMKHYLNINPTHSGPPEILTPTILNFPALDLSPDTPLMSDPFYRPGSFSQSPSDSKPSFDDDQERSIKEKGFYLRPSPSTTPRDTEPRLLSLFPMTPIHSPAPSPHDH
Arabidopsis_thaliana	>AT1G21320
Arabidopsis_thaliana	MDNRSPRSRGNMGPKPTPLKVRGDSHKIIKKPPLAPPHPQPQPPQTHQQEPSQSRPPPGPVNIYTVTPRIIHTHPNNFMTLVQRLTGQTSTSTTSSSSSSSTSEPKDTSTMVDTSHGLISPAARFAVTEKANISNELGTFVGGEGTMDQYYHHHHQEQPHQNRGFERPSFHHAGILSPGPYSLPSVSPDFFSTIGPTDPQEGTPYLIPSGDMHSYLSQDEDRGIPHSVKDTRSIGSAYDRYLQSMQTFFVPSEEAGPFNGVGMVRQGGSNMMPGPSMGELMAGCGGSLPSDFRPNGRDMGFGQLDSVGRPGREPHPLPPDVSNTLYVEGLPSNCSRREVSHIFRPFVGYREVRLVTQDSKHRSGDPTVLCFVDFENSACAATALSALQDYRMDEDEPDS…
Arabidopsis_thaliana	>AT1G78410
Arabidopsis_thaliana	MSGRGKVKSEPMKVVFINTQYVETDARSFKTVVQELTGKNAIVAAGPFDSPSAFDGRCYDGGSKIGEDTRQLHGGGGGGGRMGTTTEFDRLFKEMPHMEELYKLWSEY
Arabidopsis_thaliana	>AT2G22880
Arabidopsis_thaliana	MEATSQPCFSHNSSLHSTRKQPAKPWKKPVTGLPQRMHPKVYRVEPVNFKELVQRLTGAEDVEQEVHQVEAKPVKISDDTTTAKDNPFAFDLSPSSSRFWEAFPLLSPANLSRW
Arabidopsis_thaliana	>AT5G53830
Arabidopsis_thaliana	MEVSTSSMSSKPEQMQNPPPMISSPRFQPQIISPHHHDQHQHLSNPYPTTFVQADTSTFKQVVQMLTGSSTDTTTGKHHEAPSPVNNNNKGSSFSIPPIKKTNSFKLYERRQNNNNMFAKNDLMINTLRLQNSQRLMFTGGNSSHHQSPRFSPRNSSSSENILLSPSMLDFPKLGLNSPVTPLRSNDDPFNKSSPLSLGNSSEEDKAIADKGFYLHPSPVSTPRDSQPLLLPLFPVASPARNS
Arabidopsis_thaliana	>AT1G35830
Arabidopsis_thaliana	MDSCNSGSLQSSSDDHESSSTGAPQDHSSFFLPPFQPPPSSSTYYGDPTTLSSSSSSSATYLNFVNNLISDDILNQTHLLPPQPPPPPPPPPPSSSRNPRKRTRASRRAPTTVLTTDTSNFRAMVQEFTGVPASPFSHPFSSTTRRFDIFRSPSDPLTYNPFRPIPQKPLNPSTSSLLNLHHHTTTSMTFPDLPLPQTHQVSTFQSLLSHQHHHQPTLSSLHDLDSMNLGALQQNHHPTADDDNHQLMMRQFSEFDRRTEKPPEIHNNISSSSSAPIKGSSGTTTTTTTTVDPWICPTDSNN
Arabidopsis_thaliana	>AT4G37710
Arabidopsis_thaliana	MEATSQQFMSQSYLNAQETTTRATKNYLTSLHSTRKQPSKPLKRPAISSPLNPMHPHVYRVEPVNFKVLVQRLTGAPEHETVQAKPLKTSDDAAKQSSSSFAFDPSSSWGDFSFQNPANISRW
Arabidopsis_thaliana	>AT2G41010
Arabidopsis_thaliana	MVTSEGLASVDSWLYRQGFNVDSWLLSDTFSHDNDLLARALHTTVTAPHTLTPSSAFFDSSAVSHPSSTNTLSSTVSGASDPEIIGGGAKRKRNCLLTDGKAAKRRARASKKSQTTFITADPSNFRQMVQQVTGAKYIDDSSSFGIFDPIVKPEPLRFVNKLPCGPSDRSTAVPMLDTSAFLSNHHQENLAVGNAFSGNSSSVGLPSGKPSATADPGGSAVEFDNYPTFPTLESWKVM
Arabidopsis_thaliana	>AT2G42140
Arabidopsis_thaliana	MEIEATTVQKRRSLPTIAMHKQSRTLTKSKPKIRIIHIFAPEIIKTDVANFREIVQNLTGKQDHHHHDLPHQKGLKRNPRSRRSHDHHEVHDMNKSHGFCINSDEEEEGMVSMTWNGNGDESSGGFLNGLGDLDGFIQELGEFPYLPFTIDPAVASSSHLHGNVFAEPHHYA
Arabidopsis_thaliana	>AT5G46780
Arabidopsis_thaliana	MDDQSNRGNDNHNNDHHHHHLGVNKMGKNIRKDPPNQQNQQQNPQALVYNINKTDFRSIVQQLTGLGSTSSVNPPQTNHPKPPNSRLVKVRPAPLTQLNHPPPPPPPPPPVQSVPIASEPVQPVNQFSSNPAESPISAYMRYLIESSPVGNRVQPQNQNPVQPSTGLFQSHQTGPNPMSFQSPASQFALSPQPRSPFPLFSPNFAFSPRFLGGSNESLPPPSPGFFFPLLSPLWKNQ
Arabidopsis_thaliana	>AT1G28280
Arabidopsis_thaliana	MENSPRYREATNLIPSPRCHNSNNSCGMSSSSESNKPPTTPTRHVTTRSESGNPYPTTFVQADTSSFKQVVQMLTGSAERPKHGSSLKPNPTHHQPDPRSTPSSFSIPPIKAVPNKKQSSSSASGFRLYERRNSMKNLKINPLNPVFNPVNSAFSPRKPEILSPSILDFPSLVLSPVTPLIPDPFDRSGSSNQSPNELAAEEKAMKERGFYLHPSPATTPMDPEPRLLPLFPVTSPRVSGSSSASTS
Arabidopsis_thaliana	>AT4G39720
Arabidopsis_thaliana	MESGNSSSMQSSSGGGGGGEEEYDSRAADQSISAFFDHHNNHVSSIPTPQQNHRNLLHFDHNNNNSLIPPNYFNNNTFLPVNQQPDPISQLDLRTSSATSSLPPTNNIGVIKKTKKRSRASRRAPTTVLTTDTSNFRAMVQEFTGIPAPPLFNNNSIVNTTRLNTFLGLSSSSPNTYNTNNLLLRPFAQKLTPATPLLSGSQIQQYQNPNNGFEDMNLQALLQAHISNPRSNEHDQFGLGMMQTPSTNPPTTTAAANGNINTGDNGSYGGSDHEHNNDDLKFENFPSKRKTGANFI
Arabidopsis_thaliana	>AT3G56880
Arabidopsis_thaliana	MASSEGLASVDPWSFRQNFNIDSWLLSDSFSHDSDILAKALHRSISTSTESSPLSPSSFFDSSTAAVDFSPPQTLSNVSFGSDPEIPAASALGLGKRKRGPGVSGGKQTKRRSRVSNKKSQTTFITADAANFRQMVQQVTGAKFLGSSNSIFAPIVKPEPHRLASRLPPSCGNLDRSSAVPTLDTSSFLSNHHQENIITDLGAPTGSFHHQSSAGTTTANVGGGSSAVELDSYPSFPTLESWKVM
Arabidopsis_thaliana	>AT1G22420
Arabidopsis_thaliana	MKTRNQKITNLPQSFSMDLDPNQTNNVSSERSKLKAKEPVILKIHKHHFKEMVHRLTGSTCGRRFDMLRPPPFVVNNSPPSASRITTQRPYRFPTVPTMTDPMITSTVESLNTRPPSPPSLPREKDSVEARVMEDDMNQEQLHGSMLPPLFVNGDECQQQESIPPPPVPANITPPPVPANITPPPVPTSAPFGFFEWVMSPDNLQTENIQQPPLPTTLPSGSLDWANSMTDLLSEGIPPPVQVTSPDESLYWQLPESLNGPLSPSLMLSPVQRSPENSLLGSVDLPNPLNNIRPENVPPQVSAASPLWSLDCPIQSENVLPLVSATSPLDWPNPQNNLQPENVPPLVPATSPSMSLDFPNFQNTPPQVLVTSSLDWPNPQNNLQPDNVLPVTSPLDWTP…
Arabidopsis_thaliana	>AT3G18360
Arabidopsis_thaliana	MSSTYKDNHPYHHHPHHHHHHPKREPNENNSGILYTPSPSPSPPTLKVNKDSHVIKKPPSPSSFSSAAKPRHPVIIYTHTPRIIHTNPKDFMALVQKLTGMTHSDEDLGGGNAMTDPGVVKSINRTVSEPTVDRKNNRNRCGGGNNYLRNYSGAGNGKGIFFNNTMISEDSESSSVITTEENIGEHGQVNSSLPYSAVAIPPQPPPHPPPPPPPPSMYDAAGINYGAYLPTFPIFPPANPADNFLCGNQPFANFDDPLFFAPNMRSSFSSSSSSGFDGLTEFRDF
Arabidopsis_thaliana	>AT5G65170
Arabidopsis_thaliana	MESGNSSSMQSSSGGGGGGDQEEYDSRADQSISALFNHNNNNNNPTTVSPNIAVPTQLDALIANYFNTSWSADNPLWSTTATQPTDGSRPVPPPISSEQVFFTNPLQQNLRTVPNTNTTSPICSVPTDKKNGLATTRNPKKRSRVSRRAPTTVLTTDTSNFRAMVQEFTGNPSTPFTGLSSSFPRSRFDLFGSSSSSSSRPMKPFPHKLISPSTLNHHYLPPSSEYHHHHQHQNLLLNMNTPNISNPFLNNSLTDQPKPSSLRTSNGFGHVDVGTNFEGLHNIIVSSSSSMTQPTLNTIHGPEKSTEAENDNNMLRSINGNDQPMVQRSDGYTQPGASGSENNLSAVRSEGMVELSWISSSD
Arabidopsis_thaliana	>AT2G41180
Arabidopsis_thaliana	MDQSSSTLLINQRKSSSSPTRIPPKQKRKSTTTHKPIKVRYISNPMRVETCPSKFRELVQELTGQDAADLPPSPTTFTAVDLHRPCESEMNLEPLDGEVRGEYYSPLDEEVFNAPQMSAGLSGFFSSGFYNVNALGSIGSL
Arabidopsis_thaliana	>AT3G56710
Arabidopsis_thaliana	MESSSSTFLTTTSLDKKKPSPVSRKSPKQKKKTTSTNKPIKVRYISNPMRVQTCASKFRELVQELTGQDAVDLQPEPIYSPSSDDHNLSPPAENLAPRVLHQEPFGERDSDCYEPLNAEDMFLPDQMSAGFSGFFSNGFYNVNDFGSIDSM
Arabidopsis_thaliana	>AT1G80450
Arabidopsis_thaliana	MSHQQPPSYATEPNTMFVQADPSNFRNIVQKLTGAPPDISSSSFSAVSAAHQKLPLTPKKPAFKLHERRQSSKKMELKVNNITNPNDAFSHFHRGFLVSPVSHLDPFWARVSPHSAREEHHAQPDKEEQKAIAEKGFYFLPSPRSGSEPAPELLPLFPLRSPNGTNHRIHEDNHRDS
Arabidopsis_thaliana	>AT3G15300
Arabidopsis_thaliana	MEISTNPPSSSSSSVSSSIINGSLHHHIITRSDHYPTTFVQADSSSFKQVVQMLTGSSSPRSPDSPRPPTTPSGKGNFVIPPIKTAQPKKHSGNKLYERRSHGGFNNNLKNSLMINTLMIGGGGAGSPRFSPRNQEILSPSCLDFPKLALNSPVTPLKQGTNGNEGDPFDKMSPLSEEERGIADKGYYLHRSPISTPRDSEPQLLPLFPVTSPRLSPEM
Arabidopsis_thaliana	>AT1G17147
Arabidopsis_thaliana	MSAGVRSEPMKVVFINTQYVQTDARSFKTIVQELTGKNAVVADGPYEFSGQGYGGKDSSQRFCGVGKEAERGVETTEFDSFFREMPPVGELYNLWSDH
Arabidopsis_thaliana	>AT3G60090
Arabidopsis_thaliana	MVRNSMKAEYDIDHLPHQTFYGDYSKTLVPMNKNSQIITKIKPKIRIIHIFAPEIINTDVKNFRTLVQSLTGKPEITKTGSKKKITNTNFPAPPGLPQDSGQEHTAELDNRIIGSHVVKEEWGSSSNTNTYFDFDGLIDLDEDDNIFSSRWFDLQQQ
Arabidopsis_thaliana	>AT1G68450
Arabidopsis_thaliana	MIPTRCNEINGSRPSSLKLAGESHTIKKTSSCKSKPRPHGRASPVIIYAHSPKVIHTRAEDFMALVQRLTGLDEIIRRNTSESSSSVVTEEVNVGDDNTAAPFSQDRTQRQKLTDMPLFTPSSMTLFGSPTQLMYMSPNRTDSFRPLVFKSE
Arachis_hypogaea	>RYQ81546
Arachis_hypogaea	MDNSKNRINDSLGVNKIGKNIRKSPLHQPNFGNNAARQQPQPQVYNISKNDFRDIVQQLTGSPSQEPPLRPPPNNPPKPQSMRLQKIRPPPLGPIARPRHPPPMPVPTAPPPIPYSSAMPRPPQFGQPSRSPLQPFTPVDIWTNTAESPISAYMRYLQTSIMDPGPRGNQVHPQPYRHPQLPPLPQPQVSGNGRPPPPSSGLLPNPPMPVVPSPRLNGPVPPTNATNPPVPSFPSPHPQANGPPLLPSPTSQFLLPSPTGFLNLLSPPPRSPYLPLSPGIQFPSPLTPNFPFSPMAQSGILGPGPQPPPSPVISFANRWYDFAIPLTLINHPHGERHNSDIAELHFFFT
Arachis_hypogaea	>RYR27450
Arachis_hypogaea	MDNNKNRHHGGDGNLGVNKMGKNIRKSPLHQPNFGNNGTSAAAAAVAVGARPHQPQPQVYNISKNDFRDVVQQLTGSPSLNNATPPRPQQNSPKPQSMRLQKIRPPPLTPISRPPLRPPMPAQAPAAAPAGPAMVPYNNNNNALHRPGQFGQPALNPPLHHPGDMWANTAESPISAYMRYLQNSMMDPGSRGSRGNQMQPQSQPHGNAQHQFQQHPHQPPPGQGNVQPPNPPSSALLPNPHMPPMMPSSRFNGPHPPMNGTNPLVPSIPSPQPNGPPVLPSPTSQFLLPSPTGYMSFLSPRSPYPLLSPGVQFPTPLTPNFPFSPFGQSGLFGPGPQTPVSPGLFPISPSGFFQMASPRWRDQ
Arachis_hypogaea	>RYR17265
Arachis_hypogaea	MSGAMAATTTDHHKWMMQLYEQPQMDCDGSNMAPPIMEAFSDATVVTTMSPESSSMMMLSQISNSSCSSSISNVQLLSPKRNNNNNNNNSAFKPIRKRSRASRRTPTTLLNANTNNFRELVQKFTGCVMPSSQEQQSGGGGLISTSLDSNLPSYDADYLSSSRPTSMDASEDFGLHQLTVNDFSNNGIKGSVLVNKWTNSSEEGCNVAELNWNC
Arachis_hypogaea	>RYR47976
Arachis_hypogaea	MEFPDMNNNPTGRSPRRELQGPRPTPLRINKDSHKIKKPPLAPPPPQQPPSHHQPPPRQPIIIYTVSPKIIHTTPGDFMSLVQRLTGSSSSSSSSSMSMSFNNTYPSFSTSSSSAFPTSDVALVQNNDPFNVVPVETVSPAARYAATEKARSSPLGKNKMMMHQNQAIINGGSDQITSNNDVVEGLEMMMVAAERTNMFQGILSPGPASLSPIPSSFFSPMIPPSSSSDPNMVSFFHDLSPMLHNSATFVMPSPSNFVSPQTPTIDLFNYFLD
Arachis_hypogaea	>RYQ95634
Arachis_hypogaea	MTKKPQQTCNIPSSSASSKLVRRKDSPVISKFKPKIRIIHIYAPEIITTDTANFRELVQRLTGKPEDEKGKGKSKSDTASTKVMMKNLFEEDEQKFLNLQNETMVNNENHEKQEDLWRRSKLNNEEKLNGFLEGFSELDGFMEELCPVPVVDQK
Arachis_hypogaea	>RYR45602
Arachis_hypogaea	MAPPPLHLHSKRESGGTAMPAMKNKTTNTTTHLKINKESHCISKNQNQNHKQQQQRQPVIIYTHSPRVIETNPRDFMQLVQKLTGLPRDKRQQEEEQPVVVEEELEDETTSSSSPPLLTEEYINSCVAPPPPPPPPLMEPMTMMPNYFNTLPPPLFGPDSPEFLLTSNSNCSSNNNNNKAPFNFNYADPFFF
Arachis_hypogaea	>RYR64246
Arachis_hypogaea	MSGAMAATTTDHHKWMMQLYEQPQMDCDGSNMAPPIMEAFSDATVVTTMSPESSSMMMLSQISNSSSSTSISNVQLLSPKRNNNNNSAFKPIRKRSRASRRTPTTLLNANTNNFRELVQKFTGCGSTHMSLSIHKGPITLNFQQGSNNNDNNHKMILHHYHHQQQQQQNSTTTSGTVSPFGTRTSNYYFHNQQAHNHDVAAVMPSSQEQQSGGGGLISTSLDSNLPSYDVDYLSSSRPTSMDASEDFGLHQLTVNDFSNNGIKGSGFFM
Arachis_hypogaea	>RYR13436
Arachis_hypogaea	MAASATNDHNQWKQFNNQHQTHQMTAAAAAATTTMVAASSSSESILSPKGSGVTKPIRRRSRASKKTPTTLLNANTTNFRALVQQFTGCPNSNNSIMSCSSLIGVHNKGPITLNFQQGSSSSSARRTIIPSSFVVGGGSGRGYCYDDHNQGQQQLAATTNNNNNNSLFPWQKQQDHQLQEQESGYSFDEYVMKNSYNSDDHGMMMIMDNDFSWHDLAVNNNAFPDHDTY
Arachis_hypogaea	>RYR18988
Arachis_hypogaea	MNLPEFSSGETSSPSSRRELPIQGPRPPPLRVSKESHKISKPPRPPQPAAANQPLPPPPDAAAQHREPVIIYSVSPKVLHVTVSDFMNVVQRLTGPNSSSAGEEPLPRSGDISPAARLASIEKTSPSEKERVHAGDEDMSWLLEGVGVEMGQFPSILSPAPGTLPPISSGFFSPASDPQTASFFHELNPFWPANNFVASPSGLLSVLSPLPSPDLFSIFD
Arachis_hypogaea	>RYQ96178
Arachis_hypogaea	MSGYGGGSNKGPVKVVIINTQYVETDATSFKSVVQKLTGKDSSDDYGKPRHDKLRDHHHHHQRKNYYNNNNNNNNHVHVPDSSSSAGWRGGAVAPEGGVMSTVADLGAFGKEWLKQEGMASNQANASENPINIPASQSGRGVYRLKHHLAGTQKDVGACTTVSDEVKKQMWDVVSGLQVHTKRRNRLKAKTMNDVVFVMTNSRLAKKKQTRRSLDYDYSLDELDSDEEWIVADEDGEEEDLDALISDPDLNDGASGNRVVGASKDLLAIPYLDDDEFEELLQRPLPPAPDNDEDGHRRVTEHRHLVRSKERRLPSGSREVAFLLVPSSSPSSLPSSSFFITVVSLSLPGTKTNSKTTNKLTYTSGVKDIDQPYILRNRHWHSGKCGKAQPLGQEPNPRS…
Arachis_hypogaea	>RYR36030
Arachis_hypogaea	MESTMSPRYQDNNHKAPFTTAASSSSCSSNGLLLSPQAQKPITRSEPANPYPTTFVQADTSSFKQVVQMLTGSSETAKQASKPASPHHHNHSIPPIKPNANKKQQQQSGFKLYERRNSLKNLNINPLMPVFSQIGSGFSPRKPEILSPSILDFPALVLSPVTPLIPDPFDRSAPSQQQTGFSSSPGLDSEAEDKAIKEKGFFLHPSPASTPRDSEPRLLPLFPTTSPRASPSGRPKL
Arachis_hypogaea	>RYQ83355
Arachis_hypogaea	MDSGNSTAGSMQSSSSGAPADEDSYDSHSHSHSRAQQQPHHHHIPNQLSTTTTTLHHTHAPIFDPLLSSSSSTTSTTFLDPSSSSIQRSNPTIVNNLDMPWYITPRSGLDQPDLSTVMPQFAVPPPPPPPQLPPLLQQQQQEEARSNANSNSTVVRNPKKRSRASRRAPTTVLTTDTTNFRAMVQEFTGIPAQPFTSSSSSPFPRTRLDLFVGGGSSSSAAAAAASGAGPPYLLRPFAQKVPLPSSFPQTNYNSSPSSSLSFPPSSSMVMNNILFVPNSNNPINNSYQQLSSSSSSPLGLLKQHQHLNNVNLNNMQNNNNNPASILSFQSILQAQQIRYPSPSPSPSTSPLVASKDQETCLEIPHHHNQSNNSGTVDSHLRMGVLEEQLGFTHAHVSTT…
Arachis_hypogaea	>RYR37117
Arachis_hypogaea	MRREEEKKTTTKKAVINGPRPSPLMINKDSHFIRKPSSQQRKPIIIYTVSPKIIHTKAQDFMALVQRLTGMSSSNSNNDASENFGSSLSDVSNNSSGIKQQQMNETSSALRRDNDIIHEDDDDDYGDNKRPGAIIHQYSPNSTSLMNFADMPLFTPNSSSDIFCSSRSLLFKHSDSSPYGILGNLISPSGLEFIKELPEY
Arachis_hypogaea	>RYR78525
Arachis_hypogaea	MEAYYYSTSDSSSSSSKSMVESKRVVKPAYPFQPHSMLHSVKKSQSKPWRNKLHVAPMPPRPVKVYEVDAVNFRELVQQLTGARAMEQFMKPPQSVARAETETIFTNSSNSNFAAEAEVCTNNNNDDDSWYSNRGFQDDGLMGRSPPYYSNLWCNFPPISPGILSSLESSRILLGLASKIDCVDS
Arachis_hypogaea	>RYQ95005
Arachis_hypogaea	MMKSRERKTGDKKLIKVTYISSPMKVKTNASNFRALVQELTGQDSNVADTFITNNGADYEENVSSTQNQQWRMDESTLLKPDYNEFLSRSLMEPLNEHFQFHHELLSFDDIMP
Arachis_hypogaea	>RYR43884
Arachis_hypogaea	MEITSRLHHHQDHRENNHNHSHNHNHPSPMNSPRSNVSNCISSSNSNNNNNGIQIPTPPLTPKTIIPRSDTNPYPTTFVQADTTNFKQVVQMLTGSSETTTRTTTAPPPPSPSSSAAKQQLQDPLLPPSSSRNFNIPPIKTGPNKKQQQGFKLYERRNSSLKNSLMINTLMPNFALAHHNNSPGFSPRNKPEILSPSLLDFPSLALSPVTPLNDDDPFDKSSPSLGNSSEEEKAIAEKGFYLHPSPMNTPRGSEPQLLPLFPLTSPRVSESSPS
Arachis_hypogaea	>RYR78294
Arachis_hypogaea	MTKKPHQTCNIPSSSASSKLVRRKDSHVISKFKPKIRIIHIYAPEIITTDTANFRELVQRLTGKPEDEKGKGKSKSDTASAKVTMKNLFEEDEQKFLNLQNETMVNNENHEKQEDLWRRSKLNNEEKLNGFLEGFSELDGFMEELCTVPVVDQN
Arachis_hypogaea	>RYR18577
Arachis_hypogaea	MATLGPPVDPPLFPTTFIQADRNSFKHVVQMLTGRKDATAGGSKSCHQHHIPPMKTFPNKKQQQSGFKLYERRNNLKLNPLLPPAGRASSNNNINVNVINVVSPRNHHHHHHHHHHHHELLSPSILDFPALVLSPVTPLIPDPFGRSSSPAAATPVLDREAEERAINEKGFYLHPSPATTPREAQPRLLPLFPTAASPSSP
Arachis_hypogaea	>RYR00396
Arachis_hypogaea	MAPPPLHLHSKRESGGTAMPAMKNKTTNTTTHLKINKESHCISKNQNQNHKQQQQRQPVIIYTHSPRVIETNPRDFMQLVQKLTGLPRDKRKQEEEQPVVVEEELEDETTSSSSPPLLTEEYINSCVAPPPPPPPPLMEPMTMMPNYFNTLPPPPLFGPDSPEFLLSSNSNCSSNNNNKAPFNFNYADPFFF
Arachis_hypogaea	>RYR17114
Arachis_hypogaea	MMNNNGRSSGSSVAPKIVQIETRYVETDPINFRQVVQSLTGKNSSMPIVTPSPLYFTEREQEEEAIMAYRHGSIGAKKPQEQVAVNHHAATIILNNNVSFKDFDALLSDLPSIHDLLY
Arachis_hypogaea	>RYR42005
Arachis_hypogaea	MDSAEGAAPQSNSTSRDNYLRQLNKLSQKISKPATTSTTVAKKPNPFEAHQNQNPTTNANNNSLQLSSQHQNLQHQPPVYNINKNDFRDVVQKLTGSPAHERISTPPPIHQPRPPSSRLQRIRPPPLPQIANRPPSMLRPHQMPPPQPTVNAAGLGGFSGFGRPAAPPLSPLPPLPAVHAAAESPVSAYLRYLHGNNVDQSSKHFSGFSPLQPLVSPRWNSFNPPQPQPQSQHQPQSQSHPQPESKPQPQVASEQESQPPPQQIPLTHQAVVPSEAPPPPQPQPQPTEAVVAAMTGYLDIWGESGEIRDGNSCADWMAKEAMKEQPGVKPRGKDGATDPERRCSWAWLPPSAERPKKKNRQ
Arachis_hypogaea	>RYQ86597
Arachis_hypogaea	MDMLGVNHGNKKQSKSRGKKDNFKVTYISSPMKVKTSASKFRAVVQELTGQDSNVADVIFMEEAATNTNNYNVINNNDNNGVHLHQNEESYLFHDASTTTTNWLKPDYTEFLLDSSRTSSMIEPSSLQYDFLNFDMMY
Arachis_hypogaea	>RYR43533
Arachis_hypogaea	MAPPPLHLYSKRESGGTAMAAMKNKTPTTHLKINKESHCISKNQNQNQNQNKQQQQRQPVIIYTHSPRVIETNPRDFMQLVQKLTGLPRDKRKEQEEQPVVVEEDLEDETTSSSSPPLLTEEYINSCVAPPPPPPPPPPPPLMEPMTMMPSYFNTLPPPLFGPDSPEFLLSSNSNCTSSNNNNKAPFNFNYADPFFF
Arachis_hypogaea	>RYQ82481
Arachis_hypogaea	MQNEEEWEKTLSSSCSSNGLLLSPQAQKPITRSEPANPYPTTFVQADTSSFKQVVQMLTGSSETAKQASKPASPHHHNHSIPPIKPNANKKQQQQSGFKLYERRNSLKNLNINPLMPVFSPIGSGFSPRKPEILSPSILDFPALVLSPVTPLIPDPFDRSGPSQQQTGFSSSPGLDSEAEDKAIKEKGFFLHPSPASTPRDSEPRLLPLFPTTSPRASPSGTLGFF
Arachis_hypogaea	>RYQ80953
Arachis_hypogaea	MEAYSNNSYYSSSNSIHQVMRKAQTKPKKAPVAPPPPTPVKVYNVHPMNFRDLVQELTGAPEFKPQSHPHPHHHHHQNRLLSSSSAIDINVASAPTTANWYMGGGGDMKHWNS
Arachis_hypogaea	>RYR41687
Arachis_hypogaea	MEFPDMNNPTGRSPRRELQGPRPTPLRINKDSHKIKKPPLAPPPPQQPPSHHQPPPRQPIIIYTVSPKIIHTTPGDFMSLVQRLTGSSSSSSSSSMSMSMSFNNTYPSFSTSSSSAFPTSNVALVPNNDPFNVVPVETVSPAARYAATERARSSPLGKNKMMMHQNQAIINGSGGQITSNNDVVEGLEMMMAAAERTNMFQGILSPGPASLSPIPSSFFSPIIPPSSSSDANIVSFFHDLSPMLHNSAAFVMPSPSNFVSPQTPTIDLFNYFLD
Arachis_hypogaea	>RYQ93591
Arachis_hypogaea	MRRDSRFFHGFQEEKKTTTKKAVINGPRPSPLMINKDSHLIQKPSSEQRKPIIIYTVSPKIIHTKAQDFMALVQRLTGMSSSNSNNEASENFGSSLSDVSNNSSGIKQQQMNETSSALRRDNDIIHEDNDDDYGDNKKPGASIHQYSPNTTSLMNFADMPLFTPNSSSDIFCSSRSLLFKHSDSSPYGILGNLISPSGLEFIKELPEY
Arachis_hypogaea	>RYQ97301
Arachis_hypogaea	MAPPPLHLYSKRESGGTAMAAMKNKTTTTHLKINKESHCISKNQNQNQNHNKQQQQRQPVIIYTHSPRVIETNPRDFMQLVQKLTGLPRDKRQEEEEQPFSFQLVRYNA
Arachis_hypogaea	>RYR50379
Arachis_hypogaea	MSGYGSGSNKGPVKVVIINTQYVETDATSFKSVVQKLTGKDSSDDYGKPRLDKLRDHHHHHHQRKNYYNNNNNNNNHVHVPDSSSSAGNNNNNGFVNQFLIRDMSFKEFDRLFSQMPPINDILSE
Arachis_hypogaea	>RYR39996
Arachis_hypogaea	MENKAKKDSSHVHHSLHEDSHTICKTNYKPKIRIIHIYAPEIIKTDVENFRELVQKLTGKPTSEDQSIRKKKKKKQPSTTIRKEKETISRSTSGNDNGVLENNPTKKMELRNDDSDDGGGVWGLDEKVKEEEVGSFRDGGGFSDLEGFISELFPLDATHHMQGFVEKLYA
Arachis_hypogaea	>RYR07670
Arachis_hypogaea	MSPSQLYAKNEINNALLPPPLKINQESHFIQKSSSSSSPPSSLSSSSTSWSTSSSSSHAMACTSNKSSPPQRHPVIIYTHSPKIIHTHPKDFMALVQKLTGLSRSEEENSENNKNNNVTSCQQEAKQELAAAAANTVVGSEDNETSSVITEDNNCCSSIGENNQVNSCFVPPIMEPPPPVNPYLANLPMFTMAPSTAKFHHHQSFLNYSDSLFFSDDNNNNNMRTLDSLEAYSDDYSGYYHIETNARPNAGCVLLFAPVLFLEDPKRRLRFKDIRIFVGKHKTHVAFCLKNIFYLRSLPINTKQHSFKMTHSTSTSSYSSLLHISDNSKFCLAVRCVQKVGLGEVEVMENTANLRVYYNGEVIPNTHEGVTFVCECLLSFAIPCTMSFVELQNGLCSNI…
Arachis_hypogaea	>RYR66158
Arachis_hypogaea	MNLPEFSSGETSSPSSRRELPIQGPRPPPLRVSKESHKISKPPRPPQPAAANQPLPPPPDAAAQHREPVIIYSVSPKVLHVTVSDFMNVVQRLTGPNSSSAGEEPLPRSGDISPAARLASIEKTSPSEKERVHAGDEDMSWLLEGVEVEMGQFPSILSPAPGTLPPISSGFFSPASDPQTGSFFHELNPFWPANNFVASPSGLLSVLSPLPSPDLFSIFD
Arachis_hypogaea	>RYQ88675
Arachis_hypogaea	MENKAKKESSHVHHSLHEDSHTICKTKYKPKIRIIHIYAPEIIKTDVENFRELVQKLTGKPTSEDQSTRKKKKKQPSTKTRKNNITSRKEKETSGNDNGVLENNPTKKMELRNDDSDEKVKEEEVGSFRDGGGFSDLEGFISELFPLDATHHMQGFVEKLYA
Arachis_hypogaea	>RYR65622
Arachis_hypogaea	MDSPRRYYTHHHHGSPNSSTSSNNSNALLQLPPTPPPLPPFQRNLGRSEPASSFPTTFIQADRNSFKHVVQMLTGRKDATPSGSKSCHQHHIPPMKTFPNKKQQQSGFKLYERRNNLKLNPLLPPAGRASSNNNINVINVISPRNHHHHHHHHHHHHELLSPSILDFPALVLSPVTPLNPDPFGRSSSPAAATPVLDREAEERAINEKGFYLHPSPAITPREAQPRLLPLFPTAASPSSP
Arachis_hypogaea	>RYR51664
Arachis_hypogaea	MESKLRKVDSNENEICTEAQNFRELVQRITGKPPTTTHENCCNIQKKPPTISSSEVVFCGGGYLGGFSDLEQSFISELPMFPFDI
Arachis_hypogaea	>RYR04098
Arachis_hypogaea	MASSENLIESWAFRPALDTWFADYIARDAETLTKALQKSISGDDVLSPFIASPKPDATTAAASTPTVSGISAGSDQESAPKRRGSTLPPATGRVTKRKSRASKRSQTTFITADPANFRQMVQQVTGVRFGGGAAADIAMAPVLKPEPQRLVSGGGGRFPAGAACLLPTLDTSAFLLDHHQQQVVGPNSGSAGPGVSVSGPLPFSQPMGLVDASPSLGSADFDTFSSFPTLESWKVM
Arachis_hypogaea	>RYR79252
Arachis_hypogaea	MDNNKNRHHGGDGNLGVNKMGKNIRKSPLHQPNFGNNGTSAAVAAAAMGARPHQPQPQVYNISKNDFRDVVQQLTGSPSLNNATPPRPQQNSPKPQSMRLQKIRPPPLTPISRPPLRPPMPAQAPAAAPAGPAMVPYNNNNNALHRPGQFGQPALNPPLHHPGDMWANTAESPISAYMRYLQNSMMDPGSRGSRGNQMQPQSQPHGNAQHQFQQHPHQPPPGQGNVQPPNPPSSALIPNPHMPPMMPSSRFNGPHPPMNGTNPLVPSIPSPQPNGPPVLPSPTSQFLLPSPTGYMSFLSPRSPYPLLSPGVQFPTPLTPNFPFSPFGQSGLFGPGPQTPVSPGLFPISPSGFFQMASPRWRDQ
Arachis_hypogaea	>RYR47552
Arachis_hypogaea	MDSAEAAAPQSNSTSRDNYLRQLNKLSQKISKPATTSTTVTKKPNPFEAHQNQNPTTNANNNSLQLSSQHQNLQHQPPVYNINKNDFRDVVQKLTGSPAHERISTPPPIHQPRPPSSRLQRIRPPPLPQIANRPPSMLRPHQMPPPQPAVNAAGLGGFSGFGRPAAPPLSPLPPLPAVHAAAESPVSAYLRYLHGNNVDQSSKQFSGFSPLQPLVSPRWNSFNPPQPQPQSQHQPQSQSQPQPQSKPQPQVASEQESQPPPQQIPLTHQAVVPSEAPAPPQPHPQPQPTVTSQAQFPFPSPPSPFGCLNSPFGLSSYPLLSPGLLFSPNSGQLGFPQLPLSPTVPVPSPRWRGL
Arachis_hypogaea	>RYR66325
Arachis_hypogaea	MESLNRTMTTMEKPPIPSSSSADCKPLTTFVQTNTDAFREVVQRLTGPSSMAVEGMASKEGGGTKKNSSKLHERRKYMKPKVEIVKSSSVHCKSGACSPSVSRSSSYPASPVSGSFPASPLTPSTIFSKLSILEDDKKDDLDLDLNIAVPSEPNMISTEEQEEDEEEEEERAIRERRFYLHPSPRPKPGFSEPELLPLFPMASTEKV
Arachis_hypogaea	>RYR65955
Arachis_hypogaea	MDSGNSSGSMSSGADEENESRAHSLSSSYMTPPPPFTTATNNTQQHLFLQDPLLSNYLDIMWSKPNNQSDLAASFIIPSSSQQEQAGGVADVATNQQNQGVPASSPPNRAVRANPKKRSRASRRAPTTVLTTDTSNFRAMVQEFTGIPAPPFPRTSFQNMLQQAPPPNYPSHHHHAASAAAQVGLRQQAHLNNENRLMSSSSNDSSREEWAQRRSDGQGEEALYTDVAENTLLTNTAAKVQHYSSNTKGTDQCTTQGMLESLIHSSSPHNLRPITQYDEDNNNDIQHKQHY
Arachis_hypogaea	>RYR47597
Arachis_hypogaea	MDSGNSGSISSSGDDEYDDDSRSHSLFLNPNQNPPDANFFSASSSSAINLLPSSTTFPPQYSFINLDTNHSSSSSSSSQRLLSIQPPPTPILPSSSSSSLFLQPAPPPPPPPTTTTIGVAHHRNANTKKRSRASRRAPTTVLTTDTTNFRSMVQEFTGIPSPPFSSAFSRRLDLLATSASLRSSSGVIPHMDFHPLTRTFAQSQSPSPNPSPNPNPLLFHHHNHTSSMLDAMASTTTASNNPLNFHLPPDLALPYHHMNLTMQNNNPTTTTTTPFNNVPAGFAPKSQASLSMAASLHQDLHQQPNNNNNNAQLMLPPDQEHVASDEGIPSHDGRIIRSLHGNKVAY
Arachis_hypogaea	>RYR44180
Arachis_hypogaea	MMKSRERKTGDKKEIKVTYISSPMKVKTNASNFRALVQELTGQDSNVADTFITMPMDIKANNDTNNNGADYDEHVSSQQWRMDESTLLKPDYNEFLSRSLMEPLNEHFQFHHELLSFDDIDIMP
Arachis_hypogaea	>RYR18791
Arachis_hypogaea	MDSGNSSGSMSSGADEEHESRAHSLSSSYMTPPPPLTTATNNTQQHMFLQDPLLSNYLDIMWSKPNNQSDLASSFIIPSSSQQEQAGGVADVATNQQNQGVPASSPGVNQLPNRAVRNNPKKRSRASRRAPTTVLTTDTSNFRAMVQEFTGIPAPPFPRTRFDLFASSSSSALMDPSPPPPSYLLRPFPQRLLNNHPLPPPSINFQQPISSSSSSSSSLGTLSFQNMLQQAPPPNYPSHHHHAASVAAQVGLRQQAHLNNENRLMSSSSNDSSREEWVQRRSDGQGEALYTDVAENTLLTNTAAKVQQHYSSNTKGTDQCTTQGVIGGEISGLRSRRNLVLLKSKSSFMCCFHFQLSKL
Arachis_hypogaea	>RYR62863
Arachis_hypogaea	MAASATNDHNQWKQFYNQHQTHQMTAAAAATTTMVAASSSSDSILSPKGSGVTKPIRRRSRASKKTPTTLLNANTTNFRALVQQFTGCPNSNNSIMSCSSLIGVHNKGPITLNFQQGSSSSAARRTIIPSSFVVGGGSGRDYCYDDHNQGQQQLAATTTTNNNSLFPWQKQQDHQLQEQESGYSFDEYVMKNSYNSDDHGMMMIMDNDFSLHDLAVNNNAFPDHDTY
Arachis_hypogaea	>RYR00835
Arachis_hypogaea	MTMSDANEWLQFYHQQNIPPPPNNSLLPPSVSDATAVATTSPQLGVNPEARVSKPIRRRSRASRRTPTTLLNTDTTNFRAMVQQFTGAPFPATPSTASGFPNMGLAFGSRSVHVNPNGLMLAPSASSLQQQQYMHMYGGNNSIMSSQVGERAPPNVSGEMMGQGEGGLSSVSISSRNRGWRGCCFLPSDSDIKQAIRCSNLAIIVDQPLSLALGTRYRNRTQFINIYLVELESTNIHPASESSPFH
Arachis_hypogaea	>RYR32447
Arachis_hypogaea	MDMLGVNHGNKKQSKSRGKKDNFKVTYISSPMKVKTSASKFRAVVQELTGQDSNVADVIFMEEATNTTNCNVINNDNNGVHHLHQNEESFLFHDASTTTNWLKPDYTEFLLDSSRTSSAMIEPSLLQYDFLNFDMI
Arachis_hypogaea	>RYR00897
Arachis_hypogaea	MSAPNDWLQFYNQNFPSQGNPSIPVTAATPTTATATTSPLPGMGMMVNSGSPPTSSPNLSPEGRVSKPARRRSRASRRTPTTLLTTDTTNFRAMVQQFTGGPNAPFAPTASPAAPSGLPNLLGLGFGSRPVPAVNSSTLMVSPPAGYLLQQQQHHQNLFQPQNQQFMYSGSTQGGGDNTFFQRLSNPTRPSDHDHEVLMDHEHGGRFFPIL
Arachis_hypogaea	>RYR35131
Arachis_hypogaea	MDSGNSTAGSMQSSSSGAPADEDSYDSHSRAQQQQPQPHHHHILNQLSTTTTTTTLHHTHAPIFDPLLSSSSTTSTTFLDPSSSSIQRSNPTIVNNLDMPWYITPRSGLDQPDLSTVMPQFAVPPPPPPPPLPPLLQQQQQQEARSNANSNSTVVRNPKKRSRASRRAPTTVLTTDTTNFRAMVQEFTGIPAQPFTSSSSSSPFPRTRLDLFVGGGSSSSAAAGPPYLLRPFAQKVPLPSSFPQTNYNSSPSSSMVMSNILFVPNSNNPINNSYQQLPSSSSSPLGLLKQHQHLNNVNMNNMQNNNNNNPASILSFQSILQAQQIRYPSPSPSPSTSPLVVASKDQETCLEIPHHHNQSNNSGTVDSHLRMGVLEEQLGFTRAHVSTTNNISNGGVLEK…
Arachis_hypogaea	>RYR28923
Arachis_hypogaea	MEAYYYSSSDSSSSSSKSMVESKRVVKPAYPFQPHSMLRSVKKSQSKPWRNKLHVAPMPPRPVKVYKVDAVNFRELVQQLTGARATEQFMKPPQSVARAETETILTNNSNSNFVAEAEVCTNNNNNDDNWYSNRDFQDDGVMGRSPSYYSNLWCNFPPISPGTLSSLESSRILLGLASKIDCVDG
Arachis_hypogaea	>RYR50789
Arachis_hypogaea	MHIHRGSSSYSWDAARIGNTTFVQADPSNFREVVQKLTGAPKKKAAAASFKLQERRHAYAAKKLELTIGGLSERPPFFTDATTPSSSSVSSASPVSPLQMEMEDRVIAHKGFYLLPSPSSSHHYRHTTPQLLSLFPLHNNQTNSH
Arachis_hypogaea	>RYR41962
Arachis_hypogaea	MDSGNSGSISSSGDDEYDDDSRSHSLFLNPNQNLPDANFFSASSSSAINLLPSSSTTFPPQYSFINLDTNHSSSSSSSSQRLLSIQPPPTLPSSSSSSLFLQPAPPPPPPTTTTTIGVAHHRNANTKKRSRASRRAPTTVLTTDTTNFRSMVQEFTGIPSPPFSSAFSRRLDLLATSASLRSSSGVIPHMDFHPLTRTFAQSQSPSPSPNPNPLLFHHHNHTSSMLDAMASTTTASNNPLNFHLPPDLALPYHHMNLTMQNNNPTTTTTTPFNNVPAAFAPKSQPSLSMAASLHQDLHQPPNNNNNNAQLMLPPDQEHVASDEGLPSHDGRIIRSLHGNKVAY
Arachis_hypogaea	>RYR51962
Arachis_hypogaea	MDSLGNSSSAMNGVQQKTPTKRSNKQKKKNNNKNNKKEIKVVYISNPMKVKTSASEFRALVQELTGQDAEFPYDSSRFKGYGSDDNGDGDSNNNNNTNNCTDKVGYDEVNDDTLVVVPPPPSLPPLENPNWEGKIVGEGGERGGSSSIESFEPFDEVFTPQMIESISSFIPSSVYYESSQLDQVVMHYNYVHQ
Arachis_hypogaea	>RYR01492
Arachis_hypogaea	MDSLGNSSSAMNGVQQKTPTKRSNKQKKKNNNNNKKEIKVVYISNPMKVKTSASEFRALVQELTGQDAEFPYDSSRFKGYGSDHDGDDDSNNNNNTKGGYDDNNCTDKVGYDEVNDDTLVVVPPPSPPSLLPPPENPNWEEKIVAGEGGERGGSSSIESFEPFDEVFTPQMIESISSFIPSSVYYESPQLDQVVMHYNYVHQ
Artemisia_annua	>PWA60778
Artemisia_annua	MHQCCNPASFLVAASNRACNLNRVTRPSNTRRRSRASRKTPTTLLSTDTTNFRAMVQRFTGGGNNNNNVTSGSFMSNESSSVTSTHQFFNTYSNVNSSTSSGVSMPSNDAYNVHFQPLNSQPYFAMTADEGGSTTAAQDGQRESYSNW
Artemisia_annua	>PWA93011
Artemisia_annua	MGVIKNPKKRTRASRRAPTTVLTTDTTNFRQMVQEFTGIPTGPFTGGAPLSRRLDLFRPSATKFQPVQVQQPSFLNSLNNDNIHPSSINDFSKQPSSLVDMQNNPMLSFQSLLQTTMNNNNQDSNDLSGFASSSKRWSGQDEKLESFEGFLLIFFFIQSNCSMGSLVRFVEMLVSSRVISHELLQELLFVC
Artemisia_annua	>PWA69442
Artemisia_annua	MNTSAIKHKKNSSRKTNKKLKVVYISSPMKVKTSASCFRSLVQELTGRDSDISRYDAGYFDEQGDRSTTTSTSTQGGSLDACLNMEPFESTQLGVFNGLDAFPDDVFSSEMVDHLDGSFPSYSFINEHGSPRVAADFWHHFVYCKCN
Artemisia_annua	>PWA51318
Artemisia_annua	MENNTNNYSPRPHDTKNPSPNTSTTSNTSTTHHSSPPPTPITRSDPNNPYPTTFVQADTSSFKKVVQMLTGSQETIKQARSDTPRNPNPIPPMKTNPNKKPSKLYERRNSMKNFKISPLVPGFVNGLSGSPRRPNTPEILSPGILNFPSLVLSPVTPLDMFNRSPVTGDSPSLNVEAEEKAIAKKGFYLHPSPATTPRRESEQPRLLPLFPVTSPRVSGSS
Artemisia_annua	>PWA66370
Artemisia_annua	MASSFKDKNEGSNTNPKLSTTFVEADPSNFLAVVQLLTGAHTHPQVSTSTHKLVRKPSISKVGHQRSSYKLHERRKAGKKLEINLARPATREGRLMGYDKETVIGSPVSTLDVCGRRSPETLMEEEERAIAEKGYYLHPSPMKGSQPQLLVLFPLNSPKNDLPPRVNVLQKIIKNSLRYL
Artemisia_annua	>PWA61182
Artemisia_annua	MEQFNSSNCSSYSSQQDQNPPIATESSYHDSFHSVRQPLPTYKTKKFIAPFPPTPPKVYIVDSSNFKEVVRKLTSTPEFQYPSNYHHQNATPQPHNVLMSPNQPMFYKHVHGGGADFSLPLSSDTLNVLDETFHDGIHRDFGGVAKFFSAPPARDEM
Artemisia_annua	>PWA76467
Artemisia_annua	MNNNYDHLGVNKIGRNIRKSPPHQSNFANSARQPPLPQVYNINKNDFRDIVQQLTGSPSRHSQEPIPRPTQNSNNAPSMRLQKIRPPRLAPIDVNRPRMPVHPGAQMPPRGGIPLNGNIPRPAQYGQPPMTSATVAESPISAYMRYLQNSISDPTQGPSPQTRPPQYQQRPHVYGPPVPSPRMMGPPPLPFPSPRMNRPYIPASPTSQFVMPSPSGYMNLLSPISPYPLLSPGYQQFPPLTPSFSFSPLAQSGIMGPGQQPLPSPGMGFPSPGFFNIASPRWRN
Artemisia_annua	>PWA75982
Artemisia_annua	MEQFNSSNCSSYSSHQDQNPPIASETSYHDSFHSVRQPLPTYKTKKFIAPFPPTPPKVYIVDSSNFKEVVRKLTSTPEFQYPSIYHHQNATPQPHNVLMSPNQPMFFKHVQGGGTDFSLPLSSDTLNVLDETFHDGIHRDFGGVAQFFSAPPARDEM
Artemisia_annua	>PWA80645
Artemisia_annua	MENHRLSTTVNHQSPPLNNPITINDPNNSCNPTTFIQTDPSSFKQVVQLLTGKQPTTRPDPVTRTHFKKPSSKLYERRPFSKSFMISPLTSSGGGVFSPEVLSPSVLDFPALALSPVTPLLPDPFCLDHEAEEKAIKEGGFYFHKSPRGEAEPPRLLPLFPMMSPRDEKSSSSS
Artemisia_annua	>PWA80329
Artemisia_annua	MDSSNSGSYQSSSGGAADTEEYNSRTQQSSISSFLNNNNNNNNNNHFNNLIQPPSSNNTFFNPTTSLNPVQDLSSLWTGTLQQQLQQPVQPVQDRFNTFQQIPNSLPIDTNPKPGQPGREPGHHHMGVIKNPKKRTRASRRAPTTVLTTDTTNFRQMVQEFTGIPTGPFTGGAPLSRRLDLFRPSATKFQPVQVQQPSFLNSLNNDNIHPSSINDFSKQPSGLVDMQNNPMLSFQSLLQTTMNNTNQDSNDLSGFASSSKRWSGQDEKLENFEGVIEGSLVRFVEMLVSSRVIGHELLQELLFVCQC
Artemisia_annua	>PWA43728
Artemisia_annua	MLSVKRTKNGTKKKDNNNLKVVYISSPMKVKTSASRFRALVQELTGRDSDISRYDVNYFEHVAPTTSATTMKTSKEGGSKPVECDQPELFTDFESFFDDVFTGRFNILYWIMVYGANQLTRTRPVGEGRATASPISSPTLARCGYFSTFSEVCSYANHSMFQDLVPWSLIGFYHYIKDLVPEVTDRWRINVTVTRMWKPVHPKTNNLFYLDMVFVDEQRGLIHARIPVPLIYQFEHQLKEGCVYHINTFNVLKFFVYHVFFYRLLGYQAKMQIRETENPGMNDDEVGRLVGSVGSVQWVGSLEWGFHEHIDVVGGL
Artemisia_annua	>PWA36753
Artemisia_annua	MATTSTSTSITATTQLQRLYGPKPTPLMINKNSSKISKNQSHKPVSRGGDYKSPVIVYLKSPEVVHVLPHEFMTTVQRLTGKTSASSSHQDL
Artemisia_annua	>PWA71702
Artemisia_annua	MGKQMSKASIKISKNNNHHQSLKPKVYITHSSSFKTLVQELTGKNGTAVSLTNSAVSLPQEAGTHGLKINKRDQLTNDCKGDNSQNGTLFLDDPSLMALSYTECLSFVPESSNQIDPLDFLFD
Artemisia_annua	>PWA57513
Artemisia_annua	MASSFKDNNEGSNPNPKLSTTFVEADPSNFLAIVQLLTGAHTHPQVSTSSHKLVRKPSISKVGHQRSSYKLHERRKAGKKLEINLARPATREGRLMGYDKETVMGSPVSTLDVCGRRSPETPMEEEDRAIAEKGYYLHPSPMKGSQPQLLVLFPLNSPKNDLPS
Artemisia_annua	>PWA43729
Artemisia_annua	MNTSAIKHKKNIARKTNKKQLKVVYISSPMKVRTSASCFRSLVQELTGRDSDISRYDAGYFDEQGDRSTTTSTSTQGGSLDACLNMEPFESTQLGVFNGLDAFPDDVFSSEMVDHLDGSFPSYSLIEKARHEDVKALPQAWTVDAT
Artemisia_annua	>PWA60382
Artemisia_annua	MEKLPTFRHEKISPKYSKKKPVKVVYISNPMKVKTTPSEFRAVVQQLTGKYANSSQPYEFATKVLKDGLEEAKEEASRAVHRSDIAYADFFITPKMLEGYSPM
Artemisia_annua	>PWA97113
Artemisia_annua	MASSNTIEPWMFRSNLTDSWYPTDAFARETESVLTKALQQSLFNQPEPMLQNLDYSNTPASVSTVTGSVSGSGSEPETPGSKRRVSSGAHLGVSAKKRKSRASKKSMTTFIQADPANFRQMVQQVTGVKFEGSGHVPVSNVMKPEPVRQPFFNRLQGLLPTLDTSAYLLDHQNNNNNNTHSEAVTTGFSQPQSMYMSNEGSVGNDFYSFSSFPTLESSI
Artemisia_annua	>PWA89457
Artemisia_annua	MSQSNSGNRAAGKNPTQEADDKSIKVKYISSPVLVEAKNASQFKEIVQHYTGQNPNEKSFSTSVYSSPPITTTDTVTTTKEANSQFIATTNMDPEVGIDSFSWEEIAKWNRYQ
Artemisia_annua	>PWA98704
Artemisia_annua	MENYHHRPSTTVNHQSPPLNPITINDPNNSCNPTTFIQTDPSSFKQVVQLLTGKQPTRPDSVTRTHFKKPSTKLYERRPFSKSFNISPLVNSGGVFSPEVCDSVFQQIVVEEAVYSENCLFFDVFNIIVAMGSAGLDGVTAGFQSR
Artemisia_annua	>PWA35368
Artemisia_annua	MNTSAIKHKKNSSRKTNKKKLKVVYISSPMKVKTSASCFRSLVQELTGRDSDISRYDAGYFDEQGDRSTTSSTSTQGGSLDACLNMEPFESTQLGVFNGLDAFPDDVFSSEMATLGATKSKEKAIVVCNVGDKKPVYFCSLLSRKLDTCALNVENEEYEEVTFSVEGPHSIHLSGYYFGEKQDSEGEDDESYDSFVKRKVAEMRKRKRADEFEKMQRERAEFEETQRTDSIKSEKDRMSSDYEKRYSEAAPNFH
Artemisia_annua	>PWA39366
Artemisia_annua	MEEISSPANPSPVNSPTSHGSTTIQTPPSTPIPLSRSEPNPYPTTFIQADTNNFKQVVQMLTGSSNPTNNQQQVQDSSKISSIPPIKTCPQKKHSFKLYERRNSLKNGLMINPNTQNPNGFQNPNGRQNPNGAKYGYGSSPRLYNEILSPSILDFPSLVLSPVTPLSPSPSVGNSSEEEKAIAEKGFYLHPSPRTVEVTAEPRLLPLFPVTSPRVVGSPE
Artemisia_annua	>PWA67864
Artemisia_annua	MDKSCDQDSSPINPKNIDSSTSTTTTTTSSTSNTNTNLNNKDHYLKHVHKMSHKITKIPSFKFDHSSLNHHQIQSQPLILDSDTSSQPSSFMNNQQPPQQPPVYNVSKSDFRDVVQKLTGSPAHERVSPHAPSAAAREIHAPPLVKPQSSRLQRIRPPPLEHVGNRPPGGSPGGASVGFFSGQRMLSPLPPLPAVHATAESPISAYMRCFQTSITGLSHAPPFPLPDFHAPPSPLGFGCLPSPGFPFSPTRFQTPLSPTPPAASPRWKSL
Artemisia_annua	>PWA79023
Artemisia_annua	MENTNHNAGGVKREDRGIKVKHISSPVLVEAKDASHFKQIVQHFTGQTPKHHTSTPQPDTQFFSQNYNPSNSSNPKTDIYGYSWK
Artemisia_annua	>PWA41842
Artemisia_annua	MATSNSNNNEWLQIYQNNLVTGQSQPVRFGWSGDVVTDATTVTTTTSTTASSGNNQLGRVIRPNNPRRRSRASRRTPTTLLNTDTSNFRAMVQQFTGGGNGSNAFASAPTSMNSYNTDSPGLSYHGTGSRITAPPLGGYSVELRPPLHQQYYSAGGDHQYGFVQSVQEGGMGNFSGDNNNFGNDSMF
Artemisia_annua	>PWA44756
Artemisia_annua	MENNTNNYSPRPHDTKNPSPNTSTTSNTSTTHHSSPPPTPITRSDPNNPYPTTFVQADTSSFKKVVQMLTGSQETIKQARSDTPRNPNPIPPMKTNPNKKPSKLYERRNSMKNFKISPLVPGFVNGLSGSPRRPNTPEILSPGILNFPSLVLSPVTPLDMFNRSPVTGDSPSLNVEAEEKAIAKKGFYLHPSPATTPRRESEQPRLLPLFPVTSPRVSGSS
Artemisia_annua	>PWA84018
Artemisia_annua	MASDPNSPITTTFVQADPSTFRAVVQRLTGATPTTTTTPTHRTPPFKLHERRHHTNKLEITLNNGSRDFKPFRTMSPVSRQRGFMGSEMMSSPVSTLDVYGGRSPRTPVEEEDKAIAEKGFYLHPSSLSTPRGNEPELLVLFPLSSPKTDSSSMSF
Artemisia_annua	>PWA93027
Artemisia_annua	MCTMEDMMVNRKHTCSTTKPLLTMHKDSHLISKIKPKIRIIHIFAPEIIKTDVANFRELVQRLTGKPTEKKKTRSRKESHKRSSFAQAGLEVREKIKGEEDIWVGANSGGGFLGGFGDLDGFMQELSTHNNHGFTPVLPNLDAPNVVNSHLEYSFGERSVNLPTYS
Artemisia_annua	>PWA47036
Artemisia_annua	MDGMSPFSADNWIQQYPNNIAMDQSGGAPSVAATIPGYGDSSQRATGQDSPKPIRRRSRASRRTPTTVLNASPNDFRALVQRFTGYDSKESVASASASVVSLPKGPVNIDFARNDVNESSSRYAYFDNQVRLPQQVEQIQSVGGLTDFQPGYRMENASAVYESIHEEPSLMETRRDGASHGYNL
Artemisia_annua	>PWA60707
Artemisia_annua	MDNNSDYSRNRSNEQQPQPQVYNINKNDFQSIVQQLTGSPSRQQSQEPLPRPPMNSPKPPSNRLHRIRPSPLTPLNVTRPRMPMPMHHPPPPQEQMMPHRPPVSNLGRPPHNGQQYGNQRPLPPMVGPPQNSGDHPGWSNTAESPISAYMRYLQHSIVDSAQGHPQGASPRTSARASTRTPARSPSVSAKSARSKSNAKSTSAASAAAAATVIWIASVPATPVTKNERPTATSSITSDEWGGASAPSSTTSVTKNEWPTTAFTVANFSVSFTIANFTVFVTITIGLLKFAVTSITIPATISWISESATINTKFFIFFHDSTGSWTSTATVSWYGISVTRVFLNAESKMEGLDDNSGKMLTLCGIWIHRCSEGTLAVK
Artemisia_annua	>PWA59548
Artemisia_annua	MKMEPQENHPSPANSPSSNCSTTTQTPPVTPRPITRSDPNPYPTTFVQADTSSFKQVVQMLTGSSQQQDPSNGSNGSNGSNPSSKVSSSIPPVKKQSFKLYERRNSLNLKNGLMINPMGPRFGSSSSSPRVQELLSPSILDFPSLVLSPVTPLVEDPFDKKEEERVIKEKGFYLHPSPRAVATPRGSAEPRLLPLFPVTSPRSSLS
Artemisia_annua	>PWA99276
Artemisia_annua	MSRSRKDPVKVVIINTEYVETDAMSFKSVVQRLTGKDSPSPASSPDNMVSSHGGRRGVVNSPMLKKGMSFRDLDKLLLEFPSMDDIYQFCAD
Artemisia_annua	>PWA89583
Artemisia_annua	MDSGNSGSLPSSSGGDGGGDDLYDDSRRSNDQPLFAMQQQQPNIPPSSFFDTTSFTQQNHINPNPNNNPMYNLDSLWSRNPSNNQNPNPTNPVFNAQNPVFTPQNPVEPDAGPAKTTNPKKRTRASRRAPTTVLTTDTTNFRQMVQEFTGIFNLPPSEMASFAKQPLNLSSLQNQLFPFQTVVNNQQNLEGSTSTSVKRWRGESENMGNLEGGNGNNQNVAVLGRNEGHEQLPGNEDSWNICPSD
Artemisia_annua	>PWA79563
Artemisia_annua	MNPRKFLDGDQKQLKSGVVINGPRPTPLKVKQESHTIHKQQHRQQIRPPIIIYTRSPEVIHTKPHDFMALVQKLTGHSGSKDQEQQHKKTLKQEVLDQNEHEFSNDSGVTHEKYKIMKAKSPMFNTPANPYAGDIPLFTPNSIDYLCSPQRFFKVSDLSPNMSPSLSPGSILELMKGLSEY
Artemisia_annua	>PWA53951
Artemisia_annua	MTLVQRLTGPSAQSPIMGSSYSAFQDDGGAVSPAARFASIEKAVKSPEGRRQQQPSQSQQQSSTDFATAVEGVEMSYFPSILSPAPGSLPPIPPNFFSPLGNDFFHDLSPALHNSSGRNFPYMEVYLTCKL
Brassica_napus	>GWHPANRE073458
Brassica_napus	MENSPRYRDASTNPNPSPRCSSSSTESNKPPITPTRNLTPRSESGNPYPTTFVQADTTSFKQVVQMLTGSSDRPKHHNNNNTSSLKPDPRSSSPSQFSIPPIKAVPNKKQSSGFRLYERRNSMKNLKINPLNPVFNPVNSAFSPRKPEILSPSILSPSILDFPSLVLSPVTPLVPDPFNRSGSSNRSPDDVEEKAMKEKGFYLHPSPAPATTPMDQEPRLLPLFPVTSPRVSGSSTAS
Brassica_napus	>GWHPANRE077012
Brassica_napus	MDGPRQNDHLGVNKIGKNIRKSPLHQPNFGANANAAAAARPQGQPQVYNISKTDFRSMVQQLTGSPSRESLPRPPPQNSSPKPQSTRLQRIRPPPLTQINQPAVPHPTMAPLQHHPHGYVSGPPPQPRLLQGTQQHQQQPMMGQGDQFWSNTAESPISGYMRYLQSSLGDAAPSGNQMQPGHEHRPYMPAQEHRPYMPPHEHRPYMPPHEHRPYMQPHEHRPYMPAQPQSQPQPYMPAQAQPQAQPHMMPGSQPHMNMQGPLPPPGLVPSPAPRNLPSQPQFNGPVPGTPTLPSPRFNQMYGGFPSPRYNGFGPLNSPTSQFAPPSPTGYPNMFSPRSPYPLLSPGVQYPQPLTPNFSFSQLAQSENQGPGAGTGHPQPPPSPGLMYPLSPGFFPSPRW…
Brassica_napus	>GWHPANRE107378
Brassica_napus	MSRVRSEPMKVVFINTRYVQTDARSFKSIVQELTGKNAVVAEGPFEFSAQGYGGKDSSHQYFGGGREAEGGVETTEFDRFFREMPPVGELFNLWSET
Brassica_napus	>GWHPANRE038678
Brassica_napus	MLHMDHDIIVSPTLKLHIQNFCLIPKAFKNNNHVYMENTSQAFMSQSYLNSQETATQATKDYLASLHSTRKQPSKPLKRPISSPLNPMHPHVYRVEPVNFKELVQRLTGAPEHEPVANPFKSLDDAAKDSSPSFAFDLSSSSWGDLSLRNPANISR
Brassica_napus	>GWHPANRE115036
Brassica_napus	MLQPRAWKLRFVNSPPPMIFTFSRIEAEDGSPIAIELLDAATNARVTSELRLEIVALNADIAEESFTTTEEFNRNILRPRQGKPPLLVGDLTVTLKDGVGVVNGDVTFTENSRWTRCRMFRLGAKVTQQGGVAEAISRAFVCRDRPGGECEYDMTKHGVKESSSPGGGNQQQKQRRQLQIRGHRPSPLSVNKDSHVIKKPPTLTPREPVVVSPKVVHTTMSDFRSVVHRLTGANNSVSELQFSASSPSTDYEVIVIYRRGDITNDAFVKVVQRLTGIPNSASLPLNSYVEIEKGSSKYLQDTELSTSAIGEYDVVIRYMRGCISKGDFISHLRAALCRRGVSVRQDIDEVYTVPECRVLIIFLTSTYVPSNLVNIVEQQSKKPRVVYPIFYGISPSDLI…
Brassica_napus	>GWHPANRE045328
Brassica_napus	MASSDGLASVDPWSFRQSFNIDSWLLPDPFSHDSDVLAKALHKSISDPFSPSAYFDSAAVSDLSPPQTVSNVSFGSDPEIAGGGGGGAKRKRGPGVAGGKPAKRRSRVSTKKSQTTFITADAANFRQMVQQVTGAKYNGSPHGFFAPVVKPEPHRLASRLPPSGAFDGSSEVPTLDTSSFLSNHHQETLVTELGSVSAPGSSTGVGGGSAVELDSYPSFPTLESWKVM
Brassica_napus	>GWHPANRE073935
Brassica_napus	MSQSYPNSQETAIQATKDYLASLHSTRKQPSKPLKRPISSPLNPMHPHVYRVEPVNFKELVQRLTGAPEHEPVANPFKSLDDAAKDSSSSFPFDLSSSSWGDLSLRNPANISGW
Brassica_napus	>GWHPANRE079713
Brassica_napus	MKSSSWTFLTTTSLDQKNPSPATPKQMKKRASRNKPIKVRYISNPMRVKTCASKFRELVQELTGQDAVDLELEPEFSPSAVSDHSPSPPPPETFAPHIPHQEPFDDLVAGYYEPLDGEEMFLSQMSRGFSGYFSNEFYNVYDTNTSGLKQHEVIIIMDTRENTEANEEDGFKQQTHQSALHIEYHESQNFLESSYKSSPAKTPSILSLRPSFPLLRAVSDDSSSRPPPENLAPRDLHQEPFDDRVTGYYEPLDGEEMFV
Brassica_napus	>GWHPANRE063473
Brassica_napus	EQESQQNQTFLRFIFKASSCFVLLLLLFFFPSLNYSGQHQKTCLVMDDQRNSDNHHHHLGVNKIGKNIRKDPSNQQNQQQNPQALFYNINKTDFRSIVQQLTGLGSASSVNPPQSTNPPKPPNSRLVKVRPAPLTQVNHHPPPHPVQSDPIAAETVERNNQLSVNPAESPISAYMRYLIESSPVGNRPQLQNQNPAQPSPGLFPSHQPGPSPMLFQSPASQFVLSPPPRSPFPILSPNFFTFSPRFIAGGNESLPPPSPGFFFPLLSPLWKNQ
Brassica_napus	>GWHPANRE071740
Brassica_napus	MDSGNSSSMQSSSGGGGDQEEYDSRADQSLSALFNNNATTGSSNIAGQTQLDSLMANYFNTGWSTDNTLWSTTTTNPTDGSRPQPQPMPSEPVFFTNTVQENLRVVSNTNTNTSSPIGSVPTDKKTGLATTRNPKKRSRVSRRAPTTVLTTDTSNFRAMVQEFTGNPSTPFTGLSSSPFSRSRFDLFGPSSSSSTSFSRPLKPFPHKLIPPSSTSHHYSTPPSTDYHQSLLRSMNMQNIANPFINNQSPNEVPLMDQSLSLRTSTGFGYVGANSEGLHNIIASSSSSMNQPTLNIIHGSNKNYEADNNLVRSIGGEEQPMVQRSDGYAPLVASGSENNITDVRNEGMVGLSWISSSD
Brassica_napus	>GWHPANRE013461
Brassica_napus	MEVNQYHQSFNEASSSRVSLNKNSQVISKIKPKIRIIHICAPTVIETDVKNFRPLVQSLTGKPAAREAKTGKKSARPRIPRSQEPVCGDHQAVNKLTGFTGLLANEGDHRVKEEWGSGDQTTSNTNTYFDLEGLIKDAGEYYFFP
Brassica_napus	>GWHPANRE116212
Brassica_napus	MEVSSTSSPCSKPEQIMQNPPPIISSPRFLQPQTRSLPHHEQHQHLSNPYPTTFVQADTSTFKQVVQMLTGSSSTDTNTGKHHEAPSPVNNNKGGFLIPPIKKTNSFKLYERRQNNNNNMFAKNDLMINTLRLQNSQRLMFSSGNNVHQSPRFSPRNSSSENVLLSPSMLDFPKLGLNSPVTPLRSNNDPFNKSSPLSLGSSSEEDKAIAEKGYFLHPSPVSTPRDSQPLLLPLFPVTSPRNP
Brassica_napus	>GWHPANRE100462
Brassica_napus	MSSQLTRLQRNHLLLSPLLLAPPCKGHGAASATRLAASRSELNRPEKNIKLHSPSSTSFSGRFRFAVITKYPRRLSSVVHHQPLWFVLLSFANLHFSGQILKTRLIMDDHNNDNHHQHHLGVNKMGKNIRKEPSNQQNQQQNPQALVYNINKTDFRSIVQQLTGLGSASSVNPPQSTNSNPPKPPNSRLVKVRPAPLTQVNRPPPPPPHPVQSNPMASEPVQPINQLSINPAESPISAYMRYLIESSPVGNQPQPHDQNPVQPSTGLFPSQQTGPNPMLFQSPVSQFVLSPTPRSPFPLLSPNFAFSPRFLGSNESLPPPSPGFFFPLLSPLWKNQ
Brassica_napus	>GWHPANRE009472
Brassica_napus	MSLNCLSCQALSRTDSNKEFDLSGRGPSTVESNPVLGKSKTYCADQVGGRNWSGNLNARISEKIGRSGSSLAQRMKKVKKTPHIRLSGPVGSNSGNGLLRTEQPTLVRSSGMRRNWSFENLRDQGLLQGSDFLLDSKDVTIKAPMDSWLIYGLVMDDQRNSDNHHQHHHLGVNKIGKNIRKDSSNQQNQQQNPQALFFNINKTDFRSIVQQLTGLGSASSVNPPQSTNPPKPPNSRLVKVRPAPLTQVNHHPPPPPVQSDPIAERNNQLSVNPAESPISAYMRYLIESSPVGNQPQLQNQNPTQPSPGLIPSHQSGPSPMLFQSPASQFVLSPPPRSPFPILSPNFFAFSPRFIAGGNEPLPPPSPGFFFPLLSPLWKSQ
Brassica_napus	>GWHPANRE067658
Brassica_napus	MDRPRQNDHLGVNKIGKNIRKSPLHQPSVAAHANLAAAAARPQAQPQVYNINRSDFRSIVQQLTGSPSRESLPRPPQNNSPKPQNTRLQRIRPPPLMQINQPGAPVHHHHPHSLMRPPPPQWHMPQIAQQQQPMMAGDQFGSNTTESPLSGYMRYLQSPLGDAGPSGNHMQPPGHEHQPYMPAHEQPPYMLAQPQPQPQPYMPGHENRPYMPAQAQFQPQQYMPGHGHGPYMPAQPQSQPQPQPYMPGHELGPYMSAQPLSQPQQYMPAQPQTQPDPYMMHGSQPQMNMQGPLLPSQYPPPPGLVPSQVSRNLPPPQFNGPVPVTPALPSPSFNQMYNGFHSPQYNGFGSLQSPTSQFGLPSPTYPNMLSPRSPYPLLSPGVQYPQPLTLNFSFSQLAQ…
Brassica_napus	>GWHPANRE029625
Brassica_napus	MDSGNSSSMQSSSGGGGDQEEYDSRADQSLSALFNNNAATGSSNIAGQTQLDSLMANYFNTGWSTDNPLWSTTTSNPTDGSRPQPPPVPSEPVFFTNTVQENLRVVSNTNTNTNTDTNTSSPIGSVPTDKKTGLATTRNPKKRSRVSRRAPTTVLTTDTSNFRAMVQEFTGNPSTPFTGSSSSPFSRSRFDLFGPSSSSSSSFSRPLKPFPHKLIPPSSTSHHYSTPPTDYHQSLLRSMNMQNIANPFLNNQSPNNVPLMEDQSLSLRTSTGFGYVRANSEGLHNIIASSSSSMTQPTLNIIHGSNKNYEADNNLVRSISGEEQPMVQRSDGYAPLVASGAENNITDVRNEGTVELSWISSSD
Brassica_napus	>GWHPANRE021390
Brassica_napus	MVTSEGLASVEPWLYRQGFNVDSWLLHDTFSHDNDLLAKALHNTVSAPPPHTLPPSSTHTLSSNVSGGSSQEVVGGGAKRKHNCILTEGKATKRRRSRPSKKPQTTFITADPSTFRQMVQQVTGAKCINNDTSSSVLFTPIVKPEPHRLVNILTGAVPTLDTSAFLTNRNQENLLAGNTFSGGDAVGLPPEKANAKSGGSAAEFDPYPTFPTLESWKVM
Brassica_napus	>GWHPANRE093945
Brassica_napus	MVRNSMKAEYDLDHFPHQSFYGDNSRTLVPMNKNSQIITKIKPKIRIIHIFAPEIINTDVKNFRTLVQSLTGKPEITKTGSKKKITRTNIPAPPPPLQESSPEHTAEPVNSFIGSHVVKEEWGSCSNTNTYFDLDGLIDLDEENNMFSSRWFDLQEQ
Brassica_napus	>GWHPANRE004321
Brassica_napus	MANNPNDWSPFYNNNQTFFTTSTITSTAVTTTTTASPSGEATSMDSRLSPETGRVTKPARKRSRASRRTPTTLLNTDTSNFRAMVQQYTGGPSAMAFGSGNTTSGFSLTASSDPSAGSSQQVPWQYSYQPHAAPPPQRPYMFSLSNVNPVVGYSNMNNPNYTAVPGVFGTADGGAGGSAPSSNEATNRFLA
Brassica_napus	>GWHPANRE099579
Brassica_napus	MDNRWPKSKEILGPRPPPLKIRKESHKIIKKPPLVPQPRLQPPEPAPPQLQQQEPMQSQPPRGPVIIYTVSPKIIHTHPNNFMALVQRLTGKTCASTTSSSASQSILAPNNMSATVDTSCSSLSPAARYVVMEKDNASNEVGFVGGVETTDQSYYYHHHQNRVMDIPNSYNGGILPPDPTSLPLTSQEFLSTVAPPNDPQVILTLSYKLRQHQPPMSSISHGGPPKRPRSDFGHDMHSYVSRDEDRGGAVKDTRTIGSAYDLYLQSVQTSSMPSEEVGRFNNGVGMGRRGGGMLPPDFGPNGRGLGFGQQDLVGRPSRELLRLPPDASNTLFVEGLPSNCSRREVSQVRLVTKDSKQRNGDPIVLCFVDFENPACAATARTALQGYRMDENEPDSKSLQ…
Brassica_napus	>GWHPANRE012934
Brassica_napus	MDRPRQNDHLGVNKIGKNIRKSPLTQPSVAAHANLAAEAARPQAQPQVYNINRSDFRSIVQQLTGSPSRESLPGPPQNNSPKPQNTRLQRIRPPPLMQINQPGAPLHHHHPHSLMGPPPPQWHMPQVTQQQQQQPMMGQGDQFWSNTTESPLSGYMRYLQSPLGDAGSSGNHMQPPGHEHGPYMPAHEQPPYMLAQPQPQSQHQPYMPGHENRPYMPAQAQFQPRQYMPGHEHGPYMPAQPQSQPQPYMPCHENGPYMPAQPHSQPQQYMPAQPQTQPDPYMMHGSQPQMNMQGPLQPSQYPPPPGLVPNLPPPQFNGPVPVTSTLPSPSFNQMYNGFHSLQNNGFGSLQSPTSQFGVQYPQPLTPNFSFSQLAQSGSSGPGDGPGLPQPPPSPGLVFP…
Brassica_napus	>GWHPANRE061801
Brassica_napus	MSFHIRERKKQFHYLCLLHYLSTKSGREKTKEKLIIERRTRFCYKMDKSCNSSGDSSAVSATATSSTGNNTGGNRDHHYLRRLNKLSHKISKPTAASSSSVSAAVNQETNHQPLPPPPQQPPINHGNLHQHQPPVYNISKSDFRDVVQKLTGSPAHERISAPPQQQIHHSKAQQSSRLHRIRPPPLAHVINRPPPLLNDAHRNWSGGFFPRPTAPLSPLPPLPPVHAAAESPVSSYMRYLQNSMFSGPSPLAPLVSPRWYQQQQQENAPPPEINSRPPHHPPPPSAQALQSFGCLSSPKSPYGLPSPSLLLSPSSSQLRFPGSPTTVPLPSPKFKGH
Brassica_napus	>GWHPANRE008525
Brassica_napus	MDKSCNSSRDSSAVSATATSSTGNNNTGGNRDHHYLRQLNKLSHKISKPTVASSSSSVSAAVNQETSHQPLPPPPQQPPINHGNLHQHQPPVYNISKSDFRDVVQKLTGSPAHERISAPPPIHHPRPQQSSRLHRIRPPPLAHVINRPPGLLNDAHRNWSGGFVPRPTAPLSPLPPLPPVHAAAESPVSSYMRYLQNSMLSGPSPLAPLVSPRWYQQQQQENAPPPEINSRPPHPQSAPAQQSFGCLSSPKSPYGLLSPSLLLSPSSSQLRFPGSPTTVPLPSPKFKGH
Brassica_napus	>GWHPANRE045308
Brassica_napus	MDSSTFLTATSLDQGKPFPVSRKPSKQKKKTGSANKAIKVRYISNPMKVKTCASKFRELVQELTGQDAVDQPEPVFSPSTVSDLSPSPPPPENLAPRVLDQEPFDDRVCEYFEPLDGEEMFLPQMSAGFSGFFSNGFYNVNDFGRIDSV
Brassica_napus	>GWHPANRE088535
Brassica_napus	MANSNDWSHLYSNNQAFYTTSTITSTAVTTTTAASPSGEATSMDSRLSPETGRVTKPARRRSRASRRTPTTLLNTDTSNFRAMVQQFTGGPSAMAFGSGNTTSGFSLTSSSDPSAGSSQQVPWQYSYQPHAPPPPQQPYMFSLNNMNPVVGYSNMNNPNTMVPGGFGTAGGGGGGSAPSYKEATNSVEHLFTALSLIMVLNKQIFND
Brassica_napus	>GWHPANRE065780
Brassica_napus	MNNQGSQNVATCKPVTTFVHTDTDTFREVVQRLTGPSESNAAAIPEATVIKTAIQRKPTSKLHERRQCMRPKLEIVKPPLSFKPTGKTPSSKSGITNLLTSPLSTSSSLVSNLSLIEGDKADPDSCTTNNEEEERAIKERRFYLHPSPRSKPGYTEPALLTLFPLTSPNSSGRP
Brassica_napus	>GWHPANRE083347
Brassica_napus	MVTSEGLASVEPWLYRQGFNVDSWLLPDTFSHDNDLLAKALHNTVSAPPPHTLPPSLFFDSYIPSSNVSGGSSQEVVAGGAKRKHNCILTEGKATKRHRSRPSKKPQTTFITADPSNFRQMVQQVTGAKCINNDASSSVLFTPIVKPEPHRLVNILSGAVPTLDTSAFLTNHHQESLVVGNIFSGSDNTVGLPSVKANATVNESGSAAEFDPYPTFPTLESWKVM
Brassica_napus	>GWHPANRE104024
Brassica_napus	MSQSYLSAQETNTLTTRNYLMSLHSTRKQPSKAMKRPVSSPLKSMHPQVYRVEPVNFKELVQRLTGAPEHDDVVKPFKSLDDLANESSSSLAFDLSSSSWGDLSLQTPANLSRW
Brassica_napus	>GWHPANRE017726
Brassica_napus	MSQSYLSAQETNTLTTRNYLTSLHSTRKQPSKPMKRPVSSPLKSMHPQVYRVEPVNFKELVQRLTGAPEHDDVVKPFKSLDDLANESSSSLAFDLSSSSWGDLSHQTPANLSRW
Brassica_napus	>GWHPANRE076180
Brassica_napus	MEVTPYHQSFNEGSSYRVSMNKNSQVISKIKPKIRIIHIFAPEVIKTDVKNFRSLVQSLTGKPTAGEVKTDKKRANPRVSTSQEPVCRDHQPANRLTGFTGLLANGGNHQVKEEWGSGDHKRTSNTNTYFDLEGLIQDVGEDYFSSFPVRSSSSSQVEGFIFNNNHNTNNNFDAKGHNSS
Brassica_napus	>GWHPANRE025229
Brassica_napus	METTTKPNPSSTTSSSASSSIINGSLHHHIITRSDHYPTTFVQADTSTFKQVVQMLTGTSSPRSPDSPRPPPSPSGKSTFVIPPVKTTQPKKHTGNKLYERRSNSNSLKNSLMINTLMIGGGNGAGSPRFSPRNQEILSPSCLDFPKLALNSPVTPLKHGGDGNDGDPFDRMSPLSEEERAISEKGYYLHRSPISTPRESEPQLLPLFPVTSPRVSAASPDTSTS
Brassica_napus	>GWHPANRE032717
Brassica_napus	MERYKDASMNLIPSPRCHNNNNSCSMSSSTESNNKPPTTPTRQVTTRSESGNPYPTTFVQADTSSFKQVVQMLTGSSDRPKQHNTSSLKPNPTHQPDPRSSPSQFSIPPIKAVNKKQSSSSSSGFRLYERRNSMKNLKINPLNPVFNPVNSAFSPRKPEILSPSILDFPSLVLSPVTPLIPDPFNRSGSSSQSPDEAEEKAMKERGFYLHPSPATTPMDSEPRLLPLFPVTSPRVSGSSTDSSS
Brassica_napus	>GWHPANRE045441
Brassica_napus	MEATIFKGRRTSSSALAMHKQSYSITKSKPKIRIIHIYAPEIIKTDVANFRELVQSLTGKPEDHGVSKTKPRRDTHRLHHRQVLDMTNAEKLSESEHYDQGFCLNSEMEEISMTWNGNNGVGESSGGFLNGMGDFEGFIQELGEFPYLPLTSMDVSASSNSSSSSHLHGGSVFSDSHNQFMIAAVRAAILKPQGYSSNVKTALLFHSTPILQRKHKSNSETRKKKLSRSRAKQDLRRNVNAFAEHLFGMWSDGFDYSDKRTSWFEKQYFRVCKRNRTGSRYIHQRLDKSCFDFSGVDDECEIEYFLRSALGASYKERKSRWRERHFYGSNRQEEGEAHSWRYSNNNNNRGGASWRQRVDQEEEKEEEEEDNHSSTEVNDLESSEQSHRKTLGLSSSGPL…
Brassica_napus	>GWHPANRE079702
Brassica_napus	MASSDGLASVEPWSFRQSFNIDSWLLPDHDSDILAKALHRSISTSTPTDPFSPSAYFDSAAVADLSPPQTLSNVSFASDLDISGAGGANRKRGPGVSGDKPAKRRSRVSTKKSQTTFITADAANFRQMVQQVTGAKFIGSSSHGIFSPIVKPEPHRLATRLPPSSSSVVPTLDTSSFLSNHHQENMINDFSSVSAPASSVFQSSTASTVKSGVGGGGGSAVELDSYFPTLESWKVM
Brassica_napus	>GWHPANRE068410
Brassica_napus	MVRESMEVNQYHQSFNEASSSRVSLNKNSQVISKIKPKIRIIHICAPKVIETDVKNFRPLVQSLTGKPAAREAKTGKKSARPRIPRSQEPVCGDHQAVNRLTGFTGLLANEGDHQVKEEWGSGDQTTSNTYFDLEGLIKDAGEDYFFP
Brassica_napus	>GWHPANRE008667
Brassica_napus	MSHKNHHFQRPSYATDPNTMFVQADPSNFRNIVQELTGAPPELSPVSTAQHKLPLTPKKQAFKLHERRQSSKRMELKINNDSLGQFNRGFLVSPVSHLDPFWTRVSPQSARENHHAMPEKEEQKVIAEKGFYFLPSPRSGDEPAPELLPLFPQRNENDHCHSSY
Brassica_napus	>GWHPANRE007784
Brassica_napus	MIPTRCHELSGSRPPSLKLTGESHSIKKTTSFNVFKQSRRHGRAAPVVIYAHSPKVIHTRAENFMALVQRLTGLEGIRRRNPNDVNESSLSVLTTEEASVGTDDTSWERHQQRKNLVDIPLYTPSSMALFGSPTQRL
Brassica_napus	>GWHPANRE003020
Brassica_napus	MANPNNDWSQFYNKQTFFPTTTTASTSADSSVNPESRRVSKPTRRRSRASRRTPTTLLNTDTANFRAMVQQFTGGPSAMAFGSPSSGFSITSSGPTAGASSVGYQYANFQNQVAHHEVLQQQRYRDGGRGGGGYAPSSEKNSNTTTSWLQ
Brassica_napus	>GWHPANRE045584
Brassica_napus	MERSSMKAKHDLDHLPHQSFYGDYSKTLVPKNKNSQIITKIKPKIRIIHIFAPEIINTDVKNFRTLVQSLTGKTEITKTSPKKKTNIPAPQPPPQESGQEHTAELVNSIIGSHVVKEEWRSGSNTNTYFDLDGLIDLDEDDNIFSSRWFDLQVQ
Brassica_napus	>GWHPANRE070530
Brassica_napus	MDPSEHFAGGNPFDQQTPKRQLQICGPRPSPLSVNKDSHKIKKPPRHPAPPPQHHRDQAPLYPPREPVVIYAVSPKVVHTTTSDFMNVVQRLTGISSEVFLESRNDGDVSPAARLAATENASPRGGKEPVESSTAMEEAAEFGCYAPGILSPSPAMLPTVPAGIFSPMFHLGGLFSPALPPGLFSPAGLMSPGYASLASPTFADFFSHIWDP
Brassica_napus	>GWHPANRE096931
Brassica_napus	MSNTHTRRWSSLNKWIVGRRMSSIQKQNRLFFSLLLPKGFSTSYIISTAMSHPNHHQQPPSYVTDPNTMFVQADPSNFRNIVQKLTGAPPELSTAQQKLPLTPKKPAFKLHERRQSSKKMELKINNDSFSHFRRGFLVSPVSHLDPFWARVSPHSAREYPHTPPDNEEQKAIAEKGFYFLPSPRSGAEPAPMLLPLFPLSSPNGTNHRNEDDYRDC
Brassica_napus	>GWHPANRE021586
Brassica_napus	MEVTQYHQGNFNKGSSSRVSMNKNSQVISKIKPKIRIIHIFAPEVIKTDVKNFRSLVQSLTGKPAAVEVKTGKRSARPRIPTSQEPVCGDHQPVNRRTSFTGLLANGGNHEVKEEWGSGDQNTRNTNTYFDLEGLIQDVGEDYFSSFPMRSSPSSSQVEGFTFSNNNTSNCFDTKGHNIS
Brassica_napus	>GWHPANRE069089
Brassica_napus	MGHTADPNSFGAKDDSEKISGGNPSDQQEEKRLKICVPRKKRRKYDKGQQKVIQTTASSFMNLVQQFTGDPSSVSESKSSNTGVVAASSSSSTYYDVVIRYRRGDIGNNDFISHLRAALCRRRISVDEDFDEVDTVPDCRVLIIFLTSTYFSSTLLNILEHQRRESECDLIDEIVRDALSVVYSSYKVTMVGRDMQIKEILSLLCVESPEVRSIGIWGTVGIGKTAIVEEIFRIISVQYETCVFLKDLHKEVEVKGQNAVREDFLCKLLEVEPDVLRSRIIITSRNRHVFVLGKINHVYEVKPLDISTSLQLLDRGTLQNVLSPEVYSKLSLELIKFSNGNPQVLQFLSNRKWNPISEQVQETSPIYIPGIFEASCCGLDDNERSIFLDIACFFKRIDK…
Brassica_napus	>GWHPANRE056638
Brassica_napus	MEIATKREDSRNPSSTTSLSASSSIVNGSLHHQHIITRSDHYPTTFVQADTSSFKQVVQMLTGNFSPRSPDSPRPPTTPSGKGNFVIPPIKTTQPKKHSGNKLYERRCNNNSLKNSLMINTLMIGGGNGAGSPRFSPRNQEILSPSCLDFPKLALNSPVTPLKHGGDGNDSDTFDRMSPLSEEERAISEKGYYLHRSPRESEPQLLPLFPVTSPRVSASPQN
Brassica_napus	>GWHPANRE062023
Brassica_napus	MLNMRKNVQSNEHYVNGYYYLKNSRGKTVETQQIMTKSQMKAKGRKKEKTHKNHHSQRPSYATDPNTMFVQADPSNFRNIVQELTGAPPELSPVSTAQHKLPLTPKKQAFKLHERRQSSKRMELKINNDSLGQFNRGFLVSPVSHLDPFWTRVSPQSARENHHAMPEKEEQKAIAGKGFYFLPSPRSGDEPAPELLPLFPQRNGNDYCHSSY
Brassica_napus	>GWHPANRE056195
Brassica_napus	MDPSESFAGGNPSDQQNQKRQLQICGPRPSPLSVNKDSHKIKKPPKHPAPPPQHRDQAPLYAAREPVVIYAVSPKVVHTTASDFMNVVQRLTGISSAVFLESGNGGDVSPAARLAATENASPRGGKEPVMAAKDETVEIATAMEEAAELSGYAPGILSSSPAMLPTASAGIFSQMTTHQGGMFSPGLFSPAGLMSPFGFASLVASPTFADLFSHIWD
Brassica_napus	>GWHPANRE018481
Brassica_napus	MEATIFKKTRSSSSTLAMHKQSYSITKTKPKIRIIHIYAPEIIKTDVANFRELVQSLTGKPEDHGVSKTKPRRGTRGQVQDMINMEKLREAERCDDQGFCSNSEMEEMSMTWHGGNNCGESSGGFLNGFGDFGGFIQELGEFPYLPLSSMDASASSNSSSSSHLHGGSIFSDSHHQF
Brassica_napus	>GWHPANRE063165
Brassica_napus	MNNNNLKADQCISLHNDHHQSLQLTDQSINDVGSRRTMPTTLLKANPSNFRALVQKHTGRSTGIDVSSGRKGPVTLDFRSPASVLKEVIFPSSGDLQNHDRATYRHCGYGESHVTCQREGSKAASYQMGQLCNDYMVCGGYDDHGDLVREYLENSSFNGVNCDDFYHDTVLLEEFMRDLDF
Brassica_napus	>GWHPANRE011298
Brassica_napus	MNNQGSQNVATCKPVTTFVHTDTDTFREVVQRLTGPSESNAAAIPEATVIKTAIQRKPTSKLHERRQCMRPKLEIVKPPLSFKPTEGDKADPDSCTTNNEEEERAIKERRFYLHPSPRSKPGYTEPALLTLFPLTSPNSSGRP
Brassica_napus	>GWHPANRE109288
Brassica_napus	MERSSMKAEYDLDHLPHQSFYGDYSKTLVPKNKNSQIITKTKPKIRIIHIFAPEIINTDVKNFRTLVQSLTGKPEITKTSPKKKTNIPAPQPPPQESGQEHTAGLVNSIIGSHMVKEEWGSGSNTNTYFDLDSLIDLDEDDNIFSSRWFDVQVQKLK
Brassica_napus	>GWHPANRE089720
Brassica_napus	METTTKPNPSSTTSSSASSSIINGSLHHHIITRSDHYPTTFVQADTSTFKQVVQMLTGTSSPRSPDSPRPPPSPSGKSTFVIPPVKTTQPKKHSGNKLYERRSNNSSLKNSLMINTLMIGGGNGAGSPRFSPRNQEILSPSCLDFPKLALNSPVTPLKHGGDGNDGDPFDRMSPLSEEERAISEKGYYLHRSPISTPRESEPQLLPLFPVTSPRVSAASPDYSTS
Brassica_napus	>GWHPANRE007304
Brassica_napus	MEVSSTSSICSKPEQIMQNYPPIITSPRFQPQTRSPSHHHHDQHQHLSNPYPTTFVQADTSTFKQVVQMLTGSSTDTKTENHHKAPSPVNNNKVGFSIPPIKKTNSFKLYERRQNNNNMFGKNNLMINTLRLQNSQRLMFSSGHNGQSPRFSPRNSSSENVLLSPSMLDFPKLGLNSPVTPLRSNDDPFNKSSPLSLGSSSEEDKAIAEKGFYLHPSPVSTPRDSQPLLLPLFPVTSPRNP
Brassica_napus	>GWHPANRE028286
Brassica_napus	MDNKSPRSKEILGPRPTPLKIRKDSHKIIKKPPLAPQPLQSQPPQLHEQKPSQLLPPRGPVIIYTVSPKIIHTHPNNFMTLVQRLTGKTSTPTIPSSSSPYPLALDYTSASRDTSAVFDASRGSISPAARYAAMEKANVSNELGFVGGIESTNQYYQHDHHQNRATERAGILSPGPASLPQISPDFFSTVGGSDPQGFSSFFNDFSSILQATPTIPSPSSMDLFTNFFDC
Brassica_napus	>GWHPANRE009307
Brassica_napus	MPTTLLKANPSNFRALVQKYTGRSTGIDVSSGRKGPVTLDFRSPASVLKEVIFPSSGDLQNHDCATYRHSGYGESHVTCEREGTKAASYQMGQLCNDYMVCGGYDDHGHHDNHDEGDLVREYLENSSFNGVNCDDFYHDTVLLEEFMRDLDF
Brassica_napus	>GWHPANRE004605
Brassica_napus	MNSTFNDHHHLKREPNDNSGVGIIYPPSPSPLLKLNKDSHVIKKPPSPSSSSSTAAKPRQPVIIYTNTPKVIHTNPKDFMALVQKLTGMSHSEEDSGGSSSAVTDRGGKSINRSVSDLTVDRKVNRTRCGGGGGGGGGGGGGGHNSYNRSYSGPGGANGKGVFFSNTTICEDSESSSVITTDENMGGGGEHGHVNSSLPYSAVAVSPFPHPPPPPPPPPQSMYDGTNGINYSSYFSTLLPVNPADNFLCGNQNFANFDDPLYFMPNMRSSFSSSSSSGFDGLTEFRDF
Brassica_napus	>GWHPANRE036121
Brassica_napus	MSERGKMKSEPMKVVFINTQYVETDARSFKNVVQELTGKDAIVAAGPFECPSTSDDRCYGGGNRIGEDSRRPYDGGGAETTTEFDRFFKEMPPMEELYKLWSES
Brassica_napus	>GWHPANRE112333
Brassica_napus	MDSGNSSSMQSSSGGGGDQEEYDSRADQSISALFNNSTTVSSNIAGQTQLDSLIANYFNTGWSTDSPLLSTTTTKPTDGSRQPPPPILFTNSLHQDLRVVSDTNTSSPICSVPTDKKNGLATTRNLKKRSRVSRRAPTTVLTTDTSNFRAMVQEFTGNPSNPFLGLSSSPFPRSRFDLFGPSSSSSQPLKPFPHKLIPPSSTSHPYLNPPSTNYHQSLLLNMNTQNIANPLRDQSLSLRTSNGVGHVDVGTNFEGLQNIMASPSSMTQPTLTTMHGLDMVPVERSDVYTTPVASGTDNNLGVVRNEGTVDLSWISTSD
Brassica_napus	>GWHPANRE027869
Brassica_napus	MSRVRSEPMKVVFINTQYVQTDARSFKTVVQELTGKNAIVADGPFEFSGHDYGSKDSSPQFSGGGGREAEGGVETTEFDSFFREMPPVGELYNLWSES
Brassica_napus	>GWHPANRE018566
Brassica_napus	MKSSSSWTFLTTTSLDQRNPSRVSKKTPKQMKKTASRNKPIKVRYISNPMRVKTCASKFRELVQELTGQDAVDLELEPEFSPSAVSDDSSSPPPPENLAPRDLHQEPFDDWVTGNYEPLDGEEMFVSQLSGGFSGYFSNEFYTGDVDGLGKIDLCEDILSI
Brassica_napus	>GWHPANRE075878
Brassica_napus	MKSSSTLLTSLNQRQPSSSPTRKPPKQKRKATTTTNDNKPIKVRYISNPMRVETCPSKFRELVQELTGQDAAELPPEPTTYAAADPQQEEINPEPLEEGVSEYYSPLDEEVFSAPQMSAGLSAFFSSGFYNVNALGSIGSL
Brassica_napus	>GWHPANRE038731
Brassica_napus	MESGNSSSMQSSSGGGRGGEEEYDSRAVDQSISAFDHHNHHVPSLPPQQQSHLNLLHFDHNSDNNSLILPNYFNNNTFLPINQQPDPTSQPDLRTFSATSSFPPPNNIGVTKKPKKRSRASRRAPTTVLMTETSNFRAMVQEFTGIPSPPLFNNSVVNTTRLNTFLGLSSSSSPNSYNNNLLLRPFAQQLLPTTSPLLSGSQIHQQYQNPNNGFENINLQSLLQAQISNITSNPRSNNNDQFGQAMLQSASTTPMTTTAVANGNITTGENGGYGGSDHDHNNDSTWLCSSSDQRT
Brassica_napus	>GWHPANRE041106
Brassica_napus	MDSGNSSSMQSSSGGGGDQEEYDSRADQSISALFNNSTTVSANIAGQTQLDSLIANYFNTGWSTDSPLLSTTTMKPTDGSRPPPPPILFTNPLQQDLRVASDTNTSSPICSVPTDKKNGLATTRNLKKRSRVSRRAPTTVLTTDTSNFRAMVQEFTGNPSNPFSGLSSSPFPRSRFDLFGPSSSSSQPLKPFPHKLIPPSSTSHPYLNPPSTNYHQSLLLNMNTQNIANPLRDQSLSLRTSNGVGHVDVGTNFEGLQNIMASSSSMTQPTLNTMHGLDMVPVERSDVYTTPVASGTENNNLGVVRNEGTVDLSWISTSD
Brassica_napus	>GWHPANRE096734
Brassica_napus	MMMDKSCNSSGDSASVNNRDNHHLRQLNKLSHKISKPTTTSSSSSSISAAVNQETDHQFPHPPPQQQINHGNLHQHQPPVYNINKNDFRDVVQKLTGSPAHERISSPPQQPVHHPKAQQSSRLHRIRPPPLAHVINRPPPSLNNAALVPPPSWSGGFVAPRHTAPLSPLPPLPPVHAAAESPVSSYMRYLQNSMFAVESNRREFSGLSPLAPLVSPRWYQQQQENAPPPVNSGRPPPGTVSQAPPQSLGCLSSPKSPYGLLSPSLLLSPTSGQLGFPASPTTVPLPSPK
Brassica_napus	>GWHPANRE038974
Brassica_napus	MENSPRYRDASTNPIPSPRCSSSSTESNKPPTTPTRNLTPRSESGNPYPTTFVQADTTSFKQVVQMLTGSSDRPKHHNNNTSSLKPDPRSSSPSQFSIPPIKAVPNKKHSSGFRLYERRNSMKHLKINPLNPVFNPVNSPRKPEILSPSILDFPSLVLSPVTPLVPDPFNRSGSSNQSSNDEEEKAMKEKGFYLHPSPATTPMDSEPRLLPLFPVTSPRVSGSSTAS
Brassica_napus	>GWHPANRE013312
Brassica_napus	MESSSTLLKSSNQRKSPSSPTRKPPRQKRKTTTTTSNNKPIKVRYISNPMRVETCASKFRELVQELTGQNAADLPPGPTTFAAKDPHKKEINPEPLDEGICEYYSPMDDEVFNAPQMSAALSAFFSSGFYNVNALESIGSL
Brassica_napus	>GWHPANRE018391
Brassica_napus	MKAEYDLDHLPHQSFYGDYSKTLVPLNKNSQIVTKIKPRIRIIHIFAPEIINTDVKNFRTLVQSLTGKPDITKTGSKKKTRRTNIHAPPPPPQESGKEHTAEHVNMIIGSHVVKEEWRSGSNTNTYFDLDGLIDLDEDNIFSSRWF
Brassica_napus	>GWHPANRE109130
Brassica_napus	MEATIFKGRRTSSSALAMHKQSYSITKSKPKIRIIHIYAPEIIETDVANFRELVQSLTGKPEDHGVSKTKPRRDTHRLRHRQVLDMTNAEKLRESEHYDQGFCLNSEMEEISMTWNGNNGVGESSGGFLNGMGDFEGFIQELGEFPYLPLTSMDVSASSNSPSSSHLHGGSVFSDSHHQFMIAAVRAAILKPQGYSSNVKTAFLFHSTPILQRKHKSNSETRNKKLSRSRAKQDLRRNVNAFAEHLFGIWSDGFDYSEKRTSWFEKQYFRVCKRNRIGSRYIHQRLDKSCFDFSGVDDECEIEYFLRSALGASYKERKSRWRARHIYGSNRQEEGEAHSWRYSNNNNRGGASWRQRVDQEEEKEEEEDKHSSTEVNDLDSSEQSHRQTLGLSSSGPLTL…
Brassica_napus	>GWHPANRE024450
Brassica_napus	MANSNDWSHLYSNNQAFYTTSTITSTAVTTTTAASPSGEATSMDSRLSPETGRVTKPARRRSRASRRTPTTLLNTDTSNFRAMVQQFTGGPSAMSFGSGNTTSGFSLTSSSDPSAGSSQQVPWQYSYQPHAPPPPQQPYMFSLNNMNPVVGYSNMNNPNTMVPGGFGTAGGGGGGSAPSYKEATNSNTSSSRLQ
Brassica_napus	>GWHPANRE082717
Brassica_napus	MKSSPRYKDNAQSSLPSPTSITSLTRPVTSMSEPTTFFQTDASSFKQVVQMLTGSSKKPNPTHKPEQRYSIPLVKAVPNKKQSSSSLGFRLYERRNSKKHLKIHPVHSGLPENLSPSILDFPSLVLSPDTPLIRVPFYRTGSLSKSPSSDAEERAMKEKGFYFHPSPSTTPRVLEPRLLPLFPLTSPRVSDSVSASTTPGT
Brassica_napus	>GWHPANRE099018
Brassica_napus	MERYRDASTNLIPSPRCHNNNNSCSMSSSTESNNNNNNKPPTTPTRQVTTRSESGNPYPTTFVQADTCSFKQVVQMLTGSSDRPKQHNTSSLKPNPTHQTDPRSSPSQFPIPPIKAVNKKQSSSSSSGFRLYERRNSMKNLKINPLNPVFNPVNSAFSPRKPEILSPSILDFPSLVLSPVTPLIPDPFNRSGSSSQSPDDAEEKAMKERGFYLHPSPATTPMDSEPRLLPLFPLTSPRVSGSSTDSSS
Brassica_napus	>GWHPANRE093640
Brassica_napus	MESSSSSTFLTTTSLDQRNPSLVSRKPPKQKKKTSSTNKHIKVRYISNPMRVKTCASKFRELVQELTAQDAVDLQLEPVFPPSALSDHSPSLPPPENLDLRVLQQEPFDDQVTDYYEPLDGEDMFLPHMSAGFSGLFSNGFYNVNDFRRIDSV
Brassica_napus	>GWHPANRE051002
Brassica_napus	MESGNSSSMQSSSGGGGEEYDSRAADQSISAFFDHHNHHVVCLPRPQENHINPLHFDHNNSLLQQNYFNNNKNGTFLPVNQQPDPVTQPELRTFSTTSSVPPNNVGVNKKTKKRSRASRRAPTTVLKTDTSNFRAMVQEFTGIPSPPLFNNNSVVNTTRLNTFLGLSSSSPNSYNSSNNNILLRPFAQKLLPTSPILSGSQIQQYQNPNNSFENMNLQSLLQAQISNPRSNDHDQFGLGMLQSQSITPQTTTTVANGNKTTGENGGYGVSDHDRNIDNTWLCSSSDQRT
Brassica_napus	>GWHPANRE082832
Brassica_napus	MDRPRQTDHLGVNKTGKNIRKSPIHQPNFAANANATVHAPARPQAQPQVYSVSKNDFRSVVQQLTGSPSRESVPRPPPQNNNSPRPQNTRLQRVRPAPLTEINRPSLPLPNMPLQHRPHSFVQPPVPQGTQQPVMGHGDLSWSNTAESPISGYMRYLQSSLGDPGPSGNHIQPGHEQRPYIPAQSQPPPSPQTQPQPLQSSQYQPPPGLVPSPVPRNLPFPQFNGPVPGTPTLPSPRFNQMYGGFPSPRYDGGFPSPWYNSFGPLPSPTGYPNMFSPRSPYPLLSPGVQYPQPLNPNFSFSQLAQPGSHGPGAGAGPSQPPPSPGLMFPPSPSGFFPIPSPRWGGGY
Brassica_napus	>GWHPANRE023005
Brassica_napus	MKNSPRNKDDSQTSGMMTITRITTANRPYITRSETATIFCANSSSYRQIVQMLTGPSMNPNPTHQPAPPLRYSLPPVRTVPTKNHSSSSSSTIYERRNQQLKINPVRSGLTGNVPSLVLTSPDTPLLHDPFGSVTPSPSASEPGEYDPKHDSDVEEREIREKGFYLHPSPSSTPTDPKPQLLILFPLTSPRASDSPASST
Brassica_napus	>GWHPANRE073829
Brassica_napus	MESGNSSSMQSSSGGGRGGEEEYDSRAVDQSISAFDHHAPSLPPQQQSHLNLLHFDHNNDNNSLILPNYFNNNTFLPVNQQPDPTSQPDLRAFSATSSFPPPNNIGVTKKAKKRSRASRRAPTTVLMTETSNFRAMVQEFTGIPSPPLFNNSVVNTTRLNTFLGLSSSSSPNSYNNNLLLRPFAQQLLPTTSPLLSGSQIHQQYQNPNNGFENINLQSLLQAQISNITSNPRSNNNDQFGQAMLQSASTIPMTTTAVANGNITTGENGGYGGSDHDHNNDSTWLCSSSDQRT
Brassica_napus	>GWHPANRE065097
Brassica_napus	MDSGNSSSMQSSSGGGGGEQEEYDSRADQSISALFNNNNATTAGQTQLDSLIANYLNTGWSTDNPLLWSTTTMKPTDGSTPPVFFTNPLQRDLRIVSNTDTSSPISSVPTDKKNGLAVTTRIPKKRSRVSRRAPTTVLTTDTSNFRAMVQEFTGSPSNPFAGSSPFPRSRFDLLGPSSPSSSSRPLKPFPHKITPPPSTSHRYLTPPTYYHQGHLLNMNMQTIANPFLNNHVDVGTNFGGLHNIIASSSSSMAQPTLNTMHGLDKNSETDNDTLRSINGEERYMVQRSDGYTPPVASGSENNLAAVRNKGMKELSWISSSD
Brassica_napus	>GWHPANRE000739
Brassica_napus	MESGNSSSMQSSSGGGGGGEEYDSRAGDQSISAFFDHHNHHVVSLPRPQQNHINPLHFDHNNSLLQQNYFNSNSNGTFLPVNQQSDPVTQPELRTFTTTSSVPPNNVGVTKKTKKRSRASRRAPTTVLKTDTSNFRAMVQEFTGIPSPPLFNNNSVVNTTRLKTFLGLSSSSPNSYYNSSNNNILLQPFAQKLLPTSPLLSGSQIQQYQNPNNSFEDMNLQSLLQTQISNPRSNIQFGLGMLQSQSITPQTTTTVANGNKTTGENGGYGVSDHDHNNDNTWLCSSSDQRT
Brassica_napus	>GWHPANRE059886
Brassica_napus	MEVSSTSSICSKPEQIMQNYPAIITSPRFQPQTRSPRHHHHDQHQHLSNPYPTTFVQADTSTFKQVVQMLTGSSTDTNTENHHKAPPPVNNKGGFSVPPIKKTNSFKLYERRQNNNNNTFGKNDLMINTLRLQNSQRLMFSSGHNGHQSPRFSPRNSSPESVLLSPSMLDFPKLGLNSPVTPLRSNDDPLNKSSPLSLGSSSEEDKAIAEKGFYLHPSPVSTPRDSQPLLLPLFPVTSPRNP
Brassica_napus	>GWHPANRE033103
Brassica_napus	MDNRWPKSKEILGPRPPPLKIRKESHKIIKKPPLVPQPRLQPPEPAPPQLQHQEPMQSQQPRGPVIIYTVSPKIIHTHPNNFMALVQRLTGNTSASTTSSSASQSILAPNNMSATVDTSCSSLSPAARYVVMEKDNASNEVGFVGGVETTDQSYYYHHHQNRLHHRTTHKICRLTLTLSYKLRQHQPPMSSISHGGPPKRPRSDFGHDMHSYVSRDEDRGGNPHAVKDTRTIGSAYDLYLQSVQTSSTPSEEAGRFNNGVGMGRRGGEGVMPSPSMGELMAGRGGMLPPDFGRGLGFGQQDLVGRPSRELLRLPPDASNTLFVEGLPSNCSRREEVRLVTKDSKQRNGDPIVLCFVDFENPACAATALTALQGYRMDENEPDSKSLQIQFSRNPGPRPG…
Brassica_napus	>GWHPANRE048530
Brassica_napus	MEVSSTSSLCSKPEQIMQNPPPIISSPRFLQPQTRSLPHHEQHQHLSNPYPTTFVQADTSTFKQVVQMLTGSSSTDTNTGKHHEAPSPVNNNKGGFSIPPIKKTNSFKLYERRQNNNNNMFAKNDLMINTLRLQNSQRLMFSSGNNVHQSPRFSPRNSSSENVLLSPSMLDFPKLGLNSPVTPLRSNNDPFNKSSPLSLGSSSEEDKAIAEKGYFLHPSPVSTPRDSQPLLLPLFPVTSPRNP
Brassica_napus	>GWHPANRE061807
Brassica_napus	MSGRGKVKQEPMKVVFINTQYVETDARSFKNVVQELTGKDAIVASGPYESPSAYAYDGGNKSGHDTRRLYGGGGRGGVETTTEFDRFFKEMPAMEEFYKLWSEN
Brassica_napus	>GWHPANRE022061
Brassica_napus	MKSSSALLTSLNQIQPSSSPTRKPPKQKRKATTSNDNKPIKVRYISNPMRVETCPSKFRELVQELTGQDAAELPPEPTTYAAADPQQEEINPEPLEEGVSEYYSPLDEEVFSAPQMSAGLSAFFSSGFYNVNALGSIGSL
Brassica_napus	>GWHPANRE031054
Brassica_napus	MDDHNNDNHHHHHLGVNKMGKNIRKEPSNQQNQQQNPQALVYNINKTDFRSIVQQLTGLGSASSVNPPQSTNSNPPKPPNSRLVKVRPAPLTQVNRPPPPHPVQSNPMASEPVQPINQLSINPAESPISAYMRYLIESSPVGNQPQPHNQNPVQPSTGLFPSQQTGPNPMLFQSPVSQFVLSPTPRSPFPLLSPNFAFSPRFLGGNESLPPPSPGFFFPLLSPLWKNQ
Brassica_napus	>GWHPANRE109002
Brassica_napus	MASSDGLASVDPWSFRQSFNIDSWLLPDPFSHDSDALAKALHKSISDPLSPSAYFDSVAVSDLSPPQTISNVSFGSDPEIAVGGGGGGGKRKRGPGVAGGKPAKRRSRVSTKKSQTTFITADAANFRQMVQQVTGAKYNGSPHGFFAPVVKPEPHRLATRLPPSGAFDGSCAVPTLDTSSFLSNHHQETLVTELGSVSAPASSTGVGGGPAVELDSYPSFPTLESWKVM
Brassica_napus	>GWHPANRE039496
Brassica_napus	MSRVRSEPMKVVFINTRYIQTDARSFKSIVQELTGKNAVVAEGPFEFSAQGYGGKDSSHQYFGGGREAEGGVETTEFDRFFREMPPVGELFNLCIVLIISESCIL
Brassica_napus	>GWHPANRE037259
Brassica_napus	MNQRPRNDYMRVNRTGKYTRKSIFDQVHTNANSIPQQPRQPQLKTQVYIIDKEDFKSIVQQLTSNQSCEFLPQNLPNRQKSRPEPTSPVPLNATGVHVSSHMGYIESLLEESSDSSGDNFQQSFDENQSHIQPQVYSNGDNFQQTFDEYQSHMQPMSYSNGPKPVMTTTLPTPWFNGSPQQIDSAYSLQSTRVEYPQPLTPNFTFSSVTQPGFFDLDLGRF
Brassica_napus	>GWHPANRE034325
Brassica_napus	MSHQNHHQLPTYATDPNTMFVQADPSNFRNIVQKLTGAPRPGLSAVSAAQRKLPLTPKKQAFKLHERRQTSKKMELKINNITNDSLSHFHRGFLVSPVSHLDPFWTRVSPHSAREYPHPTPDNKEQKAIAEKGFYFLPSPRSGAEPAPELLPLFPLRSPNATNQRTEEDYRNS
Brassica_napus	>GWHPANRE046068
Brassica_napus	MEATSQPCFSHNYLRSSENYNSSLHSTRKQPAKPWKRPVTASLQRMHPRVYRVEPVNFKELVQSLTGAPQDHERDEVHQVETKPLLKVQHGLVEVRQPLKIFHETTNQENPLAFDLSPSSSRFWEAFPLLSPANLSRW
Brassica_napus	>GWHPANRE034418
Brassica_napus	MSERGKVKPEPMKVVFINTQYVETDTRSFKTVVQELTGKDAIVAPGPFESPSTSDVRCYGGGSKIVEDSRRSNGGGGEVGTTTEFDRFFKEMPPMEELCPFCKTPNYAVEYRGVKTKEEKSIEQVEEQRVIEARIRMMQNEKQDYEDKLQKRLELCSSSTSAITGEFEHCSAAGRFCVKSSNQKHMFIILIGFILCALQKPSIEELMVMEAIWLSNQLSNELCTSRLKFSIFMAFYFIF
Brassica_napus	>GWHPANRE068192
Brassica_napus	MESSSTLLKSLNQRKSPSSPTRKPPRQKRKTATTTSNNKPIKVRYISNPMRVETCASKFRELVQELTGQNAADLPPGPTTFAAADPHQEEMNPEPLDEGICEYYSPMDDEVFNAPQMSAGLSAFFSSGFYNVNALESIGSL
Brassica_napus	>GWHPANRE052473
Brassica_napus	MNNNSSRAGQWIQHSGQHQIQELSPCFDDINMMSTSVSSLGEHGGIVAAHETAGRRSRASRRAVPTTLLNANPSNFRALVQKFTGRSSGGEANRRRGPVTLDFGSPTTISKEAIFPVSGDRKRYDHDHVLNQHVSNEPRHVTWLGTEPTTTYQLGEESNSVFDQQDHDLLREYSGNSSYDDGLDHVDYYYHDFHQGTETLEEFMMSDLDL
Brassica_napus	>GWHPANRE018555
Brassica_napus	MASSDGLASVEPWSFRQSFNIDSWLLPDHDSDILAKALHRSISTSTPTDPFSPSAYFDSAAVSDLSPPQTLSNVSFASDPDISGAGGGKRKRGPGVAGDKPAKRRSRVSTKKSQTTFITADAANFRQMVQQVTGAKFIGSSSHGIFPPIVKPEPHRLASRLPPPSSSAVPTLDTSSFLSNHHQENMVNDFSSVSAPASSFFQSSTVKAGVSGGGGSAVELDSYFPTLESWKVM
Brassica_napus	>GWHPANRE074333
Brassica_napus	MNNNSSRAGQWLQHYEPHQVQEITPCFNTISMMSPSAAHETARRRSRAPRRAIPTTLLNANPSNFRALVQKFTGRSAGGESNRGKGPVTLDFRSPTTLSKEGIFPVSGDRNNYDEDHHHALNRHVSREQRHVTWSGEEATTLYQLGEESSSMFDQDHDLFGEYSGTSSYDEGLDHMDYCYHDFYLQTATLEEFMMRDLDL
Brassica_napus	>GWHPANRE094380
Brassica_napus	MSGRGEVKPEPMKVVFINTQYVETDARSFKTVVQELTGKDAIVAPGPFESPSTSDVRCYGGGSKIDEDSRRSNGGGGEVGTKTEFDRFFKEMPPMEELYKLWSDN
Brassica_napus	>GWHPANRE060603
Brassica_napus	MIPTRCHELSGSRPPSLKLTGESHSIKKTTSFNVVKQSRRHGRAAPVVIYAHSPKVIHTRAENFMALVQRLTGLEEIRRRNPNDVNESSLSVLTTEEVSVGTDDTSWERHQQRKTLADIPLYTPSSMALFGSPTQRL
Brassica_napus	>GWHPANRE022293
Brassica_napus	MEVTQYHQSFNEGSSSRVSMNKNSQVISKTKPKIRIIHIFAPEVIKTDVKNFRSLVQSLTGKPTAGEVKTDKKRANPRVSTSQEPVCRDHQPVNRLTGFTDLLENGGNHQVKEEWGSGDHKRTSNTNTYFDLEGLIQDVGEDYFSSFPVRSSSSSQVEGFIFNNNHNTNNNFDTKGHNSS
Brassica_napus	>GWHPANRE004583
Brassica_napus	MDPSESFAGGNPSDQQNQKRQLQICGPRPSPLSVNKDSHKIKKPPKHPAPPPQHRDQAPLYAAREPVVIYAVSPKVVHTTASDFMNVVQRLTGNSSAVFLESGNGGDVSPAARLAATENASPRGGKEPVMAAKDETVEIATAMEEAAEFSCYAPGILSPSPAMLPTASAGIFSQMTTHQGGMFSPGMFSPAGLMSPFGFASLVASPTFADLFSHIWD
Brassica_napus	>GWHPANRE020959
Brassica_napus	MDRPRQTDHLGVNKTGKNIRKSPIHQPNFSANANATARPQAQPQVYSVSKNDFRSVVQQLTGSPSRESLPRPPPQNNNSPRPQNTRLQRVRPAPLTEINRPSLPLPTMPLQQRPHSFVQPPFPQGTQQQQVVGHGDQSWSNTAESPISGYMRYLQSSLGDPGPSGNNMQPGHEQRPFMPAQPQTPPYVPAQPQPQPQPSQYQPPPGLVPSPVPRNLPFPQFNGPVPGTPTLPSPRFSQMYGGFPSPRYDGGFPSPWYNSFGPLPSPTGYPNMFSPRSPYPLLSPGVQYPQPLNPNFSFSQLAQPGSHGPGAGAGPSQPPPSPGLMFPPSPSGFFPIPSPRWGGY
Brassica_napus	>GWHPANRE010800
Brassica_napus	MDSGNSSSMQSSSGGGGGEQEEYDSRADQSISALFNNNNATTAGQTQLDSLIANYLNTGWSTDNPLWSTTTMKPTDGSTPPVFFTNPLQQDLRIVSNTDTSSPISSVPTDKKNGLAVTTRIPKKRSRVSRRAPTTILTTDTSNFRAMVQEFTGSPSNPFAGLSSSSSPFPRSRSDLFGPSSPSSSSRPLKPFPHKITPPPSTSHRYLTPPSTYYHQGHLLNLNMQTIANPFFNNHVDVGTNFGGLHNIIASSSSSMAQPTLNTMHGLDKNSDTDNDPLRSINGEEQYMVQRSDGYTPPVASGSENNLAAVRNKGMKELSWISPSD
Brassica_napus	>GWHPANRE105569
Brassica_napus	MKQRPRNDYMRVNRTRTGKYTRKSIFDQVHTNANSIPQQPRQPQLKTQVYIIDKEDFKSIVQQLTSNQSCEFLPQNLPNRQKSRPEPTSPVPLNATGVHVSSHMGYIESLLEESSDSDGDNFQQSFDENQSHIQPQLYSNGDNFQQTFDENQSHMQPMSYSNGLKPVMTTTLPTPWFNGSPQQIDSSYSLHSTRAEYPQPLTPNFTFSSVTQPGFFDLDLGRF
Brassica_napus	>GWHPANRE054021
Brassica_napus	MANPNNDWSQFYNKQTFFPTTSTTTTTASTSADSSVNPESRRVSKPTRRRSRASRRTPTTLLNTDTANFRAMVQQFTGGPSAMAFGSPSSGFSLTSSGPTAGASSVGYQYANFQNQVAHHEVLQQQRQSMVSSSNHVSTHLSYPNTVVSDGFLAVDESRDGGRGGGYAPSSEMNSNSTTSWLQ
Brassica_napus	>GWHPANRE001885
Brassica_napus	MNNNSSRAGQWLQHYEPHQVQELSPCFNGINMMPSSLGDGGGIVEAHETSGRRSRASRRAVPTTLLNANPSNFRALVQKFTGRSSGGESNRRRGPVTLDFGSPTTISKEAIFPVSGDRKSYGHDHVLNQHVNNERHVTWSGTEATTTYQLGEESNSVFDQQDHDLLREYSVNSSYDDGLDHVDYYYHDFHQATETLEEFMMSDLDL
Brassica_napus	>GWHPANRE004865
Brassica_napus	MEIATKQGDSRTQSSTSCSSASSSLHQHIITRSDHYPTTFVQADTSSFKQVVQMLTGSSSPRSPDSPRPPTNPSGKGNFVIPPIKTTQPKKHSGNKLYERRSNNNSLKNSLMINTLMIGGGNGAGSPRFSPRNQEILSPSCLDFPKLALNSPVTPLKHGGDGNDSDTFDRMSPLSEEERAISEKRYYLHRSPRESEPQLLPLFPVTSPRVSASPEN
Brassica_napus	>GWHPANRE043028
Brassica_napus	MRQRRYTADENAPSSTGEGMLQPCAWKLRFVNSPPPMIFTFSRIESEDGSPIAIELLDAATNARVTSDLRLEIVALNADIPEESFTIEEFNRNILRPREGKPPLLAGDLTVTLKDGVGVVSGDVTFTENSSWTRCRLGAKVTQQGGVVEAISRAFVCRDPPGGESYSDSKVHDMTKHGVKESSSPGGGNQQQKQRRQLQIRGHRPSPLSIHKDSHVVKKPPTLTQREPVVVSPKVVHTTMSDFRSVVHRLTGVNNSVSQLQFSASSASTDYEVIVIYRRGDITNDAFVKVVQRLTGIPNSLSVPLNSYVEIEKGSSKDLQDTELSTSAIREYDVVIRYMRGCISNDDFISHLRAALCRRGVSVREDIDEVDTVPECMVLIIFLTSTYVPSNLLNIVEQQ…
Brassica_napus	>GWHPANRE015186
Brassica_napus	MDPWEHFAGGNPSDQQTPKRQLQICGPRPSPLSVNKDSHKIKKPPRHPAPPPQHHRDQAQPYAPREPVVIYAVSPKVVHTTTSDFMNVVQRLTGISSEVFLESRNDGDVSPAARLAATENASPRGGKEPVEISTAMEEAAELSGYAPGILSPSPAMLPTVPAGIFSPMFHLGGLFSPALPPGLFSPAGLMSPGYASLAASASPTFADFFSHIWDP
Brassica_napus	>GWHPANRE108974
Brassica_napus	MDSSTFLAATSLDQGKPFPVSRQPSKQKKKTASANKAIKVRYISNPMKVKTCASKFRELVQELTGQDAVDQPEPVFSPSTVSDLSPSPPPPENLAPRVLDPEPFDDRVCEYFEPLDGEEMFLPQMSAATINAVSFFSGKPDHFLARPLSQTTPRIQTSCCHREPSFKPWTPIMMSEVETYTKSDSHGVGIFRFLQGKSYLITGATGFLAKVLILKLVRESPEIGNIFILMKTEHQESANKRLYDEIISSDLFRLIKQTHGSSYEALMKSKLIPVVGDIGEDNLGIKSQMAYNISDEIDVIISCAGRTTFDYRYDSALNVNALGPGRLLSFGKGCKKLKLFLHISTAYVTGNKEGKILETPLCIGENITSHLNIETEMKLASEAVRKFYGREEIKKLKEL…
Brassica_napus	>GWHPANRE036115
Brassica_napus	MMMDKSCNSSGDSASVTSSTGNNHHLRQLNKLSHKISKPTTTSTSSSSISAAVNQETDHQFPPPPPPPQQQPQHQINHGNLHQHQPPVYNINKNDFRDVVQKLTGSPAHERISAPPQQPVHHPKAQQSSRLHRIRPPPLAHVINRPPGLLNNAALVPPPSWSGGFVVPRPTAPLSPLPPLPPVHAAAESPVSSYMRYLQNSMLAMDSNRREFSGLSPLAPLVSPRWYQQQQENAPPPLNSGRPPPPGTVSQAPPQSLGCLSSPKSPYGLLSPSLLLSPTSGQLGFPASPTTVPPLPSPK
Brassica_napus	>GWHPANRE079574
Brassica_napus	MEATIFKKSRSSSSTLAMHKQSYSITKTKPKIRIIHIFAPEIIKTDVANFRELVQSLTGKPEDHGVSRTKTRRGTHRQVQDMINMEKPGEVERCDDQGFCSNSEMEDMSMTWNGDNDGGELSGGFLNGMGDFGGFIQELGEFPYLPSSAMDVSASSNSSSSSHLHGGSIFSDSHHQF
Brassica_napus	>GWHPANRE096789
Brassica_napus	MSNTHTRRWSSLNKWIVGRRMSSIQKQNRLFFSLLLPKGFSTSYIISTAMSHPNHHQQPPSYVTDPNTMFVQADPSNFRNIVQKLTGAPPELSTAQQKLPLTPKKPAFKLHERRQSSKKMELKINNDSFSHFRRGFLVSPVSHLDPFWARVSPHSAREYPHTPPDNEEQKAIAEKGFYFLPSPRIGVEPAPMLLPLFPLSSPNGTNHRNDDDYRDC
Brassica_napus	>GWHPANRE109873
Brassica_napus	MEATSQPCFSHNYRRSSENYNSSLHSTRKQPAKPWKRPVTASLQRMHPRVYRVEPVNFKELVQSLTGAPQDHERDQMHQVETKPLLKMQHGLVEVRQPLKIFHETTTQENPVAFDLSPSSSRFWEAFPLLSPANLSRW
Brassica_napus	>GWHPANRE089199
Brassica_napus	MDPSDYLTGNNPSDLQNQKRQLQIYGPRPSPLSVHKDSHKIKKPPKHPAPPPQHHHRDQAPVYAPREPVVIYAVSPKVVHTTTSDFMNVVQRLTGISAGVFHESGNGGDVSPAARLAATENASPRGGKEPTAAKEETVEVATAMEEAAEFSGYAPGILSPSPAMLPPASAGMFSPGWFSPSGLMSPFILYSPSYASLVASPTFADVFSSHIWDP
Brassica_napus	>GWHPANRE085402
Brassica_napus	MSRVRSEPMKVVFINTQYVQTDARSFKTVVQELTGKNAIVAEGPFEFSGHGYGSKDSSPQFSGGGREAEGGVETTEFDNFFREMPPVGELYNLWSES
Brassica_napus	>GWHPANRE056233
Brassica_napus	MNSTFNDQHHLKREPNDNSSVGIIYPPSPSPLLKLNKDSHVIKKPPSPSSSSSTAAKPRQPVIIYTNTPKVIHTNPKDFMALVQKLTGMSHSEEDSGGSSSAITDRGGKSINRSVSDLTVDRKVNRTRCGGGGGHNSYNRSYSGPGGANGKGIFFSNTTICEDSESSSVITTDENMGGGGGEHGHVNSSLPYSAVAVSPFPHPPPPPPPPPQSMYDATNGINYSSYFSTLLPVNPADNFLCGNQNFANFDDPLYFMPNMRSSFSSSSSSGFDGLTEFRDF
Brassica_napus	>GWHPANRE013998
Brassica_napus	MDHTQADPNSFGAKDDYENISVNSVLEARFSGGNPSDQQDQRRLQMYVPRKKRPKYGKAQRKYIKTTASSFMNLVQQFTGDPSAVSESKSSNTGVVAESSSYSTYYDVVIRYRRGDIGNNDFISHLRAALCRRGLSVDEDFDEVDTVPECRVLIIFLTSTYFSSTLLNIIEDQRGEYQAVYPIFYGLSPSDLISNSKVCDIFFHQDEAKRWQAAMKEITQMPGYTLTDNSECDLIDEIVRDALAVVYSSYKVTMVGRDMQIKEILSLLCIESPDVRSIGIWGTVGIGKTAIVEEIFRILSAQYETCVFLKDLHQEVEVKGHNAVGEDFLCKLLEVEPDVLRTSNIKTSFLKSRLERKRVLVILDDVNDLRDVQNFMDNLNYFGSGSRIIITSRNRHVFV…
Brassica_napus	>GWHPANRE094230
Brassica_napus	MSHQNHHQLPNYATARNTMFVQADPSNFRNIVQKLTGAPPELSAVSAAQRKLPLTPKKPAFKLHERRQTSKKMELKINNTTDDSLSHFNRGFLVSPVSHLDPFWMRVSPHSAHEYPHASPDNKEQKAIAEKGFYFLPSPRSGDEPAPELLPLFPLRSLNATNQRTEEDYRNS
Brassica_napus	>GWHPANRE079393
Brassica_napus	MKAEYNLDHLRHQSFYGDYSKTLVPLNKNSHIVTKIKPKIRIIHIFAPEIINTDVKNFRTLVQSLTGKPYITKTGSKKKTMRTNIHAPPPPPQESGKEHTAEHVNMIIGRHVVKEEWGSDGLIDLDEDNIFSSRWFDLQQQ
Brassica_napus	>GWHPANRE085895
Brassica_napus	MDNKSPRSKEILGPRPTPLKIRKDSHKIIKKPPLAPQPLQSQPPQLTEREPSQLLPPRGPVIIYTVSPKIIHTHPNNFMTLVQRLTGKTSTSTIPSSSSPSTLALDYTSASRDTSAVFDASRGSISPAARYAAMEKANASNELGFVGGVESTNQYYQHDYHQNRATERTGILSPGPASLPQISPDFFSTVGASDPQGFSSFFNDFSSILQTTPTIPSPSSMDLFTNFFDYGGYWNQQQRHHQPPPMSPIPHGGPLKRHRSDFDHDYVSRDEDRGIPHSVRDTRTIGSAYDRYLQSAQTSSMPSEEAGRFHVAGMGRRGGELMPGRGGVLMPPDFGPNGRDLGFGQQDLVVGRPGRELLRLPPDASNTLFVEGLPSNCSRRERNGDPVVLCFVDFENPAC…
Brassica_napus	>GWHPANRE022876
Brassica_napus	MDGPRQNDHLGVNKIGKNIRKSPLHQPNFGANANAARPQGQPQVYNISKTDFRSMVQQLTGSPARESLPRPPPQNSSPKPQSTRLQRIRPPPLTQINQPAAPVQHYPHGYASGPPPQPRLLQGTQQQPMMGQGDQFWSNTAESPISGYMRYLQSSLGDAAPSGNHMQPGYEHRPYMPAQEHRPYMPVQEHRPYMPPAQEHRPYMPPAQEHRPYMPAQEHRPYMPAQPQPYMAPQAQTQPQAQPHMMPGSQPHMNMQGPLPPPGLVPSPAPRNLPSQPQFNGPVPGTPTLPSPRFNQMYGGFPSPRYNGFGPLNSPTSQFAPPSPSGYPNMFSPRSSYPLLSPGVQYPQPLTPNFSFSQLAQSGNQGPGAGTGPPQPPPSPGLMYPLSPGFFPSPRWGNY
Brassica_napus	>GWHPANRE008530
Brassica_napus	MSGRGKVKQEPMKVVFINTQYVETDARSFKNVVQELTGKDAIVAAGPYESPSAYAYDGGNKNGHDTRRLYGGGGRGGVETTTEFDRFFKEMPAMEEFYKLWSEN
Brassica_napus	>GWHPANRE020876
Brassica_napus	MKNSPRYKDNAQSSLPSPSSISSPTRHVTSMSERTTFFQTDASSFKQVVQMLTGSSKKPNPTHKPEQRYSIPLVKAVPNKKQSSSSLGFRLYERRNSKKHLKIHPVHSGLPEKLSPSILDFPSLVLSPDTPLMPVPFIQTGSLNKSPSSDAEERAMKEKGFYFHPSPSTTPRVLEPRLLPLFPLTSPRKNATSEATTDKNGYFLLYAPKTVSNYAIRNCRAYLVKSPDAKCSKVSKLHGGYLGSFLKPVVKPENATIIFNKLKYSLFNVGPFAFEPSSLPSPSSISSPTRHVTSMSERTTFFQTDASSFKQVVQMLTGSSKKPNPTHKPEQRYSIPLVKAVPNKKQSSSSLGFRLYERRNSKKHLKIHPVHSGLPEKLSPSILDFPSLVLSPDTPLMPV…
Brassica_napus	>GWHPANRE083567
Brassica_napus	MEVTQYHQGSSSRVSMNKNSQVISKIKPKIRIIHIFAPEVIKTDVKNFRSLVQSLTGKPAAVEVKTGKRSARPRIPTSQEPVCGDHQPVNRRTSFTGLLANGGNHEVKEEWGSGDQNTTNTNTYFDLEGLIQDVGEDYFSSFPMRSSPSSSQVEGFIFNNNNTSNSFDTKGKSQKAKGQKSQADLYPFDSGLVQDYLPRSFWASHAAAKSVLNNRLLLSSRFAVTLLPNLWYVFEYWRMVFFRSVSALARLRSRVGQQSSLSNSVRWIQMQSSTDMDLKSQLQELIPEQQDRLKKLKSEHGKVQLGNITVDMVIGGMRGMTGLLWETSLLDPEEGIRFRGLSIPECQKVLPAAQSGGEPLPEGLLWLLLTGKVPSKEQVEALSQDLANRAAVPDYVYNA…
Brassica_napus	>GWHPANRE018565
Brassica_napus	MKSSSSSSWTFLTTTSLDQRNPSPVVTSKQMKKTASRNKPIKVRYISNPMRVKTCASKFRELVQELTGQDAVDLELEPEFSPSAVSDHSPSPPPPETFAPHIPHQEPFDDLVAGYYEPLDGEEMFLSQMSRGFSGYFSNEFYNVNDYLGRIDSL
Brassica_napus	>GWHPANRE094389
Brassica_napus	MMDKSCNSSGDSSALSATATSSTGDNTGSRDHHYLRQLHKLSHKISKPSSSVSAAVNQETDHQPPPPPPLSQPPINHGNLHPHQPPVYNISKNDFRDAVQKLTGSPAHERISAQPIHHPKAQQSSRLHRIRPPPLAHVINRPPSLLNDAHHDWTGGFVPRPTAPLSPLPPLPSVHAAAESPVSSYMRYLQNSMFAMDSNRRELCGSSPLAPLVSPRWYQQQHEKALPPQNSSSPPCPPPPL
Brassica_napus	>GWHPANRE076184
Brassica_napus	MVKESMEVTQYRQSFNEGSSSRVSMNKNSQVISKIKPKIRIIHIFAPEIIKTDVKNFRSLVQSLTGKPTAAEAKADKKRAKPKIPTSQEPVYGEPQPVNRLTGFTGLVANGGNHQVKEEWGSGDHKRASNTNTYFDLDGLIQDVGEDYFSSFPMRTSSASQVEGFIFNNNHNTNNNSDTKGHNSS
Brassica_napus	>GWHPANRE055812
Brassica_napus	MANNPNDWSPFYNNNQTFFTTSTITSTAVTTTTTASPSGEATSMDSRLSPETGRVTKPARKRSRASRRTPTTLLNTDTSNFRAMVQQYTGGPSAMAFGSGNTTSGFSLTASSDPSAGSSQQVPWQYSYQPHAAPPPQRPYMFSLSNVNPVVGYSNMNNPNYTAVPGVFGTADGGAGGSAPSSNEATNSNTSSSRLQ
Brassica_oleracea_var.botrytis	>BolK_2g63280
Brassica_oleracea_var.botrytis	MDSGNSSSMQSSSGGGGGEQEEYDSRADQSISALFNNNNATTAGQTQLDSLIANYLNTCWSTDNPLWSTTTMKPTDGSTPPVFFTNPLQRDLRIVSNTDTSSPISSVPTDKKNGLAVTTRIPKKRSRVSRRAPTTVLTTDTSNFRAMVQEFTGSPSNPFAGSSPFPRSRFDLLGPSSPSSSSRPLKPFPHKITPPPSTSHRYLTPPTYYHQGHLLNMNMQTIANPFLNNHVDVGTNFGGLHNIIASSSSSMAQPTLNTMHGLDKNSETDNDPLRSINGEEQYMVQRSDGYTPPVASGSENNLAAVRNKGMKELSWISSSD*
Brassica_oleracea_var.botrytis	>BolK_4g05900
Brassica_oleracea_var.botrytis	MEVTQYHQSFNEGSSYTVSMNKNSQVISKIKPKIRIIHIFAPEVIKTDVKNFRSLVQSLTGKPTAGEVKTDKKRANPRVSTSQEPVCRDHQPANRLTGFTGLLANGGNHQVKEEWGSGDHKRTSNTNTYFDLEGLIQDVGEDYFSSFPVRSSSSSQVEGFIFNNNHNTNNNFDAKVADILLWRNEKNTFVSFVVLNLLYYWFFSSGSTFSSSAAQLLFVLAVALYGLSFLPSKIFGFLQVKKIPPWRFEISESAVRDLSKDIVAAWNHGVHSLNSLSRGGDWIKFFKGFDIEGIVGPKGMVTSGQLVSYKCEVPYPFRQKVKCYGKLGLHRYNLIQGTNFELQDLIKFNMRYCGASSFYITLEARDTVTRGPLQTFQVCADEKDFGYLNVVCSVARIKS…
Brassica_oleracea_var.botrytis	>BolK_5g45520
Brassica_oleracea_var.botrytis	MDPSDYLTGNNPSDQQNQKRQLQIYGPRPSPLSVHKDSHKIKKPPKHPAPPPQHHHRDQAPVYAPREPVVIYAVSPKVVHTTTSDFMNVVQRLTGISAGVFHESGNGGDVSPAARLAATENASPRGGKEPTAAKEETVEVATAMEEAAEFSGYAPGILSPSPAMLPPASAGMFSPGWFSPSGLMSPFILYSPSYASLVASPTFADVFCSHIWDP*
Brassica_oleracea_var.botrytis	>BolK_5g40260
Brassica_oleracea_var.botrytis	MANSNDWSHLYSNNQAFYTTSTITSTAVTTTTAASPSGEATSMDSRLSPETGRVTKPARRRSRASRRTPTTLLNTDTSNFRAMVQQFTGGPSAMAFGSGNTTSGFSLTSSSDPSAGSSQQVPWQYSYQPHAPPPPQQPYMFSLNNMNPVVGYSNMNNPNTMVPGGFGTAGGGGGGSAPSYKEATNSNTSSSRLQ*
Brassica_oleracea_var.botrytis	>BolK_9g41750
Brassica_oleracea_var.botrytis	MSNSEKLDKLIQMVRDFDKRVVMIQNVLGVKFNDGSPNKENCENGASSSDRRSAQDDENEEDTIEEEANSGDKKNAPDDENEEDTIAEEANSRDGRSALDDENEEEICDEEAKYGTEHQREEENILGENETTQKITQDEDTEKLESESCLKQTSHVTSPTPTFNTPNFDTRVSSPTLTFTSPKFDLLSQESHSEKGTNEVLMRDVCEIPVFQPLMKIKKRLVQQDSQVNEDVEPPLQKKFKADTDNVPLRRSERGQIPSIHTQPPFTGARKKHPILHLFEPVDKTRKEKMREWKMSNKRKKLRINQEIVTAKWFSDIETPGKKLSKTHIEAGFELLKLRQINNPDLFLNKTALVVGVKFLEEIDELYDEFLDDKKGFQFGARFDKYNIEKNINFLYSAI…
Brassica_oleracea_var.botrytis	>BolK_8g40900
Brassica_oleracea_var.botrytis	MASSDGLASVDPWSFRQSFNIDSWLLPDPFSHDSDALAKALHKSISDPLSPSAYFDSVAVSDLSPPQTVSNVSFGSDPEIAVGGGGGGGKRKRGPGVAGGKPAKRRSRVSTKKSQTTFITADAANFRQMVQQVTGAKYNGSPHGFFAPVVKPEPHRLATRLPPSGAFDGSSAVPTLDTSSFLSNHHQETLVTELGSVSAPASSTGVGGGPAVELDSYPSFPTLESWKVM*
Brassica_oleracea_var.botrytis	>BolK_4g35440
Brassica_oleracea_var.botrytis	MKSSSWTFLTTTSLDQKNPSPATPKQMKKRASRNKPIKVRYISNPMRVKTCASKFRELVQELTGQDAVDLELEPEFSPSAVSDHSPTPPPPETFAPHIPHQEPFDDLVAGYYEPLDGEEMFLSQMSRGFSGYFSNEFYNVNDYLGRIDSL*
Brassica_oleracea_var.botrytis	>BolK_6g30430
Brassica_oleracea_var.botrytis	MSGRGEAKPEPMKVVFINTQYVETDARSFKTVVQELTGKDAIVAPGPFESPSTSDVRCYGGGSKIDEDSRRSNGGGGEVGTTTEFDRFFKEMPPMEELYKLWSDN*
Brassica_oleracea_var.botrytis	>BolK_4g13630
Brassica_oleracea_var.botrytis	MLKIILQIIFGIGFWIGSEGSSVEMDGPRQNDHLGVNKIGKNIRKSPLHQPNFGANANAAAAARPQGQPQVYNISKTDFRSMVQQLTGSPSRESLPRPPPQNSSPKPQSTRLQRIRPPPLTQINQPAVPHPTMAPLQHHPHGYVSGPPPQPRLLQGTQQHQQQPMMGQGDQFWSNTAESPISGYMRYLQSSLGDAAPSGNQMQPGHEHRPYMPAQEPRPYMPPHEHRPYMPAQPQSQPQPYMPAQAQPQAQSHMMPGSQLHMNMQGPLPPPGLVPSPAPRNLPSQPQFNGPVPGTPTLPSPRFNQMYGGFPSPRYNGFGPLNSPTSQFAPPSPTGYPNMFSPRSPYPLLSPGVQYPQPLTPNFSFSQLAQSENQGPGAGTGPPQPPPSPGLMYPLSPGF…
Brassica_oleracea_var.botrytis	>BolK_3g22110
Brassica_oleracea_var.botrytis	MDRPRQNDHLGVNKIGKNIRKSPLHQPSVAAHANLAAAAARPQVYNINRSDFRSIVQQLTGSPSRESLPRPPQNNSPKPQNTRLQRIRPPPLMQINQPGAPVHHHHPHSLMRPPPPQWHMPQVAQQQPMMGQGDQFGSNTTESPLSGYMRYLQSPIGDAGPSGNQMQPPGYEHRPYMPAHEQPPYMLAQPQPQPYMPGHENRPYMPAQAQFQPQQYMPGHEHGPYMPAQPQSQPQPQPYMPGHEHGPYMSAQPLSQPQQYMPAQPQTQPDPYMMHGSQPQMNMQGPLQPSQYPPPPGLVPSQVSRNLPPPQFNGPVPVTPALPSPSFNQMYNGFHSPQYNGFGSLQSPTSQFGLPSPTYPNMLSPRSPYPLLSPGVQYPQPLTPNFSFSQLAQSGSSGP…
Brassica_oleracea_var.botrytis	>BolK_3g74230
Brassica_oleracea_var.botrytis	MLIDASTNPNPSPRCSSSSTESNKPPITPTRNLTPRSESGNPYPTTFVQADTTSFKQVVQMLTGSSDRPKHHNNNNTSSLKPDPRSSSPSQFSIPPIKAVPNKKQSSGFRLYERRNSMKNLKINPLNPVFNPVNSAFSPRKPEILSPSILDFPSLVLSPVTPLVPDPFNRSGSSNRSPDDVEEKAMKEKGFYLHPSPAPATTPMDQEPRLLPLFPVTSPRVSGSSTAS*
Brassica_oleracea_var.botrytis	>BolK_1g45700
Brassica_oleracea_var.botrytis	MNSTFNDQHHLKREPNDNSSVGIIYPPSPSPLLKLNKDSHVIKKPPSPSSSSSTAAKPRQPVIIYTNTPKVIHTNPKDFMALVQKLTGMSHSEEDSGGSSSAITDRGGKSINRSVSDLTVDRKVNRTRCGGGGGHNSYNRSYSGPGGANGKGIFFSNTTICEDSESSSVITTDENMGGGGGEHGHVNSSLPYSAVAVSPFPHPPPPPPPPPQSMYDATNGINYSSYFSTLLPVNPADNFLCGNQNFANFDDPLYFMPNMRSSFSSSSSSGFDGLTEFRDF*
Brassica_oleracea_var.botrytis	>BolK_3g49530
Brassica_oleracea_var.botrytis	MDPSEHFAGGNPFDQQTPKRQLQICGPRPSPLSVNKDSHKIKKPPRHPAPPPQHHRDQAPLYPPREPVVIYAVSPKVVHTTTSDFMNVVQRLTGISSEVFLESRNDGDVSPAARLAATENASPRGGKEPVESSTAMEEAAEFGCYAPGILSPSPAMLPTVPAGIFSPMFHLGGLFSPALPPGLFSPAGLMSPGYASLASPTFADFFSHIWDP*
Brassica_oleracea_var.botrytis	>BolK_3g26670
Brassica_oleracea_var.botrytis	MESSSTLLKSLNQRKSPSSPARKPPRQKRKTATTTSNNKPIKVRYISNPMRVETCASKFRELVQELTGQNAADLPPGPTTFAAADPHQEEMNPEPLDEGICEYYSPMDDEVFNAPQMSAGLSAFFSSGFYNVNALESIGSL*
Brassica_oleracea_var.botrytis	>BolK_7g62420
Brassica_oleracea_var.botrytis	MSQSYLSAQETNTLTTRNYLMSLHSTRKQPSKAMKRPVSSPLKSMHPQVYRVEPVNFKELVQRLTGAPEHDDVVKPFKSLDDLANESSSSLAFDLSSSSWGDLSLQTPANLSRW*
Brassica_oleracea_var.botrytis	>BolK_6g29050
Brassica_oleracea_var.botrytis	MSHQNHHQLPNYATARNTMFVQADPSNFRNIVQKLTGASPPELSAVSAAQRKLPLTPKKPAFKLHERRQTSKKMELKINNTTDDSLSHFNRGFLVSPVSHLDPFWMRVSPHSAHEYPHASPDNKEQKAIAEKGFYFLPSPRSGDEPAPELLPLFPLRSLNATNQRTEEDYRNS*
Brassica_oleracea_var.botrytis	>BolK_4g32440
Brassica_oleracea_var.botrytis	MASKKQIILWGNYSLLNQVVAMYVMEVRNSMKAEYDLDHLPHQSFYGDYSKTLVPLNKNSHIVTKIKPKIRIIHVFAPEIISTDVKNFRTLVQSLTGKPDITKIGSKKKTVRTNIHAPPPPPQESGKEHTAEHVNMIIGRHLVKEEWGSGSNTNTYFDLDGLIDLDEDNIFSSRWFDLQQQ*
Brassica_oleracea_var.botrytis	>BolK_8g40690
Brassica_oleracea_var.botrytis	MDSSTFLAATSLDQGKPFPVSRQPSKQKKKTASANKAIKVRYISNPMKVKTCASKFRELVQELTGQDAVDQPEPVFSPSTVSDLSPSPPPPENLAPRVLDPEPFDDRVCEYFEPLDGEEMFLPQMSAGFSGFFSNGFYNVNDFGRIDSM*
Brassica_oleracea_var.botrytis	>BolK_2g25320
Brassica_oleracea_var.botrytis	MGHDSFNRRNAAPPTQRFGSVVIDFFSTNVLIMIPTRCHELSGSRSPSLKLTGESHSIKKTTSFNVVKQSRRHGRAAPVVIYAHSPKVIHTRAENFMALVQRLTGLEEIRRRNPNDVNESSLSVLTTEEVSVGTDDTSRERHQQRKTLADIPLYTPSSMALFGSPTQRL*
Brassica_oleracea_var.botrytis	>BolK_9g32740
Brassica_oleracea_var.botrytis	MLQPRAWKLRFVNSPPPMIFTFSRIEAEDGSPIAIELLDAATNARVTSELRLEIVALNADIAEESFTTTEEFNRNILRPRQGKPPLLVGDLTVTLKDGVGVVNGDVTFTENSRWTRCRMFRLGAKVTQQGGVAEAISRAFVCRDRPGGECEYDMTKHGVKESSSPGGGNQQQKQRRQLQIRGHRPSPLSVNKDSHVIKKPPTLTPREPVVVSPKVVHTTMSDFRSVVHRLTGANNSVSELQFSASSPSTDYEVIVIYRRGDITNDAFVKVVQRLTGIPNSASLPLNSYVEIEKGSSKYLQDTELSTSAIGEYDVVIRYMRGCISKGDFISHLRAALCRRGVSVRQDIDEVYTVPECRVLIIFLTSTYVPSNLVNIVEQQSKKPRVVYPIFYGISPSDLI…
Brassica_oleracea_var.botrytis	>BolK_6g30500
Brassica_oleracea_var.botrytis	MMDKSCNSSGDSSALSATATSSTGDNTGSRDHHYLRQLHKLSHKISKPSSSVSAAVNQETDHQPPPPPPLSQPPINHGNLHPHQPPVYNISKNDFRDAVQKLTGSPAHERISAQPIHHPKAQQSSRLHRIRPPPLAHVINRPPSLLNDAHHDWTGGFVPRPTAPLSPLPPLPSVHAAAESPVSSYMRYLQNSMFAMDSNRRELCGSSPLAPLVSPRWYQQQHEKALPPQNSSSPPCPPPPL*
Brassica_oleracea_var.botrytis	>BolK_3g04630
Brassica_oleracea_var.botrytis	MLFQVRGPKKQTQVYIKACSVREKNLQMNNQGSQNVATCKPVTTFVHTDTDTFREVVQRLTGPSESNAAAIPEATVIKTAIQRKPTSKLHERRQCMRPKLEIVKPPLSFKPTEGDKADPDSCTTNNEEEERAIKERRFYLHPSPRSKPGYTEPALLTLFPLTSPNSSGRP*
Brassica_oleracea_var.botrytis	>BolK_3g82180
Brassica_oleracea_var.botrytis	MNNNSSRAGQWLQHYEPHQVQEITPCFNAISMMSPSAAHETARKRSRAPRRAIPTTLLNANPSNFRALVQKFTGRSAGGESNRRKGPVTLDFRSPTTLSKEGIFPVSGDRNNYDEDHHHALNRHVSREQRHVTWSGEEPTTLYQLGEESSSMFDQDHDLFGEYSGISSYDEGLDHMDYCYHDFYLQTATLEEFMMRDLDL*
Brassica_oleracea_var.botrytis	>BolK_9g09690
Brassica_oleracea_var.botrytis	MDSGNSSSMQSSSGGGGDQEEYDSRADQSISALFNNSTTVSSNIAGQTQLDSLIANYFNTGWSTDSPLLSTTTTKPTDGSRQPPPPILFTNSLHQDLRVVSDTNTSSPICSVPTDKKNGLATTRNLKKRSRVSRRAPTTVLTTDTSNFRAMVQEFTGNPSNPFLGLSSSPFPRSRFDLFGPSSSSSQPLKPFPHKLIPPSSTSHPYLNPPSTNYHQSLLLNMNTQNIANPLRDQSLSLRTSNGVGHVDVGTNFEGLQNIMASSSSMTQPTLTTMHGLDMVPVERSDVYTTPVASGTDNNLGVVRNEGTVDLSWISTSD*
Brassica_oleracea_var.botrytis	>BolK_1g45290
Brassica_oleracea_var.botrytis	MDPSESFAGGNPSDQQNQKRQLQICGPRPSPLSVNKDSHKIKKPPKHPAPPPQHRDQAPLDAAREPVVIYAVSPKVVHTTASDFMNVVQRLTGISSAVFLESGNGGDVSPAARLAATENASPRGGKEPVMAAKDETVEIATAMEEAAELSGYAPGILSPSPAMLPTASAGIFSQMTTHQGGMFSPGLFSPAGLMSPSGFASLVASPTFADLFSHIWD*
Brassica_oleracea_var.botrytis	>BolK_4g34060
Brassica_oleracea_var.botrytis	MEATIFKKSRSSSSTLAMHKQSYSITKTKPKIRIIHIFAPEIIKTDVANFRELVQSLTGKPEDHGVSRTKTRRGTHRQVQDMINMEKPGEVERCDDQGFCSNSEMEDMSMTWNGDNDGGELSGGFLNGMGDFGGFIQELGEFPYLPSSAMDVSASSNSSSSSHLHGGSIFSDSHHQF*
Brassica_oleracea_var.botrytis	>BolK_2g45380
Brassica_oleracea_var.botrytis	MPTTLLKANPSNFRALVQKHTGRSTGIDVSSGRKGPVTLDFRSPASVLKEVIFPSSGDLQNHDRATYRHCGYGESHVTCQREGSKAASYQMGQLCNDYMVCGGYDDHGHHEPC*
Brassica_oleracea_var.botrytis	>BolK_6g23140
Brassica_oleracea_var.botrytis	MESSSSSTFLTTTSLDQRNPSLVSRKPPKQKKKTSSTNKHIKVRYISNPMRVKTCASKFRELVQELTAQDAVDLQLEPVFPPSALSDHSPSLPPPENLDLRVLQQEPFDDQVTDYYEPLDGEDMFLPHMSAGFSGLFSNGFYNVNDFRRIDSVNNVFQDVLNVLTMCLHIYKSMK*
Brassica_oleracea_var.botrytis	>BolK_1g01020
Brassica_oleracea_var.botrytis	MESGNSSSMQSSSGGGGEEYDSRAADQSISAFFDHHNHHVVCLPRPQENHINPLHFDHNNSLLQQNYFNNNKNGTFLPVNQQPDPVTQPELRTFSTTSSVPPNNVGVIKKTKKRSRASRRAPTTVLKTDTSNFRAMVQEFTGIPSPPLFNNNSVVNTTRLNTFLGLSSSSPNSYNSSNNNILLRPFAQKLLPTSPILSGSQIQQYQNPNNSFENMNLQSLLQAQISNPRSNDHDQFGLGMLQSQSITPQTTTTVANGNKTTGENGGYGVSDHDHNIDNTWLCSSSDQRT*
Brassica_oleracea_var.botrytis	>BolK_2g37050
Brassica_oleracea_var.botrytis	MSHKNHHSQRPSYATDPNTMFVQADPSNFRNIVQELTGAPLELSPVSTAQHKLPLTPKKQAFKLHERRQSSKRMELKINNDSLGQFNRGFLVSPVSHLDPFWTRVSPQSARENHHAMPEKEEQKAIAGKGFHFLPSPRSGDEPAPELLPLFPQRNGNDYCHSSY*
Brassica_oleracea_var.botrytis	>BolK_8g26450
Brassica_oleracea_var.botrytis	MSRVRSEPMKVVFINTRYVQTDARSFKSIVQELTGKNAVVAEGPFEFSAQGYGGKDSSHQYFGGGREAEGGVETTEFDRFFREMPPVGELFNLWSET*
Brassica_oleracea_var.botrytis	>BolK_3g35290
Brassica_oleracea_var.botrytis	MDHTADPNSFGAKDDSEKISVNSVLEARFSGGNPSDQQEEKRLKICVPRKKRRKYDKGQLKVIQTTASSFMNLVQQFTGDPRSVSESKSSNTGVVAASSSSSTYYDVVIRYRRGDIGNNDFISHLRAALCRRRISVDEDFDEVDTVPECRVLIIFLTSTYFSSTLLNILEHQRREYQVVYPIFYGLSPSDLISNSKVYDIFFHQDEAKRWQAALKEITQMPGYTLTDKSECDLIDEIVRDALSVVYSSYKVTMVGRDMQIKEILSLLCVESPDVRSIGIWGTVGIGKTAIVEEIFRIISVQYETCVFLKDLHKEVEVKGHNAVREDFLCKLLEVEPDVLRTSKIKTSFLKSRLQRKRVLVILDDVNDLRDVQTFLDNLIYFGPGSRIIITSRNRHVFVL…
Brassica_oleracea_var.botrytis	>BolK_1g14270
Brassica_oleracea_var.botrytis	MNNNSSRAGQWIQHSGQHQIQELSPCFDDINMMSTSVSSLGEHGGIVAAHETAGRRSRASRRAVPTTLLNANPSNFRALVQKFTGRSSGGEANRRRGPVTLDFGSPTTISKEAIFPVSGDRKRYDHDHVLNQHVSNEPRHVTWLGTEPTTTYQLGEESNSVFDQQDHDLLREYSGNSSYDDGLDHVDYYYHDFHQGTETLEEFMMSDLDL*
Brassica_oleracea_var.botrytis	>BolK_4g67430
Brassica_oleracea_var.botrytis	MVTSEGLASVEPWLYRQGFNVDSWLLPDTFSHDNDLLAKALHNTVSAPPPHTLPPSLFFDSYNPSSNVSGGSSQEVVAGGAKRKHNCILTEGKATKRRRSRPSKKPQTTFITADPSNFRQMVQQVTGAKCINNDASSSVLFTPIVKPEPHRLVNILSGAVPTLDTSAFLTNHHQENLVVGNIFSGSDNTVGLPSVKANATVNESGSAAEFDPYPTFPTLESWKVM*
Brassica_oleracea_var.botrytis	>BolK_4g35320
Brassica_oleracea_var.botrytis	MASSDGLASVEPWSFRQSFNIDSWLLPDHDSDILAKALHRSISTSTPTDPFSPSAYFDSAAVADLSPPQTLSNVSFASDLDISGAGGANRKRGPGVSGDKPAKRRSRVSTKKSQTTFITADAANFRQMVQQVTGAKFIGSSSHGIFSPIVKPEPHRLATRLPPSSSSVVPTLDTSSFLSNHHQENMINDFSSVSAPASSVFQSSTASTVKSGVGGGGGSAVELDSYFPTLESWKVM*
Brassica_oleracea_var.botrytis	>BolK_4g05920
Brassica_oleracea_var.botrytis	MPEGESQATKEMVKMSINLIFLCESMEVTQYRQSFNEGSSSRVSMNKNSQVISKIKPKIRIIHIFAPEIIKTDVKNFRSLVQSLTGKPTAAEAKADKKRAKPKIPTSQEPVYGEPQPVNRLTGFTGLVANGGNHQVKEEWGSGDHKRASNTNTYFDLDGLIQDVGEDYFSSFPMRTSSASQVEGFIFNNTNNNFDTKGHNSS*
Brassica_oleracea_var.botrytis	>BolK_3g77490
Brassica_oleracea_var.botrytis	MESGNSSSMQSSSGGGRGGEEEYDSRAVDQSISAFDHHVPSLPPQQQSHLNLLHFDHNNDNNSLILPNYFNNNTFLPVNQQPDPTSQPDLRAFSATSSFPPPNNIGVTKKAKKRSRASRRAPTTVLMTETSNFRAMVQEFTGIPSPPLFNNSVVNTTRLNTFLGLSSSSSPNSYNNNLLLRPFAQQLLPTTSPLLSGSQIHQQYQNPNNGFENINLQSLLQAQISNITSNPRSNNNDQFGQAMLQSASTIPMTTTAVANGNNTTGENGGYGGSDHDHNNDSTWLCSSSDQRT*
Brassica_oleracea_var.botrytis	>BolK_5g50110
Brassica_oleracea_var.botrytis	METTTKPNPSSTTSSSASSSIINGSLHHHIITRSDHYPTTFVQADTSTFKQVVQMLTGTSSPRSPDSPRPPPSPSGKSTFVIPPVKTTQPKKHSGNKLYERRSNNSSLKNSLMINTLMIGGGNGAGSPRFSPRNQEILSPSCLDFPKLALNSPVTPLKHGGDGNDGDPFDRMSPLSEEERAISEKGYYLHRSPISTPRESEPQLLPLFPVTSPRVSAASPDYSTS*
Brassica_oleracea_var.botrytis	>BolK_7g18440
Brassica_oleracea_var.botrytis	MERYRDASTNLIPSPRCHNNNNSCSMSSSTESNNNNNNKPPTTPTRQVTTRSESGNPYPTTFVQADTCSFKQVVQMLTGSSDRPKQHNTSSLKPNPTHQPDPRSSPSQFPIPPIKAVNKKQSSSSSSGFRLYERRNSMKNLKINPLNPVFNPVNSAFSPRKPEILSPSILDFPSLVLSPVTPLIPDPFNRSGSSSQSPDDAEEKAMKERGFYLHPSPATTPMDSEPRLLPLFPLTSPRVSGSSTDSSS*
Brassica_oleracea_var.botrytis	>BolK_3g59620
Brassica_oleracea_var.botrytis	MDSGNSSSMQSSSGGGGDQEEYDSRADQSLSALFNNNATTGSSNIAGRTQLDSLMANYFNTGWSTDNTLWSTTTNPTDGSRPQPQPQPMPSEPVFFTNTDQENLRVVSNTNTNTNTNTSSPIGSVPTDKKTGLATTRNPKKRSRVSRRAPTTVLTTDTSNFRAMVQEFTGNPSTPFTGLSSSPFSRSRFDLFGPSSSSSTSFSRPLKPFPHKLIPPSSTSHHYSTPPSTDYHQSLLRSMSMQNIANPFINNQSPNDVPLMDESLSLRTSTGFGYVGANSEGLHNIIASSSSSMNQPTLNIIHGSNKNYEADNNLVRSIGGEEQPMVQRSDGYAPLVASGSENNTTDVKNEVKKKLWPNRGTTTVF*
Brassica_oleracea_var.botrytis	>BolK_4g61620
Brassica_oleracea_var.botrytis	MKSSPRYKDNAQSSLPSPTSITSLTRPVTSMSEPTTFFQTDASSFKQVVQMLTGSSKKPNPTHKPEQRYSIPLVKAVPNKKQSSSSLGFRLYERRNSKKHLKIHPVHSGLPENLSPSILDFPSLVLSPDTPLIRVPFYRTGSLSKSPSSDAEERAMKEKGFYFHPSPSTTPRVLEPRLLPLFPLTSPRVSDSVSASTTPGT*
Brassica_oleracea_var.botrytis	>BolK_2g19440
Brassica_oleracea_var.botrytis	MEVSSTSSICSKPEQIMQNYPAIITSPRFQPQTRSPRHHHHDQHQHLSNPYPTTFVQADTSTFKQVVQMLTGSSTDTNTENHHKAPPPVNNKGGFSVPPIKKTNSFKLYERRQNNNNNTFGKNDLMINTLRLQNSQRLMFSSGHNGHQSPRFSPRNSSPESVLLSPSMLDFPKLGLNSPVTPLRSNDDPLNKSSPLSLGSSSEEDKAIAEKGFYLHPSPVSTPRDSQPLLLPLFPVTSPRNP*
Brassica_oleracea_var.botrytis	>BolK_4g69810
Brassica_oleracea_var.botrytis	MRKNPVAVRPSVVSPDHNSRGRSAFTPLRRRRSSSSPASGLFIPSLLICCFAGPFFLCSARRLWSNSDGAPSPRLCSYTTCFSAPPRPSPCSSREALRYSVAGSDEQTDSVILLLDPSPFVVLSFLSRVNLFSVRSLKSNPRSMVIEDFVRSLKSSLRSMVKEGFPFHTSPTKNILIEWYVSNPALRALISLQDLLGTAKILVEERIVAILVSLQYSTNQSFEDRLLLVNVLVVTGLDKVQLSLRQDKSVFTAKPCVRYLLLLHTFTSLPQLLRFINFYVSWPTTTLSHTGRGEMALTSIPCSLVSTPYMESEKIFVSIVSAPFSLNNMLFQTYEIHLVFLESIVGRSPDAPFLRLQCMVIDCLKKAMPVIISTEPKTVTMSLLKEYSRTGVYGSTLLD…
Brassica_oleracea_var.botrytis	>BolK_9g64860
Brassica_oleracea_var.botrytis	MNNQGSQNVATCKPVTTFVHTDTNTFREIVQRLTGPSENNAAATVPEATAVKSATQQKKPTTSKLHERRQCMMRPKLEIVKPPLSFKPSGTTPSSKSGNTNLLASPVGTPSSLLSNLSLIEGDKADPDTEEEEEKAIKERRFYLHPSPRSKPGYTEPELLTLFPLTSPNSSGRRHE*
Brassica_oleracea_var.botrytis	>BolK_7g23500
Brassica_oleracea_var.botrytis	MDNRWPKSKEILGPRPPPLKIRKESHKIIKKPPLVPQPRLKPPEPAPPQLQQQEPMQSQPPRGPVIIYTVSPKIIHTHPNNFMALVQRLTGKTSASTTSSSASQSILAPNNMSATVDTSCSSLSPAARYVVMEKDNASNEVGFVGGVETTDQSYYYHHHQNRVMDIPNSYNGGILPPDPTSLPLTSQEFLSTVAPPNDPQGLSALFSDFNSILQTSPPKIPSPSMDLFNNFFDS*
Brassica_oleracea_var.botrytis	>BolK_1g42010
Brassica_oleracea_var.botrytis	MANNPNDWSPFYNNNQTFFTTSTITSTAVTTTTTASPSGEATSMDSRLSPETGRVTKPARKRSRASRRTPTTLLNTDTSNFRAMVQQYTGGPSAMAFGSGNTTSGFSLTASSDPSAGSSQQVPWQYSYQPHAAPPPQRPYMFSLSNVNPVVGYSNMNNPNYTAVPGVFGTADGGAGGSAPSSNEATNSNTSSSRLQ*
Brassica_oleracea_var.botrytis	>BolK_8g48970
Brassica_oleracea_var.botrytis	MEATSQPCFSHNYRRSSENYNSSLHSTRKQPAKPWKRPVTASLQRMHPRVYRVEPVNFKELVQSLTGAPQDHERDQMHQVETKPLLKMQHGLVEVRQPLKIFHETTTQENPVAFDLSPSSSRFWEAFPLLSPANLSRCPVSIDTLPSLISGNVTETSQKDNIDRQLPVIIQHAAKPRIAIGERVKSRLQYVPRHLRRSISAAKLAGFPKRVKEFMKMDLLMMLITSFCNNKADDELMTVWNDGDDHDNVSWRRRVEGGPVFSALPGAWLPERKHELSALMA*
Brassica_oleracea_var.botrytis	>BolK_5g14080
Brassica_oleracea_var.botrytis	MSRVRSEPMKVVFINTQYVQTDTRSFKTVVQELTGKNAIVADGPFEFSGHGYGRKDSSPQFSGGGREAEGGVETTEFDNFFREMPPVGELYNLWSES*
Brassica_oleracea_var.botrytis	>BolK_1g27640
Brassica_oleracea_var.botrytis	MANPNNDWSQFYNKQTFFPTTSTTTTTASTSADSSVNPESRRVSKPTRRRSRASRRTPTTLLNTDTANFRAMVQQFTGGPSAMAFGSPSSGFSLTSSGPTAGASSVGYQYANFQNQVAHHEVLQQQRQSMVSSSNHVSTHLSYPNTVVSDGFLAVDESRDGGRGGGYAPSSEMNSNSTTSWLQ*
Brassica_oleracea_var.botrytis	>BolK_2g35510
Brassica_oleracea_var.botrytis	MSGRGKVKQEPMKVVFINTQYVETDARSFKNVVQELTGKDAIVAAGPYESPSAYAYDGGNKSGHDTRRLYGGGGRGGVETTTEFDRFFKEMPAMEEFYKLWSEN*
Brassica_oleracea_var.botrytis	>BolK_8g11890
Brassica_oleracea_var.botrytis	MKQRPRNDYMRVNRTRTGKYTRKSIFDQVHTNANSIPQQPRQPQLKTQVYIIDKEDFKSIVQQLTSNQSCEFLPQNLPNRQKSRPEPTSPVPLNATGVHVSSHMGYIESLLEESSDSDGDNFQQSFDENQSHIQPQLYSNGDNFQQTFDENQSHMQPMSYSNGLKPVMTTTLPTPWFNGSPQQIDSSYSLHSTRAEYPQPLTPNFTFSSVTQPGFFDLDLGRF*
Brassica_oleracea_var.botrytis	>BolK_8g42070
Brassica_oleracea_var.botrytis	MEATIFKGRRTSSSALAMHKQSYSITKSKPKIRIIHIYAPEIIKTDVANFRELVQSLTGKPEDHGVSKTKPRRDTHRQVLDMTNAEKLRESEHYDQGFCLNSEMEEISLTWNGNNGVGESSGGFLNGMGDFEGFIQELGEFPYLPLTSMDVSASSNSSSSSHLHGRSVFSDSHHQFV*
Brassica_oleracea_var.botrytis	>BolK_3g78410
Brassica_oleracea_var.botrytis	MENTSQAFMSQSYPNSQETAIQATKDYLASLHSTRKQPSKPLKRPISSPLNPMHPHVYRVEPVNFKELVQRLTGAPEHEPVANPFKSLDDAAKDSSSSFPFDLSSSSWGDLSLRNPANISGW*
Brassica_oleracea_var.botrytis	>BolK_3g28850
Brassica_oleracea_var.botrytis	MEVNQYHQSFNEASSSRVSLNKNSQVISKIKPKIRIIHICAPKVIETDVKNFRPLVQSLTGKPAAREAKTGKKSARPRIPRSQEPVCGDHQAVNRLTGFTGLLANEGDHQVKEEWGSGDQTTSNTYFDLEVCVCD*
Brassica_oleracea_var.botrytis	>BolK_4g35450
Brassica_oleracea_var.botrytis	MLYMMMMLEVNLKVYDTNTSGLKQHEVIIIMDVSHDHKRRPEKTPKQMKKTASSNKPIKVRYISNTMRVKTCASKFRELVQELTGQDAVDLELEAEFSPSARGIRRQLFSAAAGESCAT*
Brassica_oleracea_var.botrytis	>BolK_2g35430
Brassica_oleracea_var.botrytis	MDKSCNSSGDSSAVSATATSSTGNNTGGNRDHHYLRQLNKLSHKISKPTAASSSSVSAAVNQETNHQPLSPPPQQPPINHGNLHQHQPPVYNISKSDFRDVVQKLTGSPAHERISAPPQQQIHHPKAQQSSRLHRIRPPPLAHVINRPPPLLNDAHRNWSGGFFPRPTAPLSPLPPLHPVHAAAESPVSSYMRYLQNSMFSGPSPLAPLVSPRWYQQQQQENAPPPEINSRPPHHPPPPPSAQALQSFGCLSSPKSFYGLPSPSLLLSPSSSQLRFPGSPTTAPLPSPKFKGH*
Brassica_oleracea_var.botrytis	>BolK_0g00360
Brassica_oleracea_var.botrytis	MSSIQKQNRLFFSLLLPKGFSTSYIISTAMSHPNHHQQPPSYVTDPNTMFVQADPSNFRNIVQKLTGAPPELSTAQQKLPLTPKKPAFKLHERRQSSKKMELKINNDSFSHFRRGFLVSPVSHLDPFWARVSPHSAREYPHTPPDNEEQKAIAEKGFYFLPSPRIGVEPAPMLLPLFPLSSPNGTNHRNDDDYRDC*
Brassica_oleracea_var.botrytis	>BolK_6g51010
Brassica_oleracea_var.botrytis	MSERGKMKSEPMKVVFINTQYVETDARSFKNVVQELTGKDAIVAAGPFESPSTSDDRCYGGGNRIGKDSRRPYDDGGAETTTEFDRFFKEMPPMEELYKLWSES*
Brassica_oleracea_var.botrytis	>BolK_6g26140
Brassica_oleracea_var.botrytis	MVRNSMKAEYDLDHFPHQSFYGDNSRTLVPMNKNSQIITKIKPKIRIIHIFAPEIINTDVKNFRTLVQSLTGKPEITKTGSKKKITRTNIPAPPPPLQESSPEHTAEPVNSFIGSHVVKEEWGSCSNTNTYFDLDGLIDLDEENNMFSSRWFDLQEQ*
Brassica_oleracea_var.botrytis	>BolK_2g48180
Brassica_oleracea_var.botrytis	MDDQRNSDNHHHHLGVNKIGKNIRKDPSNQQNQQQNPQALFYNINKTDFRSIVQQLTGLGSASSVNPPQSTNPPKPPNSRLVKVRPAPLTQVNHHPPPHPVQSDPIAAETVERNNQLSVNPAESPISAYMRYLIESSPVGNRPQLQNQNPAQPSPGLFPSHQPGPSPMLFQSPASQFVLSPPPRSPFPILSPNFFTFSPRFIAGGNESLPPPSPGFFFPLLSPLWKNQ*
Brassica_oleracea_var.botrytis	>BolK_7g30760
Brassica_oleracea_var.botrytis	MDDHNNDNHHQHHLGVNKMGKNIRKEPSNQQNQQQNPQALVYNINKTDFRSIVQQLTGLGSASSVNPPQSTNSNPPKPPNSRLVKVRPAPLTQVNRPPPPPPHPVQSNPMASEPVQPINQLSINPAESPISAYMRYLIESSPVGNQPQPHDQNPVQPSTGLFPSQQTGPNPMLFQSPVSQFVLSPTPRSPFPLLSPNFAFSPRFLGSNESLPPPSPGFFFPLLSPLWKNQ*
Brassica_oleracea_var.botrytis	>BolK_5g18790
Brassica_oleracea_var.botrytis	MDNKSPRSKEILGPRPTPLKIRKDSHKIIKKPPLAPQPLQSQPPQLPEREPSQLLPPRGPVIIYTVSPKIIHTHPNNFMTLVQRLTGKTSTSTIPSSSSPSTLALDYTSASRDTSAVFDASRGSISPAARYAAMEKANASNELGFVGGVESTNQYYQHDYHQNRATERTGILSPGPASLPQISPDFFSTVGASDPQGFSSFFNDFSSILQTTPTIPSPSSMDLFTNFFDC*
Brassica_oleracea_var.botrytis	>BolK_4g02880
Brassica_oleracea_var.botrytis	MKSSSTLLTSLNQRQPSSSPTRKPPKQKRKATTTTNDNKPIKVRYISNPMRVETCPSKFRELVQELTGQDAAELPPEPTTYAAADPQQEEINPEPLEEGVSEYYSPLDEEVFSAPQMSAGLSAFFSSGFYNVNALGSIGSL*
Brassica_oleracea_var.botrytis	>BolK_4g62660
Brassica_oleracea_var.botrytis	MDRPRQTDHLGVNKTGKNIRKSPIHQPNFSANANATARPQAQPQVYSVSKNDFRSVVQQLTGSPSRESLPRPPPQNNNSPRPQNTRLQRVRPAPLTEINRPALPLPTMPLQHRPHSFVQPPVPQGTQQQVMGHGDQSWSNTAESPISGYMRYLQSSLGDPGPSGNNMQPGHEQRPYIPAQSQPPPSPQTQPQPLQPSQYQLPPGLVPSPVPRNLPFPQFNGPVPGTPTLPSPRFNQMYGGFPSPRYDGGFPSPWYNSFGPLPSPTGYPNMFSPRSPYPLLSPGVQYPQPLNPNFSFSQLAQPGSHGPGAGAGPSQPPPSPRLMFPPSPSGFFPIPSPRWGGY*
Brassica_oleracea_var.botrytis	>BolK_1g49140
Brassica_oleracea_var.botrytis	MEIATKQEDSRNPSSTTSSSASSSIVNGSLHHQHIITRSDHYPTTFVQADTSSFKQVVQMLTGSFSPRSPDSPRPPTTPSGKGNFVIPPIKTTQPKKHSGNKLYERRSNNNSLKNSLMINTLMIGGGNGAGSPRFSPRNQEILSPSCLDFPKLALNSPVTPLKHGGDGNDSDTFDRMSPLSEEERAISEKGYYLHRSPRESEPQLLPLFPVTSPRVSASPQN*
Brassica_oleracea_var.botrytis	>BolK_8g43880
Brassica_oleracea_var.botrytis	MERSSMKAEYDLDHLPHQSFYGDYSKTLVPKNKNSQIITKTKPKIRIIHIFAPEIINTDVKNFRTLVQSLTGKPEITKTSPKKKTNIPAPQPPPQESGQEHTAGLVNSIIGSHMVKEEWGSGSNTNTYFDLDSLIDLDEDDNIFSSRWFDVQVQKLK*
Brassica_oleracea_var.capitata	>BolO_7g23940
Brassica_oleracea_var.capitata	MDNRWPKSKEILGPRPPPLKIRKESHKIIKKPPLVPQPRLKPPEPAPPQLQQQEPMQSQPPRGPVIIYTVSPKIIHTHPNNFMALVQRLTGKTSASTTSSSASQSILAPNNMSATVDTSCSSLSPAARYVVMEKDNASNEVGFVGGVETTDQSYYYHHHQNRVMDIPNSYNGGILPPDPTSLPLTSQEFLSTVAPPNDPQGLSALFSDFNSILQTSPPKIPSPSMDLFNNFFDS*
Brassica_oleracea_var.capitata	>BolO_6g30870
Brassica_oleracea_var.capitata	MSGRGEVKPEPMKVVFINTQYVETDARSFKTVVQELTGKDAIVAPGPFESPSTSDVRCYGGGSKIDEDSRRSNGGGGEVGTKTEFDRFFKEMPPMEELYKLWSDN*
Brassica_oleracea_var.capitata	>BolO_1g27770
Brassica_oleracea_var.capitata	MANPNNDWSQFYNKQTFFPTTSTTTTTASTSADSSVNPESRRVSKPTRRRSRASRRTPTTLLNTDTANFRAMVQQFTGGPSAMAFGSPSSGFSLTSSGPTAGASSVGYQYANFQNQVAHHEVLQQQRQSMVSSSNHVSTHLSYPNTVVSDGFLAVDESRDGGRGGGYAPSSEMNSNSTTSWLQ*
Brassica_oleracea_var.capitata	>BolO_4g02640
Brassica_oleracea_var.capitata	MKSSSTLLTSLNQRQPSSSPTRKPPKQKRKATTTTNDNKPIKVRYISNPMRVETCPSKFRELVQELTGQDAAELPPEPTTYTAADPQQEEINPEPLEEGVSEYYSPLDEEVFSAPRMSAGLSAFFSSGFYNVNALGSIGSL*
Brassica_oleracea_var.capitata	>BolO_8g40770
Brassica_oleracea_var.capitata	MEATIFKGRRTSSSALAMHKQSYSITKSKPKIRIIHIYAPEIIKTDVANFRELVQSLTGKPEDHGVSKTKPRRDTHRQVLDMTNAEKLRESEHYDQGFCLNSEMEEISLTWNGNNGVGESSGGFLNGMGDFEGFIQELGEFPYLPLTSMDVSASSNSSSSSHLHGRSVFSDSHHQFV*
Brassica_oleracea_var.capitata	>BolO_6g30950
Brassica_oleracea_var.capitata	MMDKSCNSSGDSSALSATATSSTGDNTGSRDHHYLRQLHKLSHKISKPSSSVSAAVNQETDHQPPPPPPLSQPPINHGNLHPHQPPVYNISKNDFRDAVQKLTGSPAHERISAQPIHHPKAQQSSRLHRIRPPPLAHVINRPPSLLNDAHHDWTGGFVPRPTAPLSPLPPLPSVHAAAESPVSSYMRYLQNSMFAMDSNRRELCGSSPLAPLVSPRWYQQQHEKALPPQNSSSPPCPPPPL*
Brassica_oleracea_var.capitata	>BolO_4g05510
Brassica_oleracea_var.capitata	MEVTPYHQSFNEGSSYRVSMNKNSQVISKIKPKIRIIHIFAPEVIKTDVKNFRSLVQSLTGKPTAGEVKTDKKRANPRVSTSQEPVCRDHQPANRLTGFTGLLANGGNHQVKEEWGSGDHKRTSNTNTYFDLEGLIQDVGEDYFSSFPVRSSSSSQVEGFIFNNNHNTNNNFDAKGHNSS*
Brassica_oleracea_var.capitata	>BolO_6g23530
Brassica_oleracea_var.capitata	MESSSSSTFLTTTSLDQRNPSPVSRKPLKQKKKTSSTNKHIKVRYISNPMRVKTCASKFRELVQELTGQDAVDLQLEPVFPPSAVSDHSPSLPPPENLDLRVLQQEPFDDQVTDYYEPLDGEDMFLLYMSAGFSGLFSNGFYNVNDFRRIDSV*
Brassica_oleracea_var.capitata	>BolO_4g33230
Brassica_oleracea_var.capitata	MEATIFKKSRSSSSTLAMHKQSYSITKTKPKIRIIHIFAPEIIKTDVANFRELVQSLTGKPEDHGVSRTKTRRGTHRQVQDMINMEKPGEVERCDDQGFCSNSEMEDMSMTWNGDNDGGELSGGFLNGMGDFGGFIQELGEFPYLPSSAMDFSASSNSSSSSHLHGGSIFSDSHHQF*
Brassica_oleracea_var.capitata	>BolO_5g42400
Brassica_oleracea_var.capitata	MANSNDWSHLYSNNQAFYTTSTITSTAVTTTTAASPSGEATSMDSRLSPETGRVTKPARRRSRASRRTPTTLLNTDTSNFRAMVQQFTGGPSAMAFGSGNTTSGFSLTSSSDPSAGSSQQVPWQYSYQPHAPPPPQQPYMFSLNNMNPVVGYSNMNNPNTMVPGGFGTAGGGGGGSAPSYKEATNSNTSSSRLQ*
Brassica_oleracea_var.capitata	>BolO_2g47690
Brassica_oleracea_var.capitata	MPTTLLKANPSNFRALVQKHTGRSTGIDVSSGRKGPVTLDFRSPASVLKEVIFPSSGDLQNHDRATYRHCGYGESHVTCQREGSKAASYQMGQLCNDYMVCGGYDDHGHHEPC*
Brassica_oleracea_var.capitata	>BolO_5g47950
Brassica_oleracea_var.capitata	MDPSDYLTGNNPSDLQNQKRQLQIYGPRPSPLSVHKDSHKIKKPPKHPAPPPQHHHRDQAPVYAPREPVVIYAVSPKVVHTTTSDFMNVVQRLTGISAGVFHESGNGGDVSPAARLAATENASPRGGKEPTAAKEETVEVATAMEEAAEFSGYAPGILSPSPAMLPPASAGMFSPGWFSPSGLMSPFILYSPSYASLVASPTFADVFSSHIWDP*
Brassica_oleracea_var.capitata	>BolO_4g55560
Brassica_oleracea_var.capitata	MDRPRQTDHLGVNKTGKNIRKSPIHQPNFAANANATVHAPARPQAQPQVYSVSKNDFRSVVQQLTGSPSRESVPRPPPQNNNSQRPQNTRLQRVRPAPLTEINRPSLPLPNMPLQHRPHSFVQPPVPQGTQQPVMGHGDQSWSNTAESPISGYMRYLQSSLGDPGPSGNHIQPGHEQRPYIPAQSQPPPSPQTQPQPLQSSQYQPPPGLVPSPVPRNLPFPQFNGPVPGTPTLPSPRFNQMYGGFPSPRYDGGFPSPWYNSFGPLPSPTGYPNMFSPRSPYPLLSPGVQYPQPLNPNFSFSQLAQPGSHGPGAGAGPSQPPPSPGLMFPPSPSGFFPIPSPRWGGGY*
Brassica_oleracea_var.capitata	>BolO_1g44450
Brassica_oleracea_var.capitata	MEKVKSEIVRVEAEMSEKLKEKVNLEIARVAQEMKQKLKITTVAIVVVGAILVVDKDSFRFPNHTRRTQISSKETNSFEKIMDPSESFAGGNPSDQQNQKRQLQICGPRPSPLSVNKDSHKIKKPPKHPAPPPQHRDQAPLYAAREPVVIYAVSPKVVHTTASDFMNVVQRLTGISSAVFLESGNGGDVSPAARLAATENASPRGGKEPVMAAKDETVEIATAMEEAAELSGYAPGILSPSPAMLPTASAGIFSQMTTHQGGMFSPGLFSPAGLMSPFGFASLVASPTFADLFSHIWD*
Brassica_oleracea_var.capitata	>BolO_5g15510
Brassica_oleracea_var.capitata	MSRVRSEPMKVVFINTQYVQTDTRSFKTVVQELTGKNAIVADGPFEFSGHGYGRKDSSPQFSGGGREAEGGVETTEFDNFFREMPPVGELYNLWSES*
Brassica_oleracea_var.capitata	>BolO_8g10500
Brassica_oleracea_var.capitata	MKHRPRNDYMRVNRTRTGKYTRKSIFDQVHTNANSIPQQPRQPQLKTQVYIIDKEDFKSIVQQLTSNQSCEFLPQNLPNRQKSRPEPTSPVPLNATGVHVSSHMGYIESLLEESSDSDGDNFQQSFDENQSHIQPQLYSNGDNFQQTFDENQSHMQPMSYSNGLKPVMTTTLPTPWFNGSPQQIDSAYSLQSTRAEYPQPLTPNFTFSSVTQPGFFDLDLGRF*
Brassica_oleracea_var.capitata	>BolO_3g73460
Brassica_oleracea_var.capitata	MENSPRHRDASTNPNPSPRCSSSSTESNKPPITPTRNLTPRSESGNPYPTTFVQADTTSFKQVVQMLTGSSDRPKHHHNNNTSSLKPDPRSSSPSQFSIPPIKAVPNKKQSSGFRLYERRNSMKNLKINPLNPVFNPVNSAFSPRKPEILSPSILDFPSLVLSPVTPLVPDPFNRSGSSNRSPDDVEEKAMKEKGFYLHPSPAPATTPMDQEPRLLPLFPVTSPRVSGTGRELAWNGLRLRSRAADR*
Brassica_oleracea_var.capitata	>BolO_6g26520
Brassica_oleracea_var.capitata	MVRNSMKAEYDLDHFPHQSFYGDNSRTLVPMNKNSQIITKIKPKIRIIHIFAPEIINTDVKNFRTLVQSLTGKPEITKTGSKKKITRTNIPAPPPPLQESSPEHTAEPVNSFIGSHVVKEEWGSCSNTNTYFDLDGLIDLDEENNMFSSRWFDLQEQ*
Brassica_oleracea_var.capitata	>BolO_0g08190
Brassica_oleracea_var.capitata	MSERGKMKSEPMKVVFINTQYVETDARSFKNVVQELTGKDAIVAAGPFESPSTSDGRCYGGGNRIGEDTRRPYDGGGVGTTTEFDRFFKEMPPMDELYKLWSEN*
Brassica_oleracea_var.capitata	>BolO_4g31360
Brassica_oleracea_var.capitata	MKAEYDLDHLPHQSFYGDYSKTLVPLNKNSHIVTKIKPKIRIIHVFAPEIISTDVKNFRTLVQSLTGKPDITKIGSKKKTVRTNIHAPPPPPQESGKEHTAEHVNMIIGRHLVKEEWGSGSNTNTYFDLDGLIDLDEDNIFSSRWFDLQQQ*
Brassica_oleracea_var.capitata	>BolO_1g00840
Brassica_oleracea_var.capitata	MESGNSSSMQSSSGGGGEEYDSRAADQSISAFFDHHNHHVVCLPRPQENHINPLHFDHNNSLLQQNYFNNNKNGTFLPVNQQPDPVTQPELRTFSTTSSVPPNNVGVIKKTKKRSRASRRAPTTVLKTDTSNFRAMVQEFTGIPSPPLFNNNSVVNTTRLNTFLGLSSSSPNSYNSSNNNILLRPFAQKLLPTSPILSGSQIQQYQNPNNSFENMNLQSLLQAQISNPRSNDHDQFGLGMLQSQSITPQTTTTVANGNKTTGENGGYGVSDHDHNIDNTWLCSSSDQRT*
Brassica_oleracea_var.capitata	>BolO_8g39450
Brassica_oleracea_var.capitata	MASSDGLASVDPWSFRQSFNIDSWLLPDPFSHDSDALAKALHKSISDPLSPSAYFDSVAVSDLSPPQTVSNVSFGSDPEIAVGGGGGGGKRKRGPGVAGGKPAKRRSRVSTKKSQTTFITADAANFRQMVQQVTGAKYNGSPHGFFAPVVKPEPHRLATRLPPSGAFDGSSAVPTLDTSSFLSNHHQETLVTELGSVSAPASSTGVGGGPAVELDSYPSFPTLESWKVM*
Brassica_oleracea_var.capitata	>BolO_7g18690
Brassica_oleracea_var.capitata	MERYRDASTNLIPSPRCHNNNNSCSMSSSTESNNNNNNKPPTTPTRQVTTRSESGNPYPTTFVQADTCSFKQVVQMLTGSSDRPKQHNTSSLKPNPTHQPDPRSSPSQFPIPPIKAVNKKQSSSSSSGFRLYERRNSMKNLKINPLNPVFNPVNSAFSPRKPEILSPSILDFPSLVLSPVTPLIPDPFNRSGSSSQSPDDAEEKAMKERGFYLHPSPATTPMDSEPRLLPLFPLTSPRVSGSSTDSSS*
Brassica_oleracea_var.capitata	>BolO_7g64070
Brassica_oleracea_var.capitata	MSQSYLSAQETNTLTTRNYLMSLHSTRKQPSKAMKRPVSSPLKSMHPQVYRVEPVNFKELVQRLTGAPEHDDVVKPFKSLDDLANESSSSLAFDLSSSSWGDLSLQTPANLSRW*
Brassica_oleracea_var.capitata	>BolO_5g20240
Brassica_oleracea_var.capitata	MDNKSPRSKEILGPRPTPLKIRKDSHKIIKKPPLAPQPLQSQPPQLPEREPSQLLPPRGPVIIYTVSPKIIHTHPNNFMTLVQRLTGKTSTSTIPSSSSPSTLALDYTSASRDTSAVFDASRGSISPAARYAAMEKANASNELGFVGGVESTNQYYQHDYHQNRATERAGILSPGPASLPQISPDFFSTVGASDPQDHDYVSRDEDRGIPHSVRDTRTIGSAYDRYLQSAQTSSMPSEEAGRFHVAGMGRRGGELMPGRGGVLMPPDFGPNGRDLGFGQQDLVVGRPGRELLRLPPDASNTLFVEGLPSNCSRREVSHIFRPFLGYKEVRLVTKDTKQRNGNPVVLCFVDFENPACAATARTALQGYRMDENEQDSKNLQIQFSRNPGRRAGQRGGRR*
Brassica_oleracea_var.capitata	>BolO_9g66690
Brassica_oleracea_var.capitata	MNNQGSQNVATCKPVTTFVHTDTNTFREIVQRLTGPSENNAAATVPEATAVKSATQQKKPTTSKLHERRQCMMRPKLEIVKPPLSFKPSGTTPSSKSGNTNLLASPVGTPSSLLSNLSLIEGDKADPDTEEEEEKAIKERRFYLHPSPRSKPGYTEPELLTLFPLTSPNSSGRRHE*
Brassica_oleracea_var.capitata	>BolO_1g13630
Brassica_oleracea_var.capitata	MNNNSSRAGQWIQHSGQHQIQELSPCFDDINMMSTSVSSLGEHGGIVAAHETAGRRSRASRRAVPTTLLNANPSNFRALVQKFTGRSSGGEANRRRGPVTLDFGSPTTISKEAIFPVSGDRKRYDHDHVLNQHVSNEPRHVTWLGTEPTTTYELGEESNSVFDQQDHDLLREYSGNSSYDDGLDHVDYYYHDFHQGTETLEEFMMSDLDL*
Brassica_oleracea_var.capitata	>BolO_4g60750
Brassica_oleracea_var.capitata	MVTSEGLASVEPWLYRQGFNVDSWLLPDTFSHDNDLLAKALHNTVSAPPPHTLPPSLFFDSYNPSSNVSGGSSQEVVAGGAKRKHNCILAEGKATKRRRSRPSKKPQTTFITADPSNFRQMVQQVTGAKCINNDASSSVLFTPIVKPEPHRLVNILSGAVPTLDTSAFLTNHHQESLVVGNIFSGSDNTVGLPSVKANATVNESGSAAEFDPYPTFPTLESWKVM*
Brassica_oleracea_var.capitata	>BolO_4g34690
Brassica_oleracea_var.capitata	MDVSHDHKRRPEKTPKQMKKTASSNKPIKVRYISNTMRVKTCASKFRELVQELTGQDAVDLELEAEFSPSARGIRRQLFSAAAGESCAT*
Brassica_oleracea_var.capitata	>BolO_8g24550
Brassica_oleracea_var.capitata	MSRVRSEPMKVVFINTRYVQTDARSFKSIVQELTGKNAVVAEGPFEFSAQGYGGKDSSHQYFGGGREAEGGVETTEFDRFFREMPPVGELFNLWSET*
Brassica_oleracea_var.capitata	>BolO_2g36870
Brassica_oleracea_var.capitata	MSGRGKVKQEPMKVVFINTQYVETDARSFKNVVQELTGKDAIVAAGPYESPSAYAYDGGNKSGHDTRRLYGGGGRGGVETTTEFDRFFKEMPAMEEFYKLWSEN*
Brassica_oleracea_var.capitata	>BolO_1g40620
Brassica_oleracea_var.capitata	MANNPNDWSPFYNNNQTFFTTSTITSTAVTTTTTASPSGEATSMDSRLSPETGRVTKPARKRSRASRRTPTTLLNTDTSNFRAMVQQYTGGPSAMAFGSGNTTSGFSLTASSDPSAGSSQQVPWQYSYQPHAAPPPQRPYMFSLSNVNPVVGYSNMNNPNYTAVPGVFGTADGGAGGSAPSSNEATNSNTSSSRLQ*
Brassica_oleracea_var.capitata	>BolO_3g26910
Brassica_oleracea_var.capitata	MESSSTLLKSLNQRKSPSSPARKPPRQKRKTATTTSNNKPIKVRYISNPMRVETCASKFRELVQELTGQNAADLPPGPTTFAAADPHQEEMNPEPLDEGICEYYSPMDDEVFNAPQMSAGLSAFFSSGFYNVNALESIGSL*
Brassica_oleracea_var.capitata	>BolO_3g80960
Brassica_oleracea_var.capitata	MNNNSSRAGQWLQHYEPHQVQEITPCFNAISMMSPSAAHETARKRSRAPRRAIPTTLLNANPSNFRALVQKFTGRSAGGESNRRKGPVTLDFRSPTTLSKEGIFPVSGDRNNYDEDHHHALNRHVSREQRHVTWSGEEPTTLYQLGEESSSMFDQDHDLFGEYSGISSYDEGLDHMDYCYHDFYLQTATLEEFMMRDLDL*
Brassica_oleracea_var.capitata	>BolO_2g26320
Brassica_oleracea_var.capitata	MIPTRCHELSGSRPPSLKLTGESHSIKKTTSFNVVKQSRRHGRAAPVVIYAHSPKVIHTRAENFMALVQRLTGLEEIRRRNPNDVNESSLSVLTTEEVSVGTDDTSWERHQQRKTLADIPLYTPSSMALFGSPTQRL*
Brassica_oleracea_var.capitata	>BolO_0g08140
Brassica_oleracea_var.capitata	MMMDKSCNSSSGDSASVNNRDNHHLRQLNKLSHKISKPTTTSSSSSSISAAVNQETDHQFPHPPPQQQINHGNLHQHQPPVYNINKNDFRDVVQKLTGSPAHERISAPPQQPVHHPKAQQSSRLHRIRPPPLAHVINRPPPSLNNAALVPPTWSGGFVAPRPTAPLSPLPPLPPVHAAAESPVSSYMRYLQNSMFAMDSNRREFSGLSPLAPLVSPRWYQQQQQENAPPPVNSGRPPPGTVSQAPPQSLGCLSSPKSPYGLLSPSLLLSPTSGQLGFPASPTTVPLPSPK*
Brassica_oleracea_var.capitata	>BolO_2g03600
Brassica_oleracea_var.capitata	MNNKGSQNFTTCKPVTTFVQTDTNRFREIVQRLTGPSENNNAAAVPEATVIKPATQKKKPTSKLHERRQCMRPKLEIVKPPLSFKPIGTTPSSKSDGDKADIDQEEKAIKERRFYLHPSPRSKPGFTEPELLTLFPLTSPNSSGRP*
Brassica_oleracea_var.capitata	>BolO_3g29090
Brassica_oleracea_var.capitata	MVRESMEVNQYNEASSSRVSLNKNSQVISKIKPKIRIIHICAPKVIETDVKNFRPLVQSLTGKPAAREAKTSKKSARPRIPRSQEPVCGDHQAVDRLTGFTGLLANEGDHQVKEEWGSGDQTTSNTNTYFDLEGLIKDVGEDYFLG*
Brassica_oleracea_var.capitata	>BolO_3g49530
Brassica_oleracea_var.capitata	MDPSEHFAGGNPFDQQTPKRQLQICGPRPSPLSVNKDSHKIKKPPRHPAPPPQHHRDQAPLYPPREPVVIYAVSPKVVHTTTSDFMNVVQRLTGISSEVFLESRNDGDVSPAARLAATENASPRGGKEPVESSTAMEEAAEFGCYAPGILSPSPAMLPTVPAGIFSPMFHLGGLFSPALPPGLFSPAGLKSPGYASLASPTFADFFSHIWDP*
Brassica_oleracea_var.capitata	>BolO_2g66020
Brassica_oleracea_var.capitata	MDSGNSSSMQSSSGGGGGEQEEYDSRADQSISALFNNNNATTAGQTQLDSLIANYLNTCWSTDNPLWSTTTMKPTDGSTPPVFFTNPLQRDLRIVSNTDTSSPISSVPTDKKNGLAVTTRIPKKRSRVSRRAPTTVLTTDTSNFRAMVQEFTGSPSNPFAGSSPFPRSRFDLLGPSSPSSSSRPLKPFPHKITPPPSTSHRYLTPPTYYHQGHLLNMNMQTIANPFLNNHVDVGTNFGGLHNIIASSSSSMAQPTLNTMHGLDKNSETDNDPLRSINGEEQYMVQRSDGYTPPVASGSENNLAAVRNKGMKELSWISSSD*
Brassica_oleracea_var.capitata	>BolO_0g18570
Brassica_oleracea_var.capitata	MSHPNHHQQPPSYVTDPNTMFVQADPSNFRNIVQKLTGAPPELSTAQQKLPLTPKKPAFKLHERRQSSKKMELKINNDSFSHFRRGFLVSPVSHLDPFWARVSPHSAREYPHTPPDNEEQKAIAEKGFYFLPSPRIGVEPAPMLLPLFPLSSPNGTNHRNDDDYRDC*
Brassica_oleracea_var.capitata	>BolO_6g29470
Brassica_oleracea_var.capitata	MSHQNHHQLPNYATARNTMFVQADPSNFRNIVQKLTGAPPELSAVSAAQRKLPLTPKKPAFKLHERRQTSKKMELKINNTTDDSLSHFNRGFLVSPVSHLDPFWMRVSPHSAHEYPHASPDNKEQKAIAEKGFYFLPSPRSGDEPAPELLPLFPLRSLNATNQRTEEDYRNS*
Brassica_oleracea_var.capitata	>BolO_2g19870
Brassica_oleracea_var.capitata	MQNYPAIITSPRFQPQTRSPRHHHHDQHQHLSNPYPTTFVQADTSTFKQVVQMLTGSSTDTNTENHHKAPPPVNNKGGFSVPPIKKTNSFKLYERRQNNNNNTFGKNDLMINTLRLQNSQRLMFSSGHNGHQSPRFSPRNSSPESVLLSPSMLDFPKLGLNSPVTPLRSNDDPLNKSSPLSLGSSSEEDKAIAEKGFYLHPSPVSTPRDSQPLLLPLFPVTSPRNP*
Brassica_oleracea_var.capitata	>BolO_9g10190
Brassica_oleracea_var.capitata	MDSGNSSSMQSSSGGGGDQEEYDSRADQSISALFNNSTTVSSNIAGQTQLDSLIANYFNTGWSTDSPLLSTTTTNPTDGSRPPPPPILFTNSLHQDLRVVSDTNTSSPICSVPTDKKNGLATTRNLKKRSRVSRRAPTTVLTTDTSNFRAMVQEFTGNPSNPFSGLSSSPFPRSRFDLFGPSSSSSQPLKPFPHKLIPPSSTSHPYLNPPSTNYHQSLLLNMNTQNIASPLRDQSLSLRTSNGVGHVDVGTNFEGLQNIMASSSSMTQPTLNTMHGLDMVPVERSDVYTTPVTSGTENNLGVVRNEGTVDLSWISTSG*
Brassica_oleracea_var.capitata	>BolO_1g44760
Brassica_oleracea_var.capitata	MNSTFNDQHHLKREPNDNSSVGIIYPPSPSPLLKLNKDSHVIKKPPSPSSSSSTAAKPRQPVIIYTNTPKVIHTNPKDFMALVQKLTGMSHSEEDSGGSSSAITDRGGKSINRSVSDLTVDRKVNRTRCGGGGGHNSYNRSYSGPGGANGKGIFFSNTTICEDSESSSVITTDENMGGGGGEHGHVNSSLPYSAVAVSPFPHPPPPPPPPPQSMYDATNGINYSSYFSTLLPVNPADNFLCGNQNFANFDDPLYFMPNMRSSFSSSSSSGFDGLTEFRDF*
Brassica_oleracea_var.capitata	>BolO_2g36790
Brassica_oleracea_var.capitata	MDKSCNSSGDSSAVSATATSSTGNNTGGNRDHHYLRQLNKLSHKISKPTAASSSSVSAAVNQETNHQPLSPPPQQPPINHGNLHQHQPPVYNISKSDFRDVVQKLTGSPAHERISAPPQQQIHHPKAQQSSRLHRIRPPPLAHVINRPPPLLNDAHRNWSGGFFPRPTAPLSPLPPLPPVHAAAESPVSSYMRYLQNSMFSGPSPLAPLVSPRWYQQQQQENAPPPEINSRPPHHPPPPPSAQALQSFGCLSSPKSFYGLPSPSLLLSPSSSQLRFPGSPTTAPLPSPKFKGH*
Brassica_oleracea_var.capitata	>BolO_4g63110
Brassica_oleracea_var.capitata	MNKNSQVISKIKPKIRIIHIFAPEVIKTDVKNFRSLVQSLTGKPAAVEVKTGKRSARPRIPTSQEPVCGDHQPVNRRTSFTGLLANGGNHEVKEEWGSGDQNTTNTNTYFDLEGLIQDVGEDYFSSFPMRSSPSSSQVEGFIFNNNNTSNSFDTKDHFAHHTRQLKVSSTIAFFSIRRHAPPESLVFEYWRMVFFRSVSALARLRSRVGQQSSLSNSVRWIQMQSSTDMDLKSQLQELIPEQQDRLKKLKSEHGKVQLGNITVDMVIGGMRGMTGLLWETSLLDPEEGIRFRGLSIPECQKVLPAAQSGGEPLPEGLLWLLLTGKVPSKEQVEALSQDLANRAAVPDYVYNAIDALPSTAHPMTQFASGVMALQVQSEFQKAYENGIHKSKFWEPTYED…
Brassica_oleracea_var.capitata	>BolO_4g34540
Brassica_oleracea_var.capitata	MASSDGLASVEPWSFRQSFNIDSWLLPDHDSDILAKALHRSISTSTPTDPFSPSAYFDSAAVADLSPPQTLSNVSFASDLDISGAGGANRKRGPGVSGDKPAKRRSRVSTKKSQTTFITADAANFRQMVQQVTGAKFIGSSSHGIFSPIVKPEPHRLATRLPPSSSSVVPTLDTSSFLSNHHQENMINDFSSVSAPASSVFQSSTASTVKSGVGGGGGSAVELDSYFPTLESWKVM*
Brassica_oleracea_var.capitata	>BolO_2g38540
Brassica_oleracea_var.capitata	MSHKNHHSQRPSYATDPNTMFVQADPSNFRNIVQELTGAPLELSPVSTAQHKLPLTPKKQAFKLHERRQSSKRMELKINNDSLGQFNRGFLVSPVSHLDPFWTRVSPQSARENHHAMPEKEEQKAIAGKGFHFLPSPRSGDEPAPELLPLFPQRNGNDYCHSSY*
Brassica_oleracea_var.capitata	>BolO_8g47610
Brassica_oleracea_var.capitata	MEATSQPCFSHNYLRSSENYNSSLHSTRKQPAKPWKRPVTASLQRMHPRVYRVEPVNFKELVQSLTGAPQDHERDQVNQVETKPLLKVQHGLVEVRQPLKIFHETTTQENPVAFDLSPSSSRFWEAFPLLSPANLSRCPVSIDTLPSLISGNVTETSQKDNIDRQLPVIIQHAAKPRIAIGERVKSRLQYVPRHLRRSISAAKLAGFPKRVKEFMKMDLLMMLITSFWYVLQGLWRRRVEGGPVFSALPGAWLPERKHELSALMA*
Brassica_oleracea_var.capitata	>BolO_4g12990
Brassica_oleracea_var.capitata	MLKIILQIIFGIGFWIGSEGSSVEMDGPRQNDHLGVNKIGKNIRKSPLHQPNFGANANAAAAARPQGQPQVYNISKTDFRSMVQQLTGSPSRESLPRPPPQNSSPKPQSTRLQRIRPPPLTQINQPAVPHPTMAPLQHHPHGYVSGPPPQPRLLQGTQQHQQQPMMGQGDQFWSNTAESPISGYMRYLQSSLGDAAPSGNQMQPGHEHRPYMPAQEPRPYMPPHEHRPYMPAQPQSQPQPYMPAQAQPQAQSHMMPGSQLHMNMQGPLPPPGLVPSPAPRNLPSQPQFNGPVPGTPTLPSPRFNQMYGGFPSPRYNGFGPLNSPTSQFAPPSPTGYPNMFSPRSPYPLLSPGVQYPQPLTPNFSFSQLAQSENQGPGAGTGPPQPPPSPGLMYPLSPGF…
Brassica_oleracea_var.capitata	>BolO_3g76550
Brassica_oleracea_var.capitata	MESGNSSSMQSSSGGGRGGEEEYDSRAVDQSISAFDHHAPSLPPQQQSHLNLLHFDHNNDNNSLILPNYFNNNTFLPVNQQPDPTSQPDLRAFSATSSFPPPNNIGVTKKAKKRSRASRRAPTTVLMTETSNFRAMVQEFTGIPSPPLFNNSVVNTTRLNTFLGLSSSSSPNSYNNNLLLRPFAQQLLPTTSPLLSGSQIHQQYQNPNNGFENINLQSLLQAQISNITSNPRSNNNDQFGQAMLQSASTIPMTTTAVANGNITTGENGGYGGSDHDHNNDSTWLCSSSDQRT*
Brassica_oleracea_var.capitata	>BolO_3g04290
Brassica_oleracea_var.capitata	MNNQGSQNVATCKPVTTFVHTDTDTFREVVQRLTGPSESNAAAIPEATVIKTAIQRKPTSKLHERRQCMRPKLEIVKPPLSFKPTGKTPSSKSGITNLLTSPLSTSSSLVSNLSLIEGDKADPDSCTTNNEEEERAIKERRFYLHPSPRSKPGYTEPALLTLFPLTSPNSSGRP*
Brassica_oleracea_var.capitata	>BolO_3g22220
Brassica_oleracea_var.capitata	MDRPRQNDHLGVNKIGKNIRKSHLHQPSVAAHANLAAAAAGPQAQPQVYNINRSDFRSIVQQLTGSPSRESLPRPPQNNSPKPQNTRLQRIRPPPLMQINQPGAPVHHHHPHSLMRPPPPQWHMPQVAQQQQPMMGQGDQFWCNTTESPLSGYMPYLQSPLGDAGPSGNHMQPPGHEHQPYMPAHEQPPYMLAQPQPQPQPYMPGHENRPYMPAQAQFQPQQYMPGHEHGPYMPAQPQSQPQPQPYMPGHEHGPYMSAQPQSQPQQYMPAQPQTQPDPYMMHGSQPQMNMQGPLQPSQYPPPPGLVPSQVSRNLPPPQFNGPVPVTPALPSPSFNQMYNGFHSPQYNGFGSLQSPTSQFGLPSPTYPNMLSPRSPYPLLSPGVQYPQPLTPNFSFSQLA…
Brassica_oleracea_var.capitata	>BolO_1g48570
Brassica_oleracea_var.capitata	MEIATKREDSRNPSSTTSLSASSSIVNGSLHHQHIITRSDHYPTTFVQADTSSFKQVVQMLTGNFSPRSPDSPRPPTTPSGKGNFVIPPIKTTQPKKHSGNKLYERRCNNNSLKNSLMINTLMIGGGNGAGSPRFSPRNQEILSPSCLDFPKLALNSPVTPLKHGGDGNDSDTFDRMSPLSEEERAISEKGYYLHRSPRESEPQLLPLFPVTSPRVSASPQN*
Brassica_oleracea_var.capitata	>BolO_8g39230
Brassica_oleracea_var.capitata	MDSSTFLAATSLDQGKPFPVSRQPSKQKKKTASANKAIKVRYISNPMKVKTCASKFRELVQELTGQDAVDQPEPVFSPSTVSDLSPSPPPPENLAPRVLDPEPFDDRVCEYFEPLDGEEMFLPQMSAGFSGFFSNGFYNVNDFGRIDSM*
Brassica_oleracea_var.capitata	>BolO_8g42480
Brassica_oleracea_var.capitata	MKAEYDLDHLPHQSFYGDYSKTLVPKNKNSQIITKTKPKIRIIHIFAPEIINTDVKNFRTLVQSLTGKPEITKTSPKKKTNIPAPQPPPQESGQEHTAGLVNSIIGSHMVKEEWGSGSNTNTYFDLDSLIDLDEDDNIFSSRWFDVQVQKLK*
Brassica_oleracea_var.capitata	>BolO_4g34680
Brassica_oleracea_var.capitata	MKSSSWTFLTTTSLDQKNPSPATPKQMKKRASRNKPIKVRYISNPMRVKTCASKFRELVQELTGQDAVDLELEPEFSPSAVSDHSPTPPPPETFAPHIPHQEPFDDLVAGYYEPLDGEEMFLSQMSRGFSGYFSNEFYNVNDYLGRIDSL*
Brassica_oleracea_var.capitata	>BolO_9g43200
Brassica_oleracea_var.capitata	MQNPPPIISSPRFLQPQTRSLPHHEQHQHLSNPYPTTFVQADTSTFKQVVQMLTGSSSTDTNTGKHHEAPSPVNNNKGGFLIPPIKKTNSFKLYERRQNNNNNMFAKNDLMINTLRLQNSQRLMFSSGNNVHQSPRFSPRNSSSENVLLSPSMLDFPKLGLNSPVTPLRSNNDPFNKSSPLSLGSSSEEDKAIAEKGYFLHPSPVSTPRDSQPLLLPLFPVTSPRNP*
Brassica_oleracea_var.capitata	>BolO_2g49870
Brassica_oleracea_var.capitata	MDDQRNSDNHHHHHHLGVNKIGKNIRKDPSNQQNQQQNPQALFYNINKTDFRSIVQQLTGLGSASSVNPPQSTNPPKPPNSRLVKVRPAPLTQVNHHPPPPPVQSDPIAAETVQRNNQLSVNPAESPISAYMRYLIESSPVGNQPQLQNQNPAQPSPGLFPSHQPGPSPMLFQSPASQFVLSPPPRSPFPILSPNFFAFSPRFIAGGNESLPPPSPGFFFPLLSPLWKNQ*
Brassica_oleracea_var.capitata	>BolO_3g77470
Brassica_oleracea_var.capitata	MSQSYPNSQETAIQATKDYLASLHSTRKQPSKPLKRPISSPLNPMHPHVYRVEPVNFKELVQRLTGAPEHEPVANPFKSLDDAAKDSSSSFPFDLSSSSWGDLSLRNPANISGW*
Brassica_oleracea_var.capitata	>BolO_5g52560
Brassica_oleracea_var.capitata	METTTKPNPSSTTSSSASSSIINGSLHHHIITRSDHYPTTFVQADTSTFKQVVQMLTGTSSPRSPDSPRPPPSPSGKSTFVIPPVKTTQPKKHSGNKLYERRSNNSSLKNSLMINTLMIGGGNGAGSPRFSPRNQEILSPSCLDFPKLALNSPVTPLKHGGDGNDGDPFDRMSPLSEEERAISEKGYYLHRSPISTPRESEPQLLPLFPVTSPRVSAASPDYSTS*
Brassica_oleracea_var.capitata	>BolO_7g31350
Brassica_oleracea_var.capitata	MDDHNNDNHHQHHLGVNKMGKNIRKEPSNQQNQQQNPQALVYNINKTDFRSIVQQLTGLGSASSVNPPQSTNSNPPKPPNSRLVKVRPAPLTQVNRPPPPPPHPVQSNPMASEPVQPINQLSINPAESPISAYMRYLIESSPVGNQPQPHDQNPVQPSTGLFPSQQTGPNPMLFQSPVSQFVLSPTPRSPFPLLSPNFAFSPRFLGSNESLPPPSPGFFFPLLSPLWKNQ*
Brassica_oleracea_var.capitata	>BolO_9g33510
Brassica_oleracea_var.capitata	MLQPRAWKLRFVNSPPPMIFTFSRIEAEDGSPIAIELLDAATNARVTSELRLEIVALNGDIAEESFTTTEEFNRNILRPREGKPPLLDGDLTVTLKDGVGVVSGDVTFTENWSWTRCRMFRLGAKVTQQGGVAEAISRAFVCRDRPGGECEYDMTKHGVKESSSPGGGNPQQKQRRQLQIRGHRPSPLSVNKDSHVIKKPPTLTPREPVVVSPKVVHTTMSDFRSVVHRLTGVNNSVSELQFSASSPSTDYEVIVIYRRGDITNDAFVKVVQRLTGIPNSVSLPLNSYVEIEKGSSKDLQDTELITSPIDVVIRYMRGCISKGDFISHLRAALCRRGLSVRQDIDEVDAVPECRVLIIFLTSTYVPSNLVNIVEQQIKKPRVVYPIFYGISPSDLITNC…
Brassica_oleracea_var.capitata	>BolO_3g58250
Brassica_oleracea_var.capitata	MDSGNSSSMQSSSGGGGDQEEYDSRADQSLSALFNNNATTGSSNIAGQTQLDSLMANYFNTGWSTDNTLWSTTTTNPTDGSRPQPQPMPSEPVFFTNTVQENLRVVSNTNTNTSSPIGSVPTDKKTGLATTRNPKKRSRVSRRAPTTVLTTDTSNFRAMVQEFTGNPSTPFTGLSSSPFSRSRFDLFGPSSSSSTSFSRPLKPFPHKLIPPSSTSHHYSTPPSTDYHQSLLRSMNMQNIANPFINNQSPNDVPLMDQSLSLRTSTGFGYVGANSEGLHNIIASSSSSMNQPTLNIIHGSNKNYEADNNLVRSIGGEEQPMVQRSDGYAPLVASGSENNITDVRNEGMVGLSWISSSD*
Brassica_oleracea_var.capitata	>BolO_3g35260
Brassica_oleracea_var.capitata	MDHTADPNSFGAKDDSEKISVNSVLEARFSGGNPSDQQEEKRLKICVPRKKRRKYDKGQQKVIQTTASSFMNLVQQFTGDASSVSESKSSNTGVVAASSSSSTYYDVVIRYRRGDIGNNDFISHLRAALCRRRISVDEDFDEVDTVPECRVLIIFLTSTYFSSTLLNILEHQRRESECDLIDEIVRDALSVVYSSYKVTMVGRDMQIKEILSLLCVESPEVRSIGIWGTVGIGKTAIVEEIFRIISVQYETCVFLKDLHKEVEGTSAIEGIFLDMSQLKLDASPSIFQKMCNLRLLKFYCSKVIENRGVSLPQGLEYLPSKLRLLHWEYYPLSSLPQCFDPKNLVELNLPYSCVKKLWKGKKVTVADVCFSLLQSLEKLKKMRVSYSYQLTKLPRLSTA…
Brassica_rapa	>Bra012276
Brassica_rapa	MQSQQPRGPVIIYTVSPKIIHTHPNNFMGLVQRLTGNTSASTASSSVSQSILAPNNMSATVDTSCSSLSPAARYAVMEKDNASNEVGFVGGVETTDQSYYYHHHQNRVMEIPNSYNGGILPPDPTSLPLTSQELLSTVAPPNDPQGLSAMFSDFNSILQTSPPKIPSPSMDLFNNFFDS
Brassica_rapa	>Bra024996
Brassica_rapa	MDDHNNDNHHHHHLGVNKMGKNIRKEPSNQQNQQQNPQALVYNINKTDFRSIVQQLTGLGSASSVNPPQSTNSNPPKPPNSRLVKVRPAPLTQVTRPPPPHPVQSNPMASEPVQPINQLSINPAESPISAYMRYLIESSPVGNQPQPHNQNPVQPSTGLFPSQQTGPNPMLFQSPVSQFVLSPTPRSPFPLLSPNFAFSPRFLGGNESLPPPSPGFFFPLLSPLWKNQ
Brassica_rapa	>Bra017329
Brassica_rapa	MDRPRQTDHLGVNKTGKNIRKSPIHQPNFSANANATARPQAQPQVYSVSKNDFRSVVQQLTGSPSRESLPRPPPQNNNSPRPQNTRLQRVRPAPLTEINRPALPLPTMPLQQRPHSFVQPPFPQGTQQQQPVVGHGDQSWSNTAESPISGYMRYLQSSLGDPGPSGNHMQPGHEQRPYIPAQPQPPPQTQPQPLQPSQYQPPPGLVPSPVPRNLPFPQFNGPVPGTPTLPSPRFSQMYGGFPSPRYDGGFPSPWYNSFGPLPSPTGYPNMFSPRSPYPLLSPGVQYPQPLNPNFSFSQLAQPGSHGPGAGAGPSQPPPSPGLMFPPSPSGFFPIPSPRWGGY
Brassica_rapa	>Bra025998
Brassica_rapa	MSRVRSEPMKVVFINTQYVQTDARSFKTVVQELTGKNAIVADGPFEFSSHGYGSKDSSPQFSGGGGREAEGGVETTEFDSFFREMPPVGELYNLWSES
Brassica_rapa	>Bra014675
Brassica_rapa	MKSSSSWTFLTTTSLDQRNPSRVSKKTPKQMKKTASRNKPIKVRYISNPMRVKTCASKFRELVQELTGQDAVDLELEPEFSPSAVSDDSSSPRPPENLAPRDLHQEPFDDRVTGYYEPLNGEEMFVSQLSGGFSGYFSNEFYNGDVDGFGKIDLCDDILSI
Brassica_rapa	>Bra030082
Brassica_rapa	MERYKDASMNLIPSPRCHNNNNSCSMSSSTESNNKPPTTPTRQVTTRSESGNPYPTTFVQADTSSFKQVVQMLTGSSDRPKQHNTSSLKPNPTHQPDPRSSPSQFSIPPIKAVNKKQSSSSSSGFRLYERRNSMKNLKINPLNPVFNPVNSAFSPRKPEILSPSILDFPSLVLSPVTPLIPDPFNRSGSSSQSPDEAEEKAMKERGFYLHPSPATTPMDSEPRLLPLFPVTSPRVSGSSTDSSS
Brassica_rapa	>Bra003566
Brassica_rapa	MSHQNHHQLPTYATDPNTMFVQADPSNFRNIVQKLTGASPPELSAVSAARRKLPLTPKKPAFKLHERRQTSKKMKLEINNITDDSLSHFNRGFLVSPVSHLDPFWTRVSPHSAREYPHPTPDNKEQKAIAEKGFYFLPSPRSGAEPAPELLPLFPLRSLNATNQRTEEDYRNS
Brassica_rapa	>Bra000216
Brassica_rapa	MESSSTLLKSSNQRKSPSSPTRKPPRQKRKTTTTTSNNKPIKVRYISNPMRVETCASKFRELVQELTGQNAADLPPGPTTFAAKDPHKKEINPEPLDEGICEYYSPMDDEVFNAPQMSAALSAFFSSGFYNVNALESIGSL
Brassica_rapa	>Bra039565
Brassica_rapa	MANPNNDWSQFYNKQTFFPTTSTTTTTASTSADSSVNPESRRVSKPTRRRSRASRRTPTTLLNTDTANFRAMVQQFTGGPSAMAFGSPSSGFSLTSSGPTAGASSVGYQYANFQNQVAHHEVLQQQRQYMVSSSNHVSTHLSYPNTVVSDGFLAVDESRDGGRGGGGYAPSSEMNSNSTTSWLQ
Brassica_rapa	>Bra037806
Brassica_rapa	MDSGNSSSMQSSSGGGGDQEEYDSRADQSISALFNNSTTVSANIAGQTQLDSLIANYFNTGWSTDSPLLSTTTMKPTDGSRPPPPPILFTNPLQQDLRVASDTNTSSPICSVPTDKKNGLATTRNLKKRSRVSRRAPTTVLTTDTSNFRAMVQEFTGNPSNPFSGLSSSPFPRSRFDLFGPSSSSSQPLKPFPHKLIPPSSTSHPYLNPPSTNYHQSLLLNMNTQNIANPLRDQSLSLRTSNGVGHVDVGTNFEGLQNIMASSSSMTQPTLNTMHGLDMVPVERSDVYTTPVASGTENNNFGVVRNEGTVDLSWISTSD
Brassica_rapa	>Bra035035
Brassica_rapa	MKVVFINTQYVETDARSFKNVVQELTGKDAIVAAGPFESPSTSDDRCYGGGNRVGEDSRRPYDGGGAETTTEFNRFFKEMPPMEELYKLWSES
Brassica_rapa	>Bra010608
Brassica_rapa	MSQSYLNSQETATQATKDYLASLHSSRKQPSKPLKRPISSPLNPMHPHVYRVEPVNFKELVQRLTGAPEHEPVANPFKSLDDAAKDSSPSFAFDLSSSSWGDLSLRNPANISRW
Brassica_rapa	>Bra014665
Brassica_rapa	MASSDGLASVEPWSFRQSFNIDSWLLPDHDSDILAKALHRSISTSTPTDPFSPSASFDSAAVSDLSPPQTLSNVSFASDPDISGAGGAKRKRGPGVAGDKPAKRRSRVSTKKSQTTFITADAANFRQMVQQVTGAKFIGSSSHGIFPPIVKPEPHRLASRLPPPSSSAVPTLDTSSFLSNHHQENMVNDFSSVSAPASSFFQSSTVKAGVSGGGGSAVELDSYFPTLESWKVM
Brassica_rapa	>Bra035182
Brassica_rapa	MSHPNHHQQPPSYVTDPNTMFVQADPSNFRNIVQKLTGAPPELSTAQQKLPLTPKKPAFKLHERRQSSKKMELKISNDSFSHFHRGFLVSPVSHLDPFWARVSPHSAREYPHPPADNEEQKAIAEKGFYFLPSPRSGVEPAPELLSLFPLSSPNGTNHRNEDDYRDC
Brassica_rapa	>Bra031876
Brassica_rapa	MDSGNSSSMQSSSGGGGGEQEEYDSRADQSISALFNNNNATTAGQTQLDSLIANYLNTGWSTDNPLWSTTTMKPTDGSTPPVFFTNPLQQDLRIVSNTDTSSPISSVPTDKKNGLAVTTRIPKKRSRVSRRAPTTILTTDTSNFRAMVQEFTGSPSNPFAGLSSSSSPFPRSRSDLFGPSSPSSSSRPLKPFPHKITPPPSTSHRYLTPPSTYYHQGHLLNLNMQTIANPFFNNHVDVGTNFGGLHNIIASSSSSMAQPTLNTMHGLDKNSDTDNDPLRSINGEEQYMVQRSDGYTPPVASGSENNLAAVRNKGMKELSWISPSD
Brassica_rapa	>Bra023004
Brassica_rapa	MDRPRQNDHLGVNKIGKNIRKSPLTQPSVAAHANLAAEAARPQAQPQVYNINRSDFRSIVQQLTGSPSRESLPGPPQNNSPKPQNTRLQRIRPPPLMQINQPGAPLHHHHPHSLMGPPPPQWHMPQVTQQQQQQPMMGQGDQFWSNTTESPLSGYMRYLQSPLGDAGSSGNHMQPPGHEHGPYMPAHEQPPYMLAQPQPQSQHQPYMPGHENRPYMPAQAQFQPRQYMPGHEHGPYMPAQPQSQPQPYMPCHENGPYMPAQPHSQPQQYMPAQPQTQPDPYMMHGSQPQMNMQGPLQPSQYPPPPGLVPNLPPPQFNGPVPVTSTLPSPSFNQMYNGFHSLQNNGFGSLQSPTSQFGMPSPTYPNMLSPRSPNPLLSPGVQYPQPLTPNFSFSQLAQSG…
Brassica_rapa	>Bra007373
Brassica_rapa	MEATIFKGRRTSSSALAMHKQSYSITKSKPKIRIIHIYAPEIIKTDVANFRELVQSLTGKPEDHGVSKTKPRRDTHRLHHRQVLDMTNAEKLSESEHYDQGFCLNSEMEEISMTWNGNNGVGESSGGFLNGMGDFEGFIQELGEFPYLPLTSMDVSASSNSSSSSHLHGGSVFSDSHNQFV
Brassica_rapa	>Bra003642
Brassica_rapa	MSERGKVKPEPMKVVFINTQYVETDTRSFKTVVQELTGKDAIVAPGPFESPSTSDVRCYGGGSKIVEDSRRSNGGGGEVGTTTEFDRFFKEMPPMEELYKLWSDN
Brassica_rapa	>Bra006328
Brassica_rapa	MKEGGFLSLSYSFCLGNIIGTLREGGRGGGEAGAHGGAGGQRGGAGGAWGTARRRGRGEGHNAMLSLSVLSLPSKRQRTAYPLPSTSPTTHNNGSVCVDKLPEGINEMKIKDDKEMEAAVVDGNGTETGHIIVTTIGCKDGQPKQTISYMAERVVEQGSFGIVFQAKCLETGETVAIKKVLQDKRYKNRELQTMRLLDHPNVVSLKHCFFSTTEKDELYLNLVLEYVPETVYRVSKHYSRANQRMPTIYVKLYTYQICRALAYIHGGVGVCHRDIKPQNLLVNPHTHQVKLCDFGSAKVLVKGEPNISSICSRYYRAPELIFGATEYTTAIDIWSAGCVLAELLLGQPLFPGESGVDQLVEIIKVLGTPTREEIKCMNPNYTEFKFPQIKARPWHKIFH…
Brassica_rapa	>Bra007279
Brassica_rapa	MASSDGLASVDPWSFRQSFNIDSWLLPDPFSHDSDVLAKALHKSISDPLSPSAYFDSAAVSDLSPPQTVSNVSFGSDPEIAGGGGGGAKRKRGPGVAGGKPAKRRSRVSTKKSQTTFITADAANFRQMVQQVTGAKYNGSPHGFFAPVVKPEPHRLASRLPPSGAFDGSSEVPTLDTSSFLSNHHQETLVTELGSVSAPGSSTGVGGGSAVELDSYPSFPTLESWKVM
Brassica_rapa	>Bra035492
Brassica_rapa	MNQRPRNDYMRVNRTGKYTRKSIFDQVHTNANSIPHQPRQPQLKTQVYIIDKEDFKSIVQQLTSNQSCEFLPQNLPNRQKSRPEPTSPVPLNATGVHVSSHMGYIESLLEESSDSSGDNFQQSFDENQSHIQPQVYSNGDNFQQTFDKYQSHMQPMSYSNGPKPVMTTTLPTPWFNGSPQQIDSAYSLQSTRVEYPQPLTPNFSFSSVTQPGFFDPDLRRF
Brassica_rapa	>Bra011838
Brassica_rapa	MESGNSSSMQSSSGGGGGGEEYDSRAGDQSISAFFDHHNHHVVSLPRPQQNHINPLHFDHNNSLLQQNYFNSNSNGTFLPVNQQSDPVTQPELRTFTTTSSVPPNNVGVTKKTKKRSRASRRAPTTVLKTDTSNFRAMVQEFTGIPSPPLFNNNSVVNTTRLKTFLGLSSSSPNSYYNSSNNNILLQPFAQKLLPTSPLLSGSQIQQYQNPNNSFEDMNLQSLLQTQISNPRSNIQFGLGMLQSQSITPQTTTTVANGNKTTGENGGYGVSDHDHNNDNTWLCSSSDQRT
Brassica_rapa	>Bra004825
Brassica_rapa	MEVTQYHQSFNEGSSSRVSMNKNSQVISKIKPKIRIIHIFAPEVIKTDVKNFRSLVQSLTGKPTAGEVKTDKKRANSRVSTSQEPVCRDHQPVNRLTGFTGLLANGGNHQVKEEWGSGDHKRTSNTNTYFDLEGLIQDVGEDYFSSFPVRSSSSSQVEGFIFNNNHNTNNNFDTKGHNSS
Brassica_rapa	>Bra008359
Brassica_rapa	MSGRGKVKQEPMKVVFINTQYVETDARSFKNVVQELTGKDAIVAAGPYESPSAYAYDGGNKSGHDTRRLYGGGGRGGVETTTEFDRFFKEMPAMEEFYKLWSEN
Brassica_rapa	>Bra005472
Brassica_rapa	MTITRITTANRPYITRSETATIFCANSSSYRQIVQMLTGPSMNPNPTHQPAPPLRYSLPPVRTVPTKNHSSSSSSTIYERRNQQLKINPVRSGLTGNVPSLVLTSPDTPLLHDPFGSVTPSPSASEPGEYDPKHDSDVEEREIREKGFYLHPSPSSTPTDPKPQLLILFPLTSPRASDSPASST
Brassica_rapa	>Bra003032
Brassica_rapa	MQNPPPIISSPRFLQPQTRSLPHHEQHQHLSNPYPTTFVQADTSTFKQVVQMLTGSSSTDTNTGKHHEAPSPVNNNKGGFSIPPIKKTNSFKLYERRQNNNNNMFAKNDLMINTLRLQNSQRLMFSSGNNVHQSPRFSPRNSSSENVLLSPSMLDFPKLGLNSPVTPLRSNNDPFNKSSPLSLGSSSEEDKAIAEKGYFLHPSPVSTPRDSQPLLLPLFPVTSPRNP
Brassica_rapa	>Bra024362
Brassica_rapa	MDSGNSSSMQSSSGGGGDQEEYDSRADQSLSALFNNNAATGSSNIAGQTQLDSLMANYFNTGWSTDNPLWSTTTSNPTDGSRPQPPPVPSEPVFFTNTVQENLRVVSNTNTNTNTDTNTSSPIGSVPTDKKTGLATTRNPKKRSRVSRRAPTTVLTTDTSNFRAMVQEFTGNPSTPFTGSSSSPFSRSRFDLFGPSSSSSSSFSRPLKPFPHKLIPPSSTSHHYSTPPTDYHQSLLRSMNMQNIANPFLNNQSPNNVPLMEDQSLSLRTSTGFGYVRANSEGLHNIIASSSSSMTQPTLNIIRGSNKNYEADNNLVRSISGEEQPMVQRSDGYAPLVASGAENNITDVRNEGTVELSWISSSD
Brassica_rapa	>Bra021096
Brassica_rapa	MEIATKQGDSRNPSSTSCSSASSSLHQHIITRSDHYPTTFVQADTSSFKQVVQMLTGSSSPRSPDSPRPPTTPPGKGNFVIPPIKTTQPKKHSGNKLYERRSNNNSLKNSLMINTLMIGGGNGAGSPRFSPRNQEILSPSCLDFPKLALNSPVTPLKHGGDGNDSDTFDRMSPLSEEERAISEKGYYLHRSPRESEPQLLPLFPVTSPRVSSSPEN
Brassica_rapa	>Bra037588
Brassica_rapa	MNSTFNDHHHLKREPNDNSGVGIIYPPSPSPLLKLNKDSHVIKKPPSPSSSSSTAAKPRQPVIIYTNTPKVIHTNPKDFMALVQKLTGMSHSEEDSGGSSSAVTDRGGKSINRSVSDLTVDRKVNRTRCGGGGGGGGGGGGGHNSYNRTYSGPGGANGKGIFFSNTTICEDSESSSVITTDENMGGGGEHGHVNSSLPYSAVAVSPFPHPPPPPPPPPQSMYDGTNGINYSSYFSTLLPVNPADNFLCGNQNFANFDDPLYFMPNMRSSFSSSSSSGFDGLTEFRDF
Brassica_rapa	>Bra022063
Brassica_rapa	MDDQRNSDNHHQHHHLGVNKIGKNIRKDSSNQQNQQQNPQALFFNINKTDFRSIVQQLTVLGSASSVNPPQSTNPPKPPNSRLVKVRPAPLTQVNHHPPPPPVQSDPIAAETVQRNNQLSVNPAESPISAYMRYLIESSPVGNRPQLQNQNPVQPSPGLFPSHQPGPSPMLFQSPASQFVLSPPPRSPFPILSPNFFAFSPRFIAGGNEPLPPPSPGFFFPLLSPLWKNQ
Brassica_rapa	>Bra014514
Brassica_rapa	MKAEYDLDHLPHQSFYGDYSKTLVPLNKNSQIVTKIKPRIRIIHIFAPEIINTDVKNFRTLVQSLTGKPDITKTGSRKKTRRTNIHAPPPPPQESGKEHTAEHVNMIIGSHVVKEEWGSGSNTNTYFDLDGLIDLDEDNIFSSRWF
Brassica_rapa	>Bra008473
Brassica_rapa	MSHKNHHSQRPSYATDPNTMFVQADPSNFRNIVQELTGAPPELSPVSTAQHKLPLTPKKQAFKLHERRQSSKRMELKINNDSLGQFNRGFLVSPVSHLDPFWTRVSPQSARENHHAMPEKEEQKVIAEKGFYFLPSPRSGDEPAPELLPLFPQRNENDHCHSSY
Brassica_rapa	>Bra029432
Brassica_rapa	MLQPRAWKLRFVNSPPPMIFTFSRIESEDGSPIAIELLDAATNARVTSDLRLEIVALNADIPEESFTTEEFNRNILRPREGKPPLLAGDLTVTLKDGVGVVSGNVTFTDNSSWTRCRLGAKVTQQGGVVEAISRAFVCRDPPGGESYSDSKVHDMTKHGVKESSSPGGGNQQQKQRRQLQIRGHRPSPLSIHKDSHMIKKPPTLTQRQPVVVSPKVVHTTLSDFRSVVHRLTGVNNSVSQLQFSASSASTDYEVIVIYRRGDITNDAFVKVVQRLTGIPNSVSDLNNSVSVPLNSYVVKGSSKDLQDTELSTSAIREYDAVIRYMRGCISKGDFISHLHAALSRRGVSVREDIDEVDTVPECRVLIIFLTSTYVPSNLLNIVEQQSKKPRVVYPIFYGI…
Brassica_rapa	>Bra017849
Brassica_rapa	MSQSYLSAQETNTLTTRNYLMSLHSTRKQPSKPMKRPVSSPLKSMHPQVYRVEPANFKELVQRLTGAPEHDDVVKPFKSFDDLANESSSSLAFDLSSSSWGDLSLQTPANLSRW
Brassica_rapa	>Bra007505
Brassica_rapa	MERSSMKAKHDLDHLPHQSFYGDYSKTLVPKNKNSQIITKIKPKIRIIHIFAPEIINTDVKNFRTLVQSLTGKTEITKTSPKKKTNIPAPQPPPQESGQEHTAELVNSIIGSHVVKEEWRSGSNTNTYFDLDGLIDLDEDDNIFSSRWFDLQVQ
Brassica_rapa	>Bra033934
Brassica_rapa	MIPTRCHELSGSRPPSLKLTGESHSIKKTTSFNVFKQSRRHGRAAPVVIYAHSPKVIHTRAENFMALVQRLTGLEGIRRRNPNDVNESSLSVLTTEEASVGTDDTSWERHQQRKNLVDIPLYTPSSMALFGSPTQRL
Brassica_rapa	>Bra037569
Brassica_rapa	MDPSESFAGGNPSDQQNQKRQLQICGPRPAPLSVNKDSHKIKKPPKHPAPPPQHRDQAPLYAAREPVVIYAVSPKVVHTTASDFMNVVQRLTGISSAVFLESGNGGDVSPAARLALTENASPRGGKEPVMAAKDETVEIATAMEEAAEFSGCAPGILSPSPAMLPAASAGIFSQMTTHQGGMFSPGLFSPAGLMSPFGFASLVASPTFADLFSHIWD
Brassica_rapa	>Bra014674
Brassica_rapa	MKSSSSSSWTFLTTTSLDQRNPSPVVTSKQMKKTASRNKPIKVRYISNPMRVKTCASKFRELVQELTGQDAVDLELEPEFSPSAVSDHSPSPPPPETFAPHIPHQEPFDDLVAGYYEPLDGEEMFLSQMSRGFSGYFSNEFYNVNDYLGRIDSL
Brassica_rapa	>Bra016956
Brassica_rapa	MVTSEGLASVEPWLLYRQGFNVDSWLLHDTFSHDNDLLAKALHNTVSAPPPHTLPPSLFFDSYNPSSTHTLSSNVSGGSSQEVVGGGAKRKHNCFLTEGKATKRRRSRPSKKPQTTFITADPSNFRQMVQQVTGAKCINNDTSSSVLFTPIVKPEPHRLVNILTGAVPTLDTSAFLTNHHHENLLAGNTFSGSDAVGLPPEKANAKSGGSAVEFDPYPTFPTLESWKVM
Brassica_rapa	>Bra022345
Brassica_rapa	MDPSDYLTGNNPSDQQNQKRQLQIYGPRPSPLSVHKDSHKIKKPPKHPVPPPQHHHRDQAPLYAPREPVVIYAVSPKVVHTTTSDFMNVVQRLTGISAGVFHESGNGGDVSPAARLAATENASPRGGKEPTAAAAKEETVEIATAMEEAAEFSGYAPGILSPSPAMLPTASAGIFSPGWFSPSGLMSPFILYSPSYASLVASPTFADVFSSHIWDL
Brassica_rapa	>Bra004604
Brassica_rapa	MKSSSALLTSLNQIQPSSSPTRKPPKQKRKATTSNDNKPIKVRYISNPMRVETCPSKFRELVQELTGQDAAELPPEPTTYAAADPQQEEINPEPLEEGVSEYYSPLDEEVFSAPQMSAGLSAFFSSGFYNVNALGSIGSL
Brassica_rapa	>Bra003400
Brassica_rapa	MVRNSMKAEYDLDHLPHQSFYGDNSRTLVPMNKNSQIITKIKRKIRIIHIFAPEIINTDVKNFRTLVQSLTGKPEITKTGSKKKITRTNIPAPPPPLQESRSEHTAEPVNSFIGSHVVKEEWGSCSNTNTYFDLDGLIDLDEENNMFSKNEDYYEWGVEVDGAISSRYSTGQAKNKYESPKFMIPENGHCDMDYEEKIKLSNLMDLQRTEYHKKHLQSIQQAIHYGVRYGLFYVDYNNGLKHFPKMSAMWFKEFLKREEEIEESEKEEYLLKSAIKKKRFL
Brassica_rapa	>Bra010666
Brassica_rapa	MESGNSSSMQSSSGGGRGGEEEYDSRAVDQSISAFDHHNHHVPSLPPQQQSHLNLLHFDHNSDNNSLILPNYFNNNTFLPINQQPDPTSQPDLRTFSATSSFPPPNNIGVTKKPKKRSRASRRAPTTVLMTETSNFRAMVQEFTGIPSPPLFNNSVVNTTRLNTFLGLSSSSSPNSYNNNLLLRPFAQQLLPTTSPLLSGSQIHQQYQNPNNGFENINLQSLLQAQISNITSNPRSNNNDQFGQAMLQSASTTPMTTTAVANGNITTGENGGYGGSDHDHNNDSTWLCSSSDQRT
Brassica_rapa	>Bra013438
Brassica_rapa	MNNNSSRAGQWLQHYEPHQVQELSPCFNGINMMPSSLGDGGGIVEAHETSGRRSRASRRAVPTTLLNANPSNFRALVQKFTGRSSGGESNRRRGPVTLDFGSPTTISKEAIFPVSGDRKSYGHDHVLNQHVNNERHVTWSGTEATTTYQLGEESNSVFDQQDHDLLREYSVNSSYDDGLDHVDYYYHDFHQATETLEEFMMSDLDL
Brassica_rapa	>Bra008356
Brassica_rapa	MDKSCNSSRDSSAVSATATSSTGNNNTGGNRDHHYLRQLNKLSHKISKPTVASSSSSVSAAVNQETSHQPLPPPPQQPPINHGNLHQHQPPVYNISKSDFRDVVQKLTGSPAHERISAPPPIHHPRPQQSSRLHRIRPPPLAHVINRPPGLLNDAHRNWSGGFVPRPTAPLSPLPPLPPVHAAAESPVSSYMRYLQNSMLSGPSPLAPLVSPRWYQQQQQENAPPPEINSRPPHPQSAPAQQSFGCLSSPKSPYGLLSPSLLLSPSSSQLRFPGSPTTVPLPSPKFKGH
Brassica_rapa	>Bra005358
Brassica_rapa	MDGPRQNDHLGVNKIGKNIRKSPLHQPNFGANANAARPQGQPQVYNISKTDFRSMVQQLTGSPARESLPRPPPQNSSPKPQSTRLQRIRPPPVTQINQPAAPVQHYPHGYASGPPPQPRLLQGTQQLQQQPMMGHGDQFWSNTAESPISGYMRYLQSSLGDAAPSGNQMQPGYEHRPYMPPAQEHRPYMPPAQEHRPYMPPAQEHRPYMPAQEHRPYMPAQPQPYMAPQAQTQPQAQPHMMPGSQPHMNMQGPLPPPGLVPSPAPRNLPSQPQFNGPVPGTPTLPSPRFNQMYGGFPSPRSNGFGPLNSPTSQFAPPSPSGYPNMFSPRSSYPLLSPGVQYPQPLTPNFSFSQLSQSGNQGPGAGTGPPQPPPSPGLIYPLSPGFFPSPRWGNY
Brassica_rapa	>Bra037658
Brassica_rapa	MEVTQYHQGNFNKGSSSRVSMNKNSQVISKIKPKIRIIHIFAPEVIKPDVKNFRSLVQSLTGKPAAVEVKTGKRSARPRIPTSQEPVCGDHQPVNRRTSFTGLLANGGNHEVKEEWGSGDQNTRNTNTYFDLEGLIQDVGEDYFSSFPMRSSPSSSQVEGFTFSNNNTSNCFDTKGHNIS
Brassica_rapa	>Bra041035
Brassica_rapa	MANSNDWSHLYSNNQAFYTTSTITSTAVTTTTAASPSGEATSMDSRLSPETGRVTKPARRRSRASRRTPTTLLNTDTSNFRAMVQQFTGGPSAMSFGSGNTTSGFSLTSSSDPSAGSSQQVPWQYSYQPHAPPPPQQPYMFSLNNMNPVVGYSNMNNPNTMVPGGFGTAGGGGGGSAPSYKEATNSNTSSSRLQ
Brassica_rapa	>Bra039937
Brassica_rapa	MEATSQPCFSHNYLRSSENYNSSLHSTRKQPAKPWKRPVTASLQRMHPRVYRVEPVNFKELVQRLTGAPQDHERDEVHQVETKPLLKVQHGLVEVRQPLKIFRETTTQENPLAFDLSPSSSRFWEAFPLLSSANLSRW
Brassica_rapa	>Bra022675
Brassica_rapa	MEVSSTSSICSKPEQIMQNYPPIITSPRFQPQTRSPSHHHHDQHQHLSNPYPTTFVQADTSTFKQVVQMLTGSSTDTKTENHHKAPSPVNNNKVGFSIPPIKKTNSFKLYERRQNNNNMFGKNNLMINTLRLQNSQRLMFSSGHNGQSPRFSPRNSSSENVLLSPSMLDFPKLGLNSPVTPLRSNDDPFNKSSPLSLGSSSEEDKAIAEKGFYLHPSPVSTPRDSQPLLLPLFPVTSPRNP
Brassica_rapa	>Bra027262
Brassica_rapa	METTTKPNQSSTTSSSASSSIINGSLHHHIITRSDHYPTTFVQADTSTFKQVVQMLTGTSSPRSPDSPRPPPSPSGKSTFVIPPVKTTQPKKHSGNKLYERRSNNSSLKNSLMINTLMVGGGNGAGSPRFSPRNQEILSPSCLDFPKLALNSPVTPLKHGGDGNDGDPFDRMSPLSEEERAISEKGYYLHRSPISTPRESEPQLLPLFPVTSPRVSAASPDTSTS
Brassica_rapa	>Bra007265
Brassica_rapa	MDSSTFLAATSLDQGKPFPVSRQLSKQKKKTASANKAIKVRYISNPMKVKTCASKFRELVQELTGQDAVDQPEPVFSPSTVSDLSPSPPPPENLAPRVLEQEPFDDRVCEYFEPLDGEEMFLPQMSAGFSGFFSNGFYNVNDFGRIDSV
Brassica_rapa	>Bra001716
Brassica_rapa	MDPWEHFAGGNPSDQQTPKRQLQICGPRPSPLSVNKDSHKIKKPPRHPAPPPQHHRDQAQPYAPREPVVIYAVSPKVVHTTTSDFMNVVQRLTGISSEVFLESRNDGDVSPAARLAATENASPRGGKEPVEISTAMEEAAELSGYAPGILSPSPAMLPTVPAGIFSPMFHLGGLFSPALPPGLFSPAGLMSPGYASLAASPTFADFFSHIWDRE
Brassica_rapa	>Bra035028
Brassica_rapa	MDKSCNSSGDSASVTSSTGNNHHLRQLNKLSHKISKPTTTSTSSSSISAAVNQETDHQFPPPPPPPQQQPQHQINHGNLHQHQPPVYNINKNDFRDVVQKLTGSPAHERISAPPQQPVHHPKAQQSSRLHRIRPPPLAHVINRPPGLLNNVPPPSWSGGFVVPRPTAPLSPLPPLPPVHAAAESPVSSYMRYLQNSMLAMDSNRREFSGLSPLAPLVSPRWYQQQQENAPPPLNSGRPPPPGTVSQAPPQSLGCLSSPKSPYGLLSPSLLLSPTSGQLGFPASPTTVPPLPSPK
Brassica_rapa	>Bra025892
Brassica_rapa	MDNKSPRSKEILGPRPTPLKIRKDSHKIIKKPPLAPQPLQSQPPQLHEQEPSQLLPPRGPVIIYTVSPKIIHTHPNNFMTLVQRLTGKTSTPTIPSSSSPYPLALDYTSASRDTSAVFDASRGSISPAARYAAMEKANVSNELGFVGGIESTNQYYQHDHHQNRATERAGILSPGPASLPQISPDFFSTVGGSDPQGFSSFFNDFSSILQATPTIPSPSSMDLFTNFFDC
Brassica_rapa	>Bra023849
Brassica_rapa	MANNPNDWSPFYNNNQTFFTTSTITSTAVTTTTTASPSGEATSMDSRLSPETGRVTKPARKRSRASRRTPTTLLNTDTSNFRAMVQQYTGGPSAMAFGSGNTTSGFSLTASSDPSAGSSQQVPWQYSYQPHAGPPPQRPYMFSLSNVNPVVGYSNMNNPNYTAVPGVFGTADGGAGGSAPSSNEATNSNTSSSRLQ
Brassica_rapa	>Bra005995
Brassica_rapa	MNNQGSQNVATCKPVTTFVHTDTDTFREVVQRLTGPSESNAAAIPEATVIKTAIQRKPTSKLHERRQCMRPKLEIVKPPLSFKPTGKKPLSKSGITNLLTDPLSTSSSLVSNLSLIEGDKADPDSCTTNNEEEERAIKERRFYLHPSPRSKPGYTEPALLTLFPLTSPNSSGRP
Brassica_rapa	>Bra014594
Brassica_rapa	MEATIFKKTRSSSSTLAMHKQSYSITKTKPKIRIIHIYAPEIIKTDVANFRELVQSLTGKPEDHGVSKTKPRRGTRGQVQDMINKEKLREAERCDDQGFCSNSEMEEMSMTWHGGNNCGESSGGFLNGFGDFGGFIQELGEFPYLPLSSMDASASSNSSSSSHLHGGSIFSDSHHQF
Brassica_rapa	>Bra016616
Brassica_rapa	MSRVRSEPMKVVFINTRYIQTDARSFKSIVQELTGKNAVVAEGPFEFSAQGYGGKDSSHQYFGGGREAEGGVETTEFDRFFREMPPVGELFNLWSET
Camellia_sinensis	>GWHPASIV000155
Camellia_sinensis	MMVRANNASEFRAIVQELTGQNSDLGSSEFEASLAIGGGGGDEGRSMVLNRSSIAKAEFGNGGIGEFELSNVVSSLEPNEASFWKEVSDSFLGFQFPCVLV
Camellia_sinensis	>GWHPASIV002369
Camellia_sinensis	MDSGNSGSIQSSSGGDEEYDSRAESISSFLNSNISPITNPPPPPSHHHHHHNHNSSMFDPLSNYFDPLSSRSSILDTVPVWSKTLRSDSNCTQINNPIFPSPPSVQPFFGSSSSSPTVHFPPVAENTVTITATSPRASSSLATNNNDQLQIQNQTHHHVPVRNPKKRSRASRRAPTTVLTTDTANFRAMVQEFTGIPAPPFTSSPFSRTRLDFFGTPSTIRSNPLDASSQQQTPYLLRPFAQKFQPPPFLSSSSSSSSSFLSSSMVDGTSTNNINSGTSTTTSLSNSTSVNYHQGLLNMQNPILTFQSLLQSSAPKFPLSNQTILGSKPSLEIPSNDSHLKMGVLDEFGLTHGHVNHTHLTGLPNLVSSDRTASRTTDNNPASWADGVGSGSTNTDQSH…
Camellia_sinensis	>GWHPASIV003069
Camellia_sinensis	MESQSYNYSSSSTTYHHCSCPQGKNSKPSPPPPPPSYHSSLHSVRKLPAKPWKKPIAPLPPIPPRVYKVDHVDFKQVVQKLTAAPEFQPRRLQSVAPPPLSLSTPTPPPAAAAVSSDNNNIGNKGATLELFPSPNNITATMTPLSSFYRELMSETLDTQPWNISDNFAVVSPLGFGSSPNSHPWCSFPLLSPGTLSPLEQSTVL
Camellia_sinensis	>GWHPASIV004777
Camellia_sinensis	MESQSFSSSLSSTKAPSFHSTLHSVRKIPAKPRKKPIAPPAPPNPPRIYKVKSIDFKQVVQKLTGASQSQSRRLQCVAPPPLTLSSTQSAISDISDKAVVGSTLEHLLLPNTTMTPLSATCRDLGAVSPMGFSLSPSSSRAWFSFLLQSPGTLSSFEHSTVL
Camellia_sinensis	>GWHPASIV005489
Camellia_sinensis	MSPRQFHEMQLSKREIINGNNGLCSFPLKINKDSHFIKKSPPPPPPLSSSSFSTTTKPQHRHRHHPVIIYTHSPKIIHTHPRDFMALVQKLTGLSRSDPKPPRPKQNPGGCGENLADDINNNHQKSSAVVTNDDTESLLVTTDENSSNIVVADVQIDSCFANRSIFDHPPVNGCFNNIPLFTPNNPSDFLCSASAQPFYNKYADSMLLMPNMRSFITSSSSSLEGIKEFRDL
Camellia_sinensis	>GWHPASIV005551
Camellia_sinensis	MQPQPLQSSGEDSPSPTNRRQVQLQGPRPPQLRVRNESHMIKKPPVAPPPPAHHHHHHHPPDPPPQDQNRQPVVIYAVSPKVIHTTVTDFMSLVQRLTGSSASTTASAAADGNVSPAARLASTERTSPNPKERRRREEEKEEDMANDLIMGMMVEGGVEVGVGQIPGILSPAPATLPPISPGFFSPASSDPHLHDALSFLQHDDLSPFLYGNMFMPSPSTMFSAPMVSPSPSSFDLLNPFLDF
Camellia_sinensis	>GWHPASIV009586
Camellia_sinensis	MDLYRTSSAVHDHNDHDHHLKEKERMRKSSKRKSSEISVKVVHISSPVKVKTSASKFRALVQELTGRDSDVSRFVDETNSHHQNILHRGRRSEEGRLMKSPNDQLLAPTYQSNDSPTTTSFASDSDSFFYDDLLITTSHANAHVEESLMGLGIGDFP
Camellia_sinensis	>GWHPASIV010070
Camellia_sinensis	MKPHLAASKLAVNTDSHVISKFKPKIRIIHVFAPEIIKTDVANFRELVQRLTGKHVDTKSHKKKTSSASTIGPRTFCAEPATKNTESEIGVHILQNEERMKKEREEIWGDENSNHFIGGFGEMDGLIQDLIEFPFLPLKSSHLNIYGGMPLCQ
Camellia_sinensis	>GWHPASIV012041
Camellia_sinensis	MMEKSCHSSGDSTSSSNTTTTNSNNNNNRDQYIRHLNKISHRISKPTRRPTFDHQQQDDVIQQPPPPPPPPPQQTQNLPQQPPVYNIKKSDFRDVVQKLTGSPSHERFSTPPPIHPPKPPSSRLQRIRPPPLAPITNRPPPSLNNAVPPHPPPPTQSQLAPLSPLPPFPAVHAAAESPISAYMRFLQSSFDSDPKRFPGLSPLAPLVSPRWNNLPQPPPQQQHVLPPPTSGSMAQSPFPMPFSPLPFGCFPSPRSPYHLISPSTTGQLGFQPFPLSPTLPVPSPRWKDL
Camellia_sinensis	>GWHPASIV012149
Camellia_sinensis	MDSGNSGSMQSSSGGDEEYDSRTESISPFLNHSFGSISNHPQPPPSQPPPPLFHHQQPTLFDSQAHNLGPFSHSSPNPNPNPNNLYNNNLDFVWPRSGLRSESNYAELGNLLSSSSSSSLSSSSQSLLGLHQGPTTQVQFPSSSSSMPLPSSLDHHGNGGGGGGRGGGGVGVATTTPRSDQTNQGIKSSRKRTRASRRAPTTVLTTDTSNFRQMVQEFTGIPAPPFSATSPYSRRFDLFGGGGGSAMSLYPFRPSAQKVVPQSPFVPSSSSSPSFLNSTMNIDPTSNLANSTANNNITSSIAGPSSSYQQQQQLPQQGQNQTMLNMQNPILTFQSLLQSPAFGSKSEARSAIPSLDELGMSHHEHVSANLGGFQSHGSNNNHLSRWRGEEASTDVGHQE…
Camellia_sinensis	>GWHPASIV012368
Camellia_sinensis	MDQPDFNSGKSPRRELQGPRPTPLKVRKDSHKIRKPPVAPQQQPSQPPQPHHHHHHHHQTHPRIIYTVSPKVIHTDPSEFMTLVQRLTGSSSTTTCSSSSITSSSSYFSDHANGAISPAARFASTEKTKSPEKKKQQHQQQQEESSDMGMIEGVEISTEVERTGFFPGILSPGPAALPPIPANFFSPPSDPNPMSFLYDFSPVLQGNNKNYLEGSSSFMMPSPSFFLSPHITSPTTPSLDIFNNFFDFQF
Camellia_sinensis	>GWHPASIV015713
Camellia_sinensis	MEIITSRPQERENPSPTNSPNTSSTNSNGVLHSQTPPLTPKPPLSRSESNPYPTTFVQADTTTFKQVVQMLTGSSETAKQASKPPSSAADPPPSKSYIPPIKSTGQKKQGFKLYERRNSLKNGLMISPLIPNLGQNSGFSPRKTTAMESLSPSILNFPALVLSPVTPLIEDPFDRSMGSSSSSLAEEEKAIAEKGFYLHPSPRTATPRGSEPQLLPLFPLTSPRVSDTTT
Camellia_sinensis	>GWHPASIV018966
Camellia_sinensis	MSPSKFHGDDPSRREINGPRPSPLRINKDSHSIQKPSSSSYPRTSDHQTHLHQHQHQHQHQQQQNPVIIYAHSPKIIHTQPRDFMALVQKLTGLSSSSAPQAQNQPRKNGSLLNRKDEIETKGIEIEDKNESSSGNITDDDKFGLSPSTFNLNDVPNQYLADIPLFTPNSSNLFMSPRPLYRYVDSMFPSPNMGSVFEAIKELPQY
Camellia_sinensis	>GWHPASIV020683
Camellia_sinensis	MNPHPSSTMSAASKLAMHKDSHVVSKFKPKISIIHILAPEIIKTDVENFRELVQQLTGKPTDRKGKNETTSAESESCMHISHNGGDRMKKESEQICGSENSIGFIGGFGEMDDLVQDLTQIPLLPLKSSQFNIYGGMPLFQ
Camellia_sinensis	>GWHPASIV021258
Camellia_sinensis	MESQSFSSSLSSTKAPSSHSTHHSVRKIPAKPWKKPITPPRIYKVKSIDFKQVVQKLTGASESQSRRLQSVAPPPLTLSSTQSAISDNSDKAVVVGSTLEQLLLPNTTMTPLSATFRDLGAASPLGFSLSPSSSPEWFSFLLQSPGTLSSFQHSTVL
Camellia_sinensis	>GWHPASIV022274
Camellia_sinensis	MEITRRPQERENPSPTNSPNSCNGTTTTTNNGVHTQTPPLTPKHISRSESNPYPTTFVQADTTTFKKVVQMLTGSSETAKQASKPSSDPPPQSSKNYIPPIKTGQKKQGFKLYERRNSLKMISPLIQSSGFLVGNPEVLSPSILDFPSLVLSPVTPLIEDPFNKSCSPSIGSSSSEEEKAIAEKGFYLHPSPRTTTPRGSEPPQLLPLFPVTSPRVSESSSS
Camellia_sinensis	>GWHPASIV022433
Camellia_sinensis	MSGGVKIVIINTEYVETDATSFKSVVQRLTGKDSTVGLGRGVEPTSRGLVTGGRAVVEASEVVERSGGGGSGSIMSKVVSFKDFDRMLMEMPPMDELYRLFTD
Camellia_sinensis	>GWHPASIV022949
Camellia_sinensis	MDTPKILEGENPSSSKSNGVENLSTPKPISISEADGSPTTTFIQADTNSFKQVVQMLTGSPETTTNKQTSKLASPIKTGPKKPGFKLHERRNTLKNLKIIPGLDLSSMLSPTQSKIMSPSVLDLHKLVLSPITPLNSESILIDRTSNLSSLEEKVIAEKGFYLYASPVTTPRGSEPRLLPLFPVTSPRVSGI
Camellia_sinensis	>GWHPASIV023215
Camellia_sinensis	MGKKSLLVSSSKKRSSSKDDKKQLSSLLKVLRPKVYITDSSSFKNLVQHLTGNGNGNGNDPIPLPTPSSSSSIQPPLLPLHHDQDHHQIFQGSSSTSLDLSSVDDSPQLNMPFESSPEASMQAPLVDFSQFRDVESWLLEIDQFPNYNYYDHGYAADLPSVNQEVCVYDYEYNYDLSGLI
Camellia_sinensis	>GWHPASIV025691
Camellia_sinensis	MEYPSKFQENQNPSPNSHSTNSTSSSSSSNGLSHQPPPKPITKSEPNNPYPTTFVQADTSSFKQVVQLLTGSSDTAKHAARPDPPRNPIPPIKSGPKKQPSSSKLYERRNSLRNFKISPLVPGLAHTSGSSPRQPALPEILSPSILDFPSLVLSPVTPLIPDPFNRSQHSTPTSVGSLDMEAESEAIAKKGFYLHPSPANTPRESEPRLLPLFPVTSPRFSGSSSCS
Camellia_sinensis	>GWHPASIV026942
Camellia_sinensis	METSLKFQENQNPSLIRSPNSHSTNTTSSSSSNSSSNGLHHHHPPSLPPPPTPTPPKPPITRSEPNNPYPTTFVQADTSSFKQVVQMLTGSSETAKLAAANKSDPPKNPIPPIKTGPKKQPSSKLYERRNSLKNFKISPLVPGFVHGSEFSPRKPEILSPSILDFPSLVLSPVTPLIPDPFNRSPNLNMEAEKQAIAKRGFYLHPSPASTPRDSEPRLLPLFPVTSPRVSGSS
Camellia_sinensis	>GWHPASIV027533
Camellia_sinensis	MNDNLLGYDEWLQRYQETIAGQVAQPGGLSHDATVITTRASTDPNMLSSSNSGTSSGNPKGSISKPIRRRSRVSKRTPITLLKANATNFRALVQQFTGCRVATTLSFGARTGPVNLNFAMGSQHSDITANNSMKGLFEYNFNDRQTQTQTQTQTQIQIQQQKQQEQQHRHHHQQQMYYQEKQCIVSSENISPSDGYASTCSNPTTPNILEDLVLDNISLYELIGDA
Camellia_sinensis	>GWHPASIV029754
Camellia_sinensis	MNSSPDFSAGKSPKREIQGPRPAALKVNKDSHKIRKPPMAPPQQPPHQYRPPVIIYQVSPKVIHTNPSEFMTLVQRLTGSSSSSSSSSSSSFPINTGGVSPAARLASIEKTKWSEKKKPQSDDMSMSGVVEGVEISTELERSSLLPGILSPGPAALPPIPPNFFSPLSDSNHMSFFHDLSPQLQGYRNYVEGGFMPSPSNFLSSIMASPTPSPDLFNNFFDHF
Camellia_sinensis	>GWHPASIV029997
Camellia_sinensis	MGMDSCNSGSMQSSSGGDEEYDSRPETLSPFLNPSLSFNSISNHPPPPQQPPPPHLSHHHQGTFFDPQSQTQNLNPFSHSPQNPNPNNNLYNLDAVWSRSDPNYTDLANLIGLSSSSSPPPTQSILVSQKGQFQNSSSSSIPLPSNGGGGGGGGGRGSITPRSNQTTLVNKNSRKRTRASRRAPTTVLATDTSNFRQMVQEFTGIPAPPFQASPYSRLDLFAAGSALSIVTTTGVTNNFASASNGYQVPHQNMQNPSILSFQNLLQSPLKYPLANASVFGSKSQGSSEIPSIGELGMSRERVNNANLGGFLSHGSSDGGQAGINGNLSRWRGEEGASKDGGQELLGSFDGNNSGYSQNVSNSTYKLNC
Camellia_sinensis	>GWHPASIV030071
Camellia_sinensis	MDKSCHSSGDSSTTTATSSSTSITNTTNNNNNNNSNRDQYLNHLNKISHKISKPIRRPTPTFDHHHQVHRPPPPPLPPQSQQPDSLQPQQHQPPVYNINKSDFRDVVQKLTGSPAHERFSKPPPIQPPKPPSSRLQRIRPPPLAQIANRPPPLLHNAVPPPQPNHHHPMNAAGNGGNSNQRAVAPLSPLPPFPTVHAAAESPISAYMRYLQTSISAFESDPKRFMVSPRWNNLGPPPPPPPQNHQPQLPPPQHNVFPAPTQSSPFLMPTSPLPFGCIPSPRSPYPLLSPSLLFSPSTTGQLGFQQFPISPRLPVPSPRWKDC
Camellia_sinensis	>GWHPASIV031520
Camellia_sinensis	MRASKYHGDEKEKMVINGPRPTPLRIINKHSHVIHKQRNQQHPIITYTKSPKIIHAKPRDFMALVQRLTGLSSSSRSSENNETSQSQPRNNTNSYEMKSIKVDDDESSSKLKDENRGAHKYSSVLLSPNFNVMLPSQFLADIPLFTPNSANLFLSPPPLYVFDAKKELPQY
Camellia_sinensis	>GWHPASIV033565
Camellia_sinensis	MLKKQTCVPSSTTSASALGMHKDSQIISKVKPKIRIIHIFAPEIIKTDVENFRELVQRLTGKPTEEANNTNKKPRIPRKEVIHKPLRTGFRFSEFRERIKGEDEMWGGGENPNTGGGCGGGSGGFLGGFADLDGFMQQLNEYPLLPLDASSQMDALGETQLA
Camellia_sinensis	>GWHPASIV037708
Camellia_sinensis	MDDRNRNNNNEHLGVNKMGKNIRKSPLHQPNFANPTRQQPQPQVYSINKNDFRNIVQQLTGSPSQESLPRPPNNPPKSPSMRLQRIRPPPLTPMNRPQIPVHHQPPPPQHPPMPTAQIPYSNANAFVRPPAQFGQQSPTMFPLTPSDLVWPNTAESPISAYMRYLQNSIIDSGPRQTQAQHQAYPHPHPHPHPQFQPQPGQIQDQPRSSALLPNPPVPPFPSPRMGGPPLPSPTSQFPVPSPSGFLNLLSPRSPYPLLSPGYQFPPPLTPNFAFSPMSQQGILGPGPQPPLSPGIGFPLSPSGFFPISSPRWRDQ
Camellia_sinensis	>GWHPASIV038869
Camellia_sinensis	MDKPLSVHEKKATKQTKTKKKPVKVVYISNPMKVQTSASEFRALVQELTGQDSVMPEHGKYCESDTVTNNPTVPDGIKISDDDDQAPEVPTMEQEQPQRSDPAFEPYDDVFMPQMLENFSGFFSPNYFYESPSPC
Camellia_sinensis	>GWHPASIV038956
Camellia_sinensis	MASSDNLASIEPWTFRPSFADSWISEAFARDTETLTKALQQSLSNYSSPDPVISPFFNLVKPETTPPPPQSAGSGSDLETSKRRNSIPATGKPTKRKSRASKRNTTTFITADPANFRQMVQQVTGVRFGGNGHLPVAPVLKPAPQRPVNRMQGCLPTLDTSAFLLDHQHQQQQVVGSTTAAEMVAAQSSSPGMNTAAALVAECGAGVDFDSFSSFPTLESWKVM
Camellia_sinensis	>GWHPASIV041046
Camellia_sinensis	MMAPSSPTPTTFVQADTTTFRELVQKLTGPTGDPADKLPVTFPTRISSRPYNPIDATGIRRSPFKLQERRHTMRKLEIKLGLTSLRNSSSPTIQSPVTPLGCDAVFSAVAGGGGVDSPSSPEEKAIAEKGFYLHPSPLSTPRKSEPPELLTLFPLTSPRQSSNSINLGIREN
Camellia_sinensis	>GWHPASIV041954
Camellia_sinensis	MDNRNKHNDHLGVNKMGKNIRKSPLHQPNFANSARQQPQPQVYNINKNDFRNIVQQLTGSPSQEPLPRPPNNPPKPPSMRLQKIRPPPLTPINRPPIRIHPPPPPQAPPMPAAPIPYGNPFVRPPAQFGQPSPTMLPPFTPGDSVWPNTAESPISAYMRYLQNSIIDSGPRQPHPQVPGPSSGLLPNPHVPLSSPRMSGPPPLLPSPTSQFLLPSPSGFLNLLSPRSPYPLLSPGYQFPPPLTPNFAFSPMAQPGLLGPGPQPPLSPGIAFPLSPSGFFPISSPGWRGQ
Camellia_sinensis	>GWHPASIV044239
Camellia_sinensis	MASSSSSSNPNTHITNNNVSSQPPSLSAPFDPTLSTNTTFVQADPSTFRSVVQRLTGAPLDPSTPKLPLSLPIGPRRSSFKLHERRQTARKLEIKLNNNNNNINCVDSVTAGSTRQRSGLGFGGEMMVMVSPVSTLDFFARGSPRTPSEEEEKAIADKGFYFHPSPLSTPRGGSEPELLPLFPLHSPRHDSSSS
Camellia_sinensis	>GWHPASIV044243
Camellia_sinensis	MASSSSSSNPNTHITNNNVSSQPPSLSAPFDPTLSTNTTFVQADPSTFRSVVQRLTGAPLDPSTPKLPLSLPIGPRRSSFKLHERRQTARKLEIKLNNNNNNINCVDSVTAGSTRQRSGLGFGGEMMVMVSPVSTLDFFARGSPRTPSEEEEKAIAEKGFYFHPSPLSTPRGGSEPELLPLFPLHSPRHDSSSS
Camellia_sinensis	>GWHPASIV045509
Camellia_sinensis	MSPTQFHDHHHHIHNHHAKRETTININNPMSPSPLKINKDSRFIKKSPSPPSSFSSSASSLATAVLAATTKPQHRHPVIIYTHSPKIIHTNPRDFMALVQKLTGLSRSDDDPPPRPKQDPGSGAAASLKRENHHKISVTANDDNESSSAITDDNCTSNLQINSCFGIQSTTTATRRTNFEPPNPCFNNIPLFTPNSSDFLCPSQQFYNNYADSLILIPNMRSAISPTSTLDAMNEFREF
Capsicum_annuum	>PHT61990
Capsicum_annuum	MEQGKKGQNSIRRNYYKEKKEPMKVKYISSPIMVNAKNADEFRSIVQELTGKSPERGGDVAVVAEAVVVVVXNNNNNNNNDDEYFWKQFSEGLPVFQYLDY
Capsicum_annuum	>PHT63459
Capsicum_annuum	MGISFCFYRFLVLRRIHQRNRNTNQSPPKFCVPRPGSEPVSDFNXRTISGGSENETTGSTRRSKVGVNGKITKRKSRASRRNTTTYITADVDNFRHMVQQVTGVRFMPGEGQLPVGNIVRPEPQRVGNRLPSITCLPTLDTSAFLLDPTSGMVPTXAVTQPENVVVDGGSCGYDFSSFAGFPTLESFMESNVV
Capsicum_annuum	>PHT63409
Capsicum_annuum	MKVNTSAAEFRALVQQLTGQHANCPVIETVSSSTGGTVLEKKKECDKKDMQQDSDRVTLNNNNYVMNNEATMTDNNSDLSFEDYVGEDYVPELLENLSSNVWYD
Capsicum_annuum	>PHT92969
Capsicum_annuum	MDNSDRSNNRSLDYLGVNKLGKNIKKSPIHQPSFNNANSARQQSQPQVYNINKNDFRSIVQQLTGSPSPSQEPQPRPRPTHNPPKPPSMRLQKIRPPPLAPINRPQIPMHPPAPMPVPGQPAAGAAYNNNFARPPPPPQYGQPSPPMLPPFTPGDVWANTAESPISAYMQYLQNSIIDPGPKQTQPQGPAQTQAHPPSAGLLPSPSMPPLPSPRMNGPPLFPSPKMNDLPLLPSPRMNVPPLLPLPRTNGPPPLPSPRMNDPPRLPLPRANGPPPLPSPRMNGPHPPFPSARMNGPPPPPPLPSPRMNGPPPPFPSPGINGPTFLPSPTSQFLMQSPTGFYNLLSPRSPYPLLSPGMQHPPPLTPNFSFSQMAQPGILGPGPQFPPSPGYGFPLSPSGF…
Capsicum_annuum	>PHT95137
Capsicum_annuum	MHRDSHTISKLKPKIRIIHIIAPEIIKTDVENFRDLVQRLTGKNAAQVKGKRVKKERKKIDIESSPQQDDQYIMMNMLQDTTTTNYRMKEEESSTSEGIYGSVENSSNGFLSGFGSMEGFIQDLGEYPLFPNFKSTQINMFGEMPLC
Capsicum_annuum	>PHT89438
Capsicum_annuum	MESHSHKIYSSSFSSSSSSLASHDQHEEKKEKPYLSTLHGVRSLPSKSITKKPIAPSSPIPPKIYRVEAVNFRQVVQMLTAAPEFQSHSNFTSGFQRTQEVLDPPPLDLSSTSLSSNNINTGGQWGEYLPPSSSKSSVVISTEASNESIIEADERHVEPQILPDSTIFAACSTSGFPPSPSSFAWCSDPLLF
Capsicum_annuum	>PHT89782
Capsicum_annuum	MQSSNQMTRTTLNCDTTTTTTTTTLSPTNSLCSHELSPKNGSIKKPIRRRSRASKKTPTTHLNADASNFRALVQQFTGCHTANTFLGAHKGPINLNFGLEENDDYDADDSTTHVSSFGYDCYNCNPKSSKENKVANIIEEQKGMLSTDQNGIFGSTSTTNSSSSPRMDILSLDDFELENLCLCDFTGDDQLITDSTENIWDQDGYLLI
Capsicum_annuum	>PHT88491
Capsicum_annuum	MADPNSSSPNTTFVQADPSNFRAVVQRLTGATQDSSTLKLPVTGPGPAGPRRPTFKLHERRQSARKLEIMLNNGGGSGSFNGTNMVGPLSSSPSSTRKRSFLASPISPLEMLTRGSPRSPMEEEEKAIAEKGFYLHPSPLSTPRGSEPPELLPLFPLQSPTARNDSSST
Capsicum_annuum	>PHT88693
Capsicum_annuum	MSRPPYDLQDHHHNIGSSRKAISPLKINRDSCNIKKSSSSLFVNHQQEEGQERHHPIIIYTHSPKVIRTNPRDFMSLVQKLTGLSGHHHPNPHPNTSTYHDEHESTLDENNNGSCSAGVSTPGRPTFDRLNSTTIDENEGGDSHDILNDLEDSLDFLCSAKEPLISNYTDSFFFTSTIETSITSSSFESMKEFSHF
Capsicum_annuum	>PHT88695
Capsicum_annuum	MIRPPYDLQDVLHHNTASSRKAISPLKINRDSCNIKKSSSSLFINHQQAEGQERHHPVIIYTHSPKVIRTNSRDFMSLVQKLTGLSGHHHPNPHPNTRTYHDEHESTLDENNNGSCSAVVSTPGRPIFDRLNSTTIDENEGGDSQDIFNDLEDSLGFLCSAKEPLISNYTDSFFFTSTIGTSITSSSFESMKEFTHF
Capsicum_annuum	>PHT84266
Capsicum_annuum	MDKSCNSSGEGDSTATATSASSSSSGNRDMYLKHLNKISHKISKPVRRPAVFDNQNFQQGQTQQQVQPPLLPPVAGSQNLQAAQPQQQPPVYNINKSDFRDVVQKLTGSPAHERISTPPPIQQPKAASSRLQRIRPPPLSQINNRPPPFVNVTNNAVAGGGGFVCGQRPVQPQPLSPLPPFPAVHAAAESPISAYMRFLQNSIGSATTESDTKRSSTGLSPLAPRWNNFSVPQQPLLFPPPQPFPLPHQQNIPPPPTASSSVLPPFPAFPQSPLPFGCLPSPKSPYGLLSPGLLLSPSGQLGFQQLPLSPTVPVPSPKWKGI
Capsicum_annuum	>PHT84192
Capsicum_annuum	MDSGNSGSMQSSSGGDEEYDSRGESISTFLNNSNNSLPHFGSISSHNNNPPFLSPPHQQHPNNNTFFDTAASLFPQSSNPQFNTNDLIWSSSRGLRSEYNLNNFTPSSSAPLSSSSNVAGGAQVLHHGQNPFSGSSSLPTVQQPTIGTAANVVRASNSAQPDHQTNVAKNPKKRTRASRRAPTTVLTTDTTNFRQMVQEFTGIPTAPFTGSPYTRRLDLFSTAGSTMRSSHLDSLGPLYPLRPSAQKVQVSPFMPQLSSSSATSSSLLSSSMIDALMPTNTPGNNNTIVGGVSAASASTSTSTNFQLGSSHLGIQKQAQNLFNMQNQILSFNAGAQVFNTKSSQGGGSNTINVPSLEELGISHEQQVSANLISGFQGGNNNNSNISSSQARNDGNNLSR…
Capsicum_annuum	>PHT81004
Capsicum_annuum	MDGPKQKEAIKVKYIDSPLLVNAKNATEFRTIVQQLTGKTPQKMASGGTIHESSSRVKLAHSNNNSNVEELLMKDLSQGINIYHYLDY
Capsicum_annuum	>PHT79541
Capsicum_annuum	MNHMHVTQFYDHAKADQAINNNNNNNISSPLKINKASHLIRKSSSNSLLPSSSSSSSLYNAVAATSIPHQQPRHPVIIYTHSPKVIHTHPRDFMALVQKLTGLSPEDDPSSPSPPLQTMPQHPKSEPINEEEEEEDPISGPEGCLGDILRLDDQENTYHDNNMTNNNINQKCDLVVNDDNECTSVVTDENNGSCSIGDNSSASCYVPPPPIFDLVKRSARMYTSRQKIHKDKDAEPTEFEESVAQVAFFDLENTNQELKSELKDLYINSASQIDVSGGSRKAVVIHVPYRLRKAFRKVHVRLVRELEKKFSGKDVIFIATRRIMRPPKRGSAAQRPRSRTLTSVHDAILEDLVVPAEIVGKRTRYRVDGSKIMKVFLDPKERNNTEYKLETFSAVYRKL…
Capsicum_annuum	>PHT78875
Capsicum_annuum	MDPSEHSATKSPKRELQGPRPTPLKVGKDSHKIKKPPVVPHQHHRLPHHHQPPPPRPPIIIYTVSPKVIHANPSEFMSLVQRLTGPNSSSSSSSSSFPFQENTNISAISPAARFASIEKTRTPKGKKSQSTNCDMEIVDEGIEINREIERSTSGLSPQGILSPNPDSLQPISSNFFSPPSAGFFHDLSPVLHSNRNYFEHNFLPSPSSNFISPRIILSPGTPSLDLFNNLFDHHR
Capsicum_annuum	>PHT78972
Capsicum_annuum	MDNSDRSFSRNPDYLGVNKFGKNIKKSPIHQPNFNNANSARQQPQPQVYNINKNDFRSIVQQLTGSPSQEPPARPPQNPSKPPNSGPKQTQFQGPGNFQAHPAPSGLIPNPSMPPLPSPRMNGPPPFPSTRMNGPPPFPSPKMNGPPPPLPSPRMNGPPPPLPSPRMNGPPPRMNGPPPPLPSPGINGPPPLPSPTSQYLLPSPTGFLNLLSPRSPYPLLSPGMQHPPPLTPSFFFSPMAQPGVLGQGPQFPPSPGYGFPLSPGFFPVSSPRWRDQ
Capsicum_annuum	>PHT77106
Capsicum_annuum	MEITSRIQDSGNSPTSNNNNNNSNGSVIQIPSTPPVTPKTQISRSETTNPYPTTFVQADTSSFKQVVQMLTGSSETAKQASSSSSPAADPSSSLSNSISPKSSIPPIRTAPKKPGFKLYERRNSLKNGLMISPLIPGVYGHNNSSFSPRNKPEILSPSILDFPSLALSPVTPLNEDTFSKSSPLTNLSEEDKAIAEKKFYLHPSPRRTPRDSEPQLLPLFPLSSPSVSGSSSS
Capsicum_annuum	>PHT75649
Capsicum_annuum	MFSDATVVTTTVTSLVSAPDHHQHSTGPVDGRVSKPIRRRSRASRRTPTTVLNTDTANFRAMVQQFTGGPVAPFASQGTYIGFGSNNQQVVNPNTAPTSAGGSYSIHFQTQPPPQNQLPYMFSSLGSPTPDAVVPGRADNFPNRLEDSSSPSNENKSEINNFMF
Capsicum_annuum	>PHT76935
Capsicum_annuum	MSNVGGSVPVKVVIINTQYIETDASSFKSVVQRLTGKNSTVSVEDTDGSNYWEGRNACSGGSSLERLKSFNEIDKLFKELPPLDDLLRVYADELQQQHTQYNSVGGVWR
Capsicum_annuum	>PHT74816
Capsicum_annuum	MDYRGVMMTKCKNTKQRKRDHHKSKKSDVKVVYISTPMKVKTSASRFRSLVQELTGQDSDIARIMESNNGAITEFDDIHHGHNDQIPVKSSSPSPSPSSSSSLLLAKSSNNSSPMSSESNYFKEPNFDDLLNTQMEEQFLALLGSSNYSSSDYSADIDVLGSYDTLL
Capsicum_annuum	>PHT73032
Capsicum_annuum	MSTDKNSRDKVKVVIINTEYIETDARNFKSVVQKLTGKDAAALVPDQNSGHLTMSKFKPNIAYNSIPSSRIDNLLKLELPALDNLFRPYADEINF
Capsicum_annuum	>PHT73265
Capsicum_annuum	MPFSSFSPSPKLASPCSFLPTFDCLMFPMDPSENPSGRSPRRELQGPRPTPLKVRKDSHKIRKPPVAPSQHHHQPTQAPPRPPVIIYTVSPKVIHANPSEFMTLVQRLTGPDHHHSSTCSTSATATSSSFFPFQENMNAGXXARFASIERTRTPEGKKLQKNCDMGNDHNMVHEGIEIGTEIQRSGLFPGILSPNPSSLPPIPPNFFSPPSNDPNPLGFFYDLSPVLHSNRNYFEPPSFLPSPNSNNNNFISPRLFLSPGTPSLDLFNNLFDV
Capsicum_annuum	>PHT71718
Capsicum_annuum	MDSYSYVSFSSSSNSSNNKNKTLPSYHSSLHGVRKLPSKPMTKLPIAPLPPTPPKIYRVEPINFKEVVQMLTAAPEFQSVSNNFVCSFGFGSGSISGSGFISGSGFDSDSISGSDFGFGSISDFDFISGSDFDSDFGFGSISGSGFISGSDFDSGSISGSDFGSGSISGSGSFNARRLQDVAPPPLDLSPVSLQRHNDNNNNNIAAQWREFLRPSSSSSKNQLVESIETGIDLTNNEAPEKSHVMPRIPSENSFGSCSPLANFPLSPTSFAWCSSILFSPGTLTSPSAVQII
Capsicum_annuum	>PHT71717
Capsicum_annuum	MTKQPIAPLPPTPPKIYRVEPINFKEVVQMLTATPEFQSVCNNSVISSVSGSGSFNSRRLQDVAPPPLDLSPVSLQRNNNIDAQWHELNQTRHACIDSTIIEAQERSHVTSRIPSENYFGSCNPLANFSLSPASFAWCSSILLSPGTLTSPSTVQII
Capsicum_annuum	>PHT71719
Capsicum_annuum	MTKQPIAPLPPTPPKIYRVEPINFKEVVQMLTAAPEFQSVSDDSISSSASGSSSGVQMLTAAPELQSVSSSDSAFGSGSGSFNSRRLQNVAPPPLDLSPVSLQRNNRNNNNNNISAVYNDSINEEQERSHVAPRIPSENHFGSCSPLANFPLSPASFAWCSSILFSPGTLTSPSTVL
Capsicum_annuum	>PHT69651
Capsicum_annuum	MSTREGVKIVIINTEYIQTDASSFKSVVQKLTGKNSSTSPAPMTSRGRNISGHRRSDGHDDKLLLKDLPPLDELLGLYTDEVVRYMQ
Capsicum_annuum	>PHT71359
Capsicum_annuum	MFFINSLIYITSPLFKPYTISHYFSSIFTYKMMYNIEVGSAMTQKQNQISRTSTPSSSTPLKMMNKNSQNISKMKPKIRIIHIFAPEIIKTDVANFRELVQRLTGKPSEINNNNNNIKKRSSISSSSTKLVPSKLEIIRGGYNNCTGEEQEDIWRNANNYGGGFLGGFQEFDGFMQDFNQLPLLTNGHLDAYGETPLA
Capsicum_annuum	>PHT71302
Capsicum_annuum	MKQQSGGTGTGGGVMSKKIVKKRKPRASKRASTTYITADVDSFRQMVQQVTGIGQLPVNSSIVKPEARRPVDRVQPVSFLPTLDTSALLLDPNSGFMHPPLPPPXXXGWRRRASAVCGGC
Capsicum_annuum	>PHT68607
Capsicum_annuum	MDSGNNSASLQSSSTGGAVGVGGKVGGGDEESDSRAGSDSFSSAFHTQNSSSSSMFDPFANYFNPISRPNADPPPPAPSHNYTPPNSLFNLDTDWSKTLRSDLNNNPMLLPSSSDKPSYSNNSLSFSTGGASFLSSTPAERGAGGNVSIATTTTGTSADQPITQPVRNPKKRSRASRRAPTTVLTTDTTNFRAMVQEFTGIPAPPFTSSYFPPRSRFDLFAIAPNSSIRSAVGAGPGVGNNLLSISQPPNYLRRPFPQKIHPPPFLSPSSVSATSSSSSSSSLMLSCLAENIASTTTSGSNSNINYQLTSELGLLKQLPSGLANSATQSSNLFDSIQQNSILASLFQHSQKYAIVSKDQEHLQMPANSNSQLKIGSVLEEYSVNNASHGHILSGLPNLI…
Capsicum_annuum	>PHT65791
Capsicum_annuum	MDSGNNSASLQSSSTGGAVGVGGKVGGGDEESDSRAGSDSFSSAFHTQNSSSSSMFDPFANYFNPISRPNADPPPPAPSHNYTPPNSLFNLDTDWSKTLRSDLNNNPMLLPSSSDKPSYSNNSLSFSTGGASFLSSTPAERGAGGNVSIATTTTGTSADQPITQPVRNPKKRSRASRRAPTTVLTTDTTNFRAMVQEFTGIPAPPFTSSYFPPRSRFDLFAIAPNSSIRSAVGAGPGVGNNLLSISQPPNYLRRPFPQKIHPPPFLSPSSVSATSSSSSSSSLMLSCLAENIASTTTSGSNSNINYQLTSELGLLKQLPSGLANSATQSSNLFDSIQQNSILASLFQHSQKYAIVSKDQEHLQMPANSNSQLKIGSVLEEYSVNNASHGHILSGLPNLI…
Capsicum_annuum	>PHT66046
Capsicum_annuum	MDSCNSGSVQSSSGDDKEYDSHHGASSISTFLNSSSHFGSLISSSPLPQFLSQQSSLFDPYDTQNFNSSFQDSTNSPYNNDLVWHKDIRSNHPNNNFNNFGNLTSSSSIAPTHHQGPHYDSTSIPINPSNIVQPKNPKKRSRASRRAPTTVLTTDTTNFRQMVQEFTGIPTTPFTGSAYTRRFDLFSTASSSMKRSANLDNVGALNYTIRPSTQKVQNSQFMPLFLSSSVINDTLLPTNNNIVGATNASTFGQISKSFTSTIPCLDEMVMKHHDQVDASHGGFDQYDQRGASGGEERSRKDRNISRLLFDGNI
Capsicum_annuum	>PHT65387
Capsicum_annuum	MSSKKKEPMKVKYISSPVLVNVKNPSEFRAIVQQLTGKSPPKSSNFHNQHAKIGNYHEGIAQNKGCEGSSTTNFVEHLVGNEARNNFWKEDSKIFSEF
Cicer_arietinum	>Ca_00313
Cicer_arietinum	MDSNKSMKHQDEQQQKTSITTSKPITRSEPGNPYPTTFVQADTTSFKQVVQMLTGSSETAKQASKSNNNIPPIKSLPKKQHQSFKLYERRNSLHKNLNINPLLPIFSPKNNSTFSPRNKQEILSPSILDFPALVLSPVTPLIPDPFDRSNSARTSSFNAEAEEDKAIKEKGFFLHPSPSSTPRDAEPRLLPLFPTTSPRSNSGPSSAS
Cicer_arietinum	>Ca_00494
Cicer_arietinum	MMRSSGELGPKIVQIETRYVQTDAVNFRDVVQNLTGKNSSMDWIGQRPDTVAAPGASLEIKGGSIKVEEVDNINATSHSMLMTNMSFKDFERLLLELPPIQMEEWL
Cicer_arietinum	>Ca_17370
Cicer_arietinum	MSNTMTASTDQYWMQLYQQQQALMDDALTPPREPFYDSIVMTTNPTPTTIPIETMILSPTNSYTNTSGQLTPKGGNVSKPIKRRSRASKRTPTTLLNANTTNFRELVQQFTGCPSSNLSSSSSSLGVHKGPITLNFQQGSNQIHHDTTTIMPQFSSTSYNQVHHHQVSKPLPWKKDQIQVPQQEKNGYNSFDYGKDNNFIANLGNSSRPSTSNMDVSNGLVVDNDFGLNDLTMNEFSNDTFM
Cicer_arietinum	>Ca_18440
Cicer_arietinum	MSIGGYNMSPCPVKIVIINTQYVETDATSFKSVVQKLTGKDSDKLLEEAEKLQRMKKHSQSGVGSSFFMRDVSFKEFDRLLNEMPPINDIWSDTFIN
Cicer_arietinum	>Ca_22516
Cicer_arietinum	MEITSRFHERENPSLSPMNSPKSNVSNCMSSSNSNSNCIQIQTPPLTPKTTIPRSDSNPYPTTFVQADTSTFKQVVQMLTGSSEKPTTKPNQQQDLLQQQQQQPPQSSSRNFNIPPIKTAPKKQSFKLYERRNSLKNSVLMLNTLMPNFAANNSGFSPRKLQQQQQQEILSPSLLDFPSLALSPVTPLNDDPFDKSSPSLGNSSEEDKAIAEKGFYLHLSPITTPRESEPQLLPLFPVTSPRVSSQSTS
Cicer_arietinum	>Ca_07171
Cicer_arietinum	MKVKTSASEFRALVQELTGQYAESPPDPSKFQESGSDNISDGRSENRMDLVKNYDGEVVVGPPQVDPDQVKPSGEGSYEGFDDDVWMAEMVENIWDLLPSSAFCESFQLDH
Cicer_arietinum	>Ca_08124
Cicer_arietinum	MTSSENFASIEPWMFRSAMGDTWLADYIARDAETLTKALQKSFSATPEDARSPFLNLVNTDSATTTITATPTPTVSSLSGSDQDSAPKRQRVAAGKIPRRKSRASKRSQTTFITADPANFRQMVQQVTGVRFGAGSNVSMAPVMKPEPHRAVGFTGGRLPSAGAGYLPTLDTSAFLLDQHGQHQQQTMVGSNSAANDGPGEISGLGQLSFGQPIDDDAGFGSAGLDFETFSSCFPTLESSWKVM
Cicer_arietinum	>Ca_05499
Cicer_arietinum	MALVQRLTGMSHNDQEVSENFESSLSDGSNSNFKHDEKMWMQQDHVSDGDETTSKTNSVLRRGENCDKGGVNNVDQYNPSNVNFADMPLFTPTSYDFFCSSKPVYQFSDSPFGILGSLISPAGLGFIKELPEY
Cicer_arietinum	>Ca_10900
Cicer_arietinum	MMMKSEINMLGVNNHMMKGKRQSKKSKKEVKVTYISSPMKVKTSASNFRALVQELTGQDSNVAEMFVEVNDRSVHVDDVQNHDKGSTQQQWSSDNSSEAYMQEDSTWMKLDEDYNLIPSMEALNGHLQYDFLSFDMI
Cicer_arietinum	>Ca_14187
Cicer_arietinum	MHKNSHTISKIKPKIRIIHIFAPEIIKTDAENFRELVQKLTGKPSEEKKYCKKKSKSEGIREQEYSRSTTSSGSGLSSEDCSRMITIKKKEVKINNGEFSGLDMRMDHKVKEEVGGCGGSSDESCGGWYLGGFSDLEGFISEIGGFPLFPLNSTHNMQGFEQHQLL
Cicer_arietinum	>Ca_01443
Cicer_arietinum	MDKSCQSSADSTNNSSSRDHYLRHLNKLSQKITKPIIKKPSFDPPPLPPPPPPPQPQNQNQNQIQNQNQNQNQNTNNNNNNNNPLQPQPQPQQNLQHQPPVYNINKNDFRDVVQKLTGSPAHDRISTPPPIQQPKPQSSRLQRIRPPPLPHITNRPPPLLNTAIPRRPQHQNFNFNPVNFNHNFPGFGRPLAPLSPLPPFPTVHAPAESPISAYMRDLQNLVSTMDSKGFTGFSPLPPPISSPHPPPEQQQQQQQQHQQQQQPQHQQQHQHQQQQPPPQQQGFNPAQMSVQTPSPFPMPSSPTPFGCLNSQLSSYPLLSPGLLFSPNSANLGFPQLPLSPTVQVPSPRWREL
Cicer_arietinum	>Ca_01444
Cicer_arietinum	MDKSCQSSADSTNNSSSRDHYLRHLNKLSQKITKPIIKKPSFDPPPLPPPPPPPQPQNQNQNQIQNQNQNQNQNTNNNNNNNNPLQPQPQPQQNLQHQPPVYNINKNDFRDVVQKLTGSPAHDRISPPPPIQQPKPQSSRLQRIRPPPLPHITNRPPPLLNTAIPRRPQHQNFNFNPVNFNHNFPGFGRPLAPLSPLPPFPTVHAPAESPISAYMRDLQNLVSTMDSKGFTGFSPLPPPISSPHPPPEQQQQQQQQHQQQQQPQHQQQHQHQQQQPPPQQQGFNPAQMSVQTPSPFPMPSSPTPFGCLNSQLSSYPLLSPGLLFSPNSANLGFPQLPLSPTVQVPSPRWREL
Cicer_arietinum	>Ca_03943
Cicer_arietinum	MNHLPDISTGRSPRRELQGPRPTPLRIHKDSHKISKKPPLPPPQQQQQQPPRQPIIIYTVSPKVIHTTPGDFMNLVQRLTGSTSSSSSNIDPFNGDGTISPAARYATVEKAMSPLGKKQVQQRVVPITSTNHDVIMNDVHELEQVQLMNHGILERGNMMFQGILSPGPASLSPIPSNFFSPPSSDPNMVNNFLHDFSPVLHSSRNFMEGGANFFLPSPSNFVSPHTPTIDLFNYFLD
Cicer_arietinum	>Ca_04174
Cicer_arietinum	MNQPSSSNSKEEPNLQESDEIKNARLTIPPSPPTRPRIIHLVPPKIIHVSRQDFKELVIRLTGLPSDSQPSARPVHALPETTLASIETTTSPQSPPPSCVSNKRRRPPPSPSPSPSPSPMEIERFSRGSYDNMMRSLEEGVQMGHYPGSSLPELMTLTPSSVTLPQLPPLPRYIYSLEKRPPLPENIFCPVPLPPLPRYIYSLEKQPLLPENMFSPVPLPQDIFSPMSSRPLAPVIDPQTGLYYWPKLPSHYNEFGSVNRNFVSPSGFLSGDEVYPQPKPDMFNRFD
Cicer_arietinum	>Ca_07623
Cicer_arietinum	MIQTMSDPPNEFFQFYNQNFPNQTPPPNYTNSIATSTPSITVTTTLPPESTMMNPTSPTSGGTSLGPEGRVSKPIRRRSRASRRTPTTLLNTDTTNFRAMVQQFTGGPIAPFAAAASSSAPNFSSLAGLGLGPRAVPPLNQTMMPPQFYQHLQQQYQGAQNQHYNNNMYSGNNVNTQSSGVGGDDNMFFQRLMNNPRAANNNINNGDINGEGGNGYFPSSSSS
Cicer_arietinum	>Ca_12689
Cicer_arietinum	MDSGNSGSMQSSSCGDEINNNNNNNNEEYDSRAESNFSSFLNNPLPTQPYTNPRASSSSSSLPQQMFDPLSNYYMDSLQKSPPPNQNSFLNLDMVWSKATTRSEPNNADLISSSQQNQAFLLSQLTGQTRIDVAASLPTTHQSLRGGSLTNDQQTLNNNNNNNNSNNNVVRNPKKRSRASRRAPTTVLTTDTTNFRAMVQEFTGIPAPPFSSPFPRTRLDLFGSSRSVSMESHQQQPPPYLLRPFAQKIQPLHHSFSSFQPSSSMVENSTCTNSPSINYHLLQQQQNPLNMHNQILGFQSNNINSQTHPKYQLGSLSNKTTLEITPNVDSHMKMSVFEELGLSHTHAHVSNNNNIGVVHQQNMIPASSSDGVNNNMRNIPNSEDRGGINYRNDIEERES…
Cicer_arietinum	>Ca_06317
Cicer_arietinum	MDSNKNMKSPGNNSFHHHPSLPSPRNSHNANASSSNNNGGLFPQPPSPSLFSPKPTNRSESGNPYPTTFVQADVSSFKQVVQMLTGSNETVKHASSNYSKPPIEPTSSNNNQRNHIPPIKTIPKKHNQQSGYKLYERRNSLKNFHLNPLLPVFSSNSNRSGFSPRNHDVLSPSILDFPSLVLSPVTPLIPDPFNRSTVTDSGNGCQCGNVTHNPNPILNSEAEDKAIKEKGFFLHPSPRNTPRGSEPKLLPLFPTTSPKASAPSSSSTT
Cicer_arietinum	>Ca_09663
Cicer_arietinum	MNLPDFHSGGTSTPSPKKELQIQGTRPPPLRVSKESHTIRKPPLPPAVHHHPPAGASQHRQPLIIYSVSPKVLHVTVSDFMDVVQRLTGPSAGEETPQQSGAISPAARLASIERTSPTEREKAQNIDDDLTWLLDGIEMGQFPGILSPAPATLPPISQGFFSPMTETQTTSFWHDTSPLWYGNSFVASPSGLLSATVVSPLPSPDLFNIFD
Cicer_arietinum	>Ca_16910
Cicer_arietinum	MEKPPMHGDCKPLTTFVHTNTNAFREVVQRLTGPSETKDHQPTNKVPIATTMKKTTISKLHERRKCMKPKLEIAKPSFQYHNKQQQQTGSCLSPTSNKSRNSSSFPPSPVSGISATSSCSNLLPSTPTTPSTMFSQLTIMEEGQKKQEINIQQDEEEKAIKERRFYLHPSPRSKPNGYNNEPELLILFPLASPNATEKV
Cicer_arietinum	>Ca_09360
Cicer_arietinum	MESNSSSKSSYISQNTKKSKGSLKNENPFQSDYSWLHSVRKTPTKTWKKAPVAPMPPTPAKVYKVDPINFRELVQQLTCAPEFMPPQQTHDKLIIQSTDINVHSLPMKNLPSRDIVQVSKSQPLTVSTTNSNTKSWYENFQAEYFGKNSDQDDEVIMTPGLLEMNLFSPTSFGNWCFVPPIISPRI
Cicer_arietinum	>Ca_12351
Cicer_arietinum	MENSNVGVNKIGKSIKKGSFQNKTISFSNNVMSSGRQQYPPPKVYHIHKDDFKSVVQQLTGLDSDESNKIQIQNIKPPPPLANHVPSSAAPPQTTYNAPSFQYPLKPISGPPLMDMGWSNVPDSPISAFMKTFQESDHLIFDTSRGNQFQTQPQPQPPYSLQTHNVTQPQPQRYSYTLQKQTHTNSNSTIYTSLDAQSQTYRLQMQHIYPLYTQPPIIVQGQTLTQTQTQTQVRPNIVESSHPSSGVLCPTSMNATNSIATMNGSNQFVSGITSSYTNGPQSPTSQFPLPSLTSNMNMPSPQSPNFQFSPPSSPEYPFYPYLHPETLDSPQSPLSSGIFPFSSPNRFDQ
Cicer_arietinum	>Ca_02239
Cicer_arietinum	MEAYSSSYPTSNKSHNNSVLHSVRKSQSKPWKKASVAPQPSTAIRVYEVDVMNFREVVQQLTGAPEFKPQIHHQIVQNVATPSVVTTNWYKEVQSQESSGRTKNQPGLLELNLSSTSWCSSLS
Cicer_arietinum	>Ca_11517
Cicer_arietinum	MDNSKNRNNDSLGVNKLGKNIRKSPLHQPNFGNNAARQQPQPQVYNISKNDFRDIVQQLTGSPSQDPPPRPPHNPPKPQSMRLQKIRPPPLSPINRPRLPPPMPMPVAPPQVPYNNALPRPGHFGQPSPTPLQPSPSGDLWANTTESPISAYMRYLQNSMMDPGSRGNQFQPQPHPYPQPQVQGNYQPQPPSSALLPNPSIPPIPSPRFNGPMPPMNATNHPVSSIPSPHGNGPPLLPSPTSQFLMPSPTGYMNLLSPRSPYPLLSPGFQFPSPFTPNFPFSPMAQSGILGPGPQPPPSPGLMFPLSPSSFFTMPSPRWRDQ
Cicer_arietinum	>Ca_13016
Cicer_arietinum	MGASNKPPQQPRHPVIIYTHSPRVIHTHPRDFMTLVQKLTGLSRSEGEDGGSNVPSSQHQKKQEPVSNVAMAAGVKENDRKNVVIVRNEDNDTSSITTNENNCGNISKTHVNSCYIASETPMLEPLFNPYMTNFLAPSTTDFMCSSQPFLNYSDSLFSHNMRTSIPTPATLGGLKEFGDYRL
Cicer_arietinum	>Ca_27192
Cicer_arietinum	MDSGNSGSISSSGDEEYDSRTNHQYHQTLLPSTFLNQQQQPTLQFGSIFSHNPQQSSLISSSFHHHHNPSLFDLSPNYLHSLSQSQPNINPFQNLNTTTSQGVLSSSSQQHINHTLLTPQILHDDDNNNNVRTTTTTSTTNVARNSKKRTRASRRAPTTVLTTDTSNFRSMVQEFTGIPAPPFSSSSYSRRLDLLTASSSLRSTSSSSSSSSHFDTSSSFYPLRPSPQKHDHHHHLNPLLLSSTSPPSSSTLLHNNNIHNYQLPCDLGLPNYNQHNFMLSMQNQPIHTFHPSSSSQQFHPPFNNIERFSSKSQQQAASLSVQSLEDLGVNQGQVNANLDDNDGDGSRRDVLRCLNESYGGKIVGSSSSSGGGGGKVNFSGSASTTLNHDKTLENNNNNN…
Citrullus_lanatus	>Cla97C05G097090
Citrullus_lanatus	MEKHLMAASSPSPSTSPTTFVQADTNSFRDLVQKLTGFAGDSEKLPVTHLSKLSSSKPFPPAAADYLTGPRRSPFKLQERRHTIRKLEIKLGLTGPFKNSPPSLDSPSHTRGFDSPVPSPVTPLAAESLFFRRPSLASPLSPPVTAEDRAIADGGFYFHPSPRNSQPPELLNLFPSKLAK
Citrullus_lanatus	>Cla97C02G042630
Citrullus_lanatus	MENLTSLPSNPDHQKITQIPNKPTIDQNKPIKVKYISSPMMVKANNESEFRAIVQKLTGQHSSPDDAFHQSLQEFNQVFYPPTSSLAVASFDPKDCYAFSSTGHVFDPTGVAEGHYWRGEMEGSFSGFQASSCVNIW
Citrullus_lanatus	>Cla97C10G199380
Citrullus_lanatus	MASSDNLPAFLNTWPFRSTFQDPWISDPFSRESQSLTRALHTSLLPSDSHAFSSFLDLISSDSAHPTDPTPTVSGISAGPPPEPDTAAAPKRQRTTSAIPPTGGKVSKRKSRASKRNHTTFITADPANFRQMVQQVTGVRFGNAQIQIPPVLKPEPQRPSAPFAVCGGDGLPTLDTSAFLLNNHNHPQSSGSGSEITHPGPLSFGPDLGLPNNGPIGSDFDTFSSFPTLESWKAVM
Citrullus_lanatus	>Cla97C07G136310
Citrullus_lanatus	MDSGNSGSMQSSSGGDEEFESPADSITAAFLTNSQTHAASFPHNFHPQSSSAAAIFDPLSNLFDPRSSLSNQNPLLNLDMVWSRNVRSDQIPPDLHTPPPNSAASDQSLSSISNFSAVQNFSHPPEANNSFPPSDHTELQNIQNNCGGGGGGGGGGGGGGGGANVVRNSKKRPRASRRAPTTVLTTDTTNFRAMVQEFTGIPAPPFTASSSSSPFTRNAAARFDLFGGGSTRSLSSTHLDVVPSTQQTYLLRPFPQKSPFLSPSPSTFLAGGNLQNPIFDIQNMFQSNPKLIQNSSNEQNLKMGIFEEFGLTTHAGHGLSPAGQALPRSNNGNHLPPTSWVVGGGGGESHQQGINLRSSNGNLNGKLIRYAAGPANSSGFLGDKAGENLRARTEGMVEP…
Citrullus_lanatus	>Cla97C08G154230
Citrullus_lanatus	MDKNCQTSVESTSTSSSATVREHNSLNLSKLSHKISKATPLSQLRKPCFDAPLNQNHPSFNQNPQNRPQSATPPVQPQQQQNLQAQAQQHQPPVYNINKNDFRDVVQKLTGSPAHERFSNPPAIQQPPKPQNSRLQRIRPPPLNTNMPPPQQLPNGFQPPTVGLTGRPMAPLSPLPPLPAVHAAAESPVSAYMRYIQNSIPIADSNLPLPQGFSPLGPLASSCWNNFSSQQQGSMALPPSSAMLQAHPQFQVAPSSPLGFGCLNSPMSSSHSVLLSSPNLMMFPASAGQLGFPQLPVSPTVPASSPRWIGD
Citrullus_lanatus	>Cla97C05G109160
Citrullus_lanatus	MNVTGKKQAKRSRKSAAADFKVVYISSPMKVKTSASKFRSLVQKLTGQDSDAKRFMELTASAASDRNLQSSASATFFDYQLLGDDDLVVAGKVETAAYESSVAALPPQDDLAVLQNLDTSFGGMFHGFWFDSSTAQAEMPEFESWLDSKLMEIGKHNDDGDDKTKNRKSNICQECGAEFRKPAYLKQHMQSHLLQRPYICSVDGCEASYRRKDHLTRHLLQHQGIIFKCPIESCNREFAYISCVHRHLKECHEGEAPPKKCQKQFVCPEDGCGKVFRYASQLQKHEDSHVKLDSIEACCTEPGCLKTFTNKQCLRAHMQSCHQYIKCEICGEKKLRKNLKQHLRQKHESEGPLEAIPCRYEGCSKVFSTASNLQQHMKVVHMGQKLFACCFPGSGMRFG…
Citrullus_lanatus	>Cla97C11G221350
Citrullus_lanatus	MDSGSGSLQSSSGGDEELEYDSHHQPQLFPPPPLFFNNNIPPLSSHIISSSSSSSSSSSSLPTGSSSIPHHQHQHQQQPLPFHYQNHLLHPPPFYDFPSNYNLQPHNFNSDSSNSFVNLEVLRSEPTHFRNPTVPDGSTQNQIQIRSTPSSSGPLHPKVTTKKRTRASRRAPTTVLTTDTTNFRAMVQEFTGIPSPPFTAGGSSYSRRFDLFGLVRTSNSTATSLEASGLGLYPSRSKVQLANDDNVVAQKQAAEAGGIFSFQSLSGHDFNSNSKEVREHLETPHNISTSQQLLSAALQNDETWRGNRSGTTTTATATATRSNNNNNAANCNQTGNDGDADDFNDDCEDGGGSGSGKAMMEKKNPQANPLTHRPIII
Citrullus_lanatus	>Cla97C06G124290
Citrullus_lanatus	MSPQQQQLHGKRDNQNQSINNGNKPLCPPPLKINKDSHLIRKSSSSSNTSSPSSSSSSTNSLVNGVAAAAAAASIKPPQRHPVIIYTHSPKIIHTHPRDFMALVQKLTGMSRSDDEASTKATKSVDENNKGSKAIVNDDNESSSVVTTDENCCGGGVVEAGQVNSCFAPPIFEPPPPPPQLANSYLTNIPAYRPNSTEFLCSNQPFFNYDDSLLFGAPNIHSLSPNGINDFCEYSEF
Citrullus_lanatus	>Cla97C08G149360
Citrullus_lanatus	MPERKEVQLQGPRPAALKITKDSHKIKKPPLPPPHRPVIIYTVSPKIIHTDPTEFKDLVQRLTGCQPSSSSNDALDHPSHTTMSMPMIANSTDQGMERVGHGILSPTPRLLPPISPNIFTPPPQATTDLSPFAHFFQDFSPIAPNNISSSLDFFQQNFPDFH
Citrullus_lanatus	>Cla97C10G200920
Citrullus_lanatus	MMRNQLQLRGPRPPPLTVNKSSTKIFKKSTKNNPLPIPNRRDRRSPVIIYLRSPKIIHVRPEEFKSFVQRLTGNRSSVAVVTSSCSTTELITNHSGEEFVSACNCIPS
Citrullus_lanatus	>Cla97C04G071190
Citrullus_lanatus	MDARAGTGNNHRILDAIHRRKPTKKTKQPNKIKPIKVVYISNPMKVQTSASEFMALVQELTGQNADFPDPSKFPPSAVCGGAASSDLVHNTASGGDDDDDGASNLMMNNNNPSLAVELPAEDDFLGSIYNDFEDLIFPPPVIGNFSGLLPAAAAAVVYESYAR
Citrullus_lanatus	>Cla97C05G104460
Citrullus_lanatus	MSPPKSCEINGPRPSPLLIHKDSRLIRKPQLRQPVIIYTHSPKIIHTHPKDFMALVQRLTGFTPPPPPSLPLPLSLSLPDRNFNDNESSSSEEEENECGDQKQSLVQRQTNPSLLRYSSDLTPPFSSPALLNSLSPSFMEFLKALPEF
Citrullus_lanatus	>Cla97C01G024610
Citrullus_lanatus	MANNSKKGAGEVRVVVIECHHIQTDVSNFKSVVQSLTGKKSSAVEGGGESCRKRQRVVAENNFNGGRRFEESRKMIPTTSFKDLDGLLGLHLPSMEDLNWIWTD
Citrullus_lanatus	>Cla97C02G042640
Citrullus_lanatus	MMIKASNALEFRAIVQQLTGFDSDALAHRRNHKSPSVGTPTPSSTFYADHEMEVLKFSDGMASLLQFDDQGCFATHNNNILPNNIMGFQSSCFFQ
Citrullus_lanatus	>Cla97C09G165260
Citrullus_lanatus	MATTNAAAVVHSATTTFVEADPSTFRAIVQKLTGAPNRPPAAFRLQERRRSSKKLELELNGGYTAAGGRGTGIGMVSPVSTLDFMERGNPCEEEERAIAEKGFYLHPSPISTPGGSDPPHLLPLFPLSSPSNCNNRNHSVSS
Citrullus_lanatus	>Cla97C11G224070
Citrullus_lanatus	MEITSSSTSTTRSSHERERNPSPNTSPNSTTINSNPPPPPKLLPRSDSNPYPTTFVQADTSNFKHVVQMLTGSSESPRPPHPPTPSSKPSSIPPPPQESFQSSKNFPIPPIKTAPKKQQSFKLYERRNHLKNSLMINTLIPNFSGSGAVGGFSPRNAEILSPSILDFPSLALSPVTPLNDDPLFDKSSSSPSLGSSSEEERAIAEKGFYLHPSPMNTPRAADPPQLLSLFPETSPRVSGSSSTS
Citrullus_lanatus	>Cla97C01G022940
Citrullus_lanatus	MKISHPNSSFTSTSTTTADGLQSPPPKFINRSDSTNPYPTTFVQADTSSFKQVVQMLTGSPETAKQASTPDPPSKTHIPPIKSIPKRQHSNFKLYERRNALHNLQIINPVFASSVSTPGFSPRNNHGHPEILSPSMLDFPSLVLSPVTPLIPDPFGRSQPLNSDPANNVNCSNSGLDEEAEAKAIREKGFYLHPSPATTPRESEPQLLPLFPITSPQQPGPPRPSAS
Citrullus_lanatus	>Cla97C01G025720
Citrullus_lanatus	MSITSDQWRAQFYPHTHAAASPSTAPPHHGPNTNTNSISKPRRRSRASRKAPTTLLNASTANFRDLVQQFTGFQAAGAALPLGSHKGPVNLSFGQAGDDHLHNNHPSVMLPFSDARLLQLRQPPPEHRFPNPPENNGFSRQAAELMEIQNLIDEDLNYDLQELGMEFSSSSGNGNYGGGYFH
Citrullus_lanatus	>Cla97C01G018320
Citrullus_lanatus	MDSGSSGSIQSSSGGEEEYDSRAEGFSGFLNKPPGYVGPMATTTKANPSPPAAHHPHSSSSLFDPFSNFLDPLPTRSHQNSIPNLDFLWPRNQRSDHNPIQLPGSISMPPSSSQPQSYMTPTNSQVLETHVHQAPRGLTLTTDRSDVVPNNTNNNNTATATASNNASVRNPRKRNRASRRAPTTVLTTDTSNFRAMVQEFTGIPAPPFTPASSFPRARLDLFGGTSTSSPPYLLRPFPQKLTTTTNSLLSPSSDFLLPKQNHHLPPMSSIFNLQPPPPPPLHQPNINLLGSDHQTTTDTHRNHHLHQTPLPEELLSGSGNILPTTWGSGGNGGEGGASDQALFRSMNSKYCTGTKLNNNYSASSSSLDFHGDKGSENVTTRSEGMIESWICSSD
Citrullus_lanatus	>Cla97C10G199120
Citrullus_lanatus	MDRSLVVSEVTAATTTTKKKTTRKRKSCDEKKQPLKVVYISNPMRVHTSASEFRALVQELTGRDAEFPDPSKFYPASCEIMNDLEKKVVAEGEEDEQVLLLDSSCDDDFFRSSYESFEDILRKDLMENLGAISTSLLNYPLV
Citrullus_lanatus	>Cla97C04G070150
Citrullus_lanatus	MEKGDSQSHVGCKPLTTFVQTDTTTFREVVQRLTGPSESHTTKSKAVGSKRPTTTSKLHERRHLTRPKLQIVKPCPSHFKPTTEHPSYITSPVGTPSKILSKLSIGNEEKELNNMEEEKAIKERRFYLHPSPRSMSVYAQPELLSLFPLESPKTNQQP
Citrullus_lanatus	>Cla97C02G026890
Citrullus_lanatus	MNPPGYSAAGSPTTPRKKEIQLQGPRPPQLRVSQESRKIKKPPPHPQPVPPGGRPPLPPGPAQWPQPLIIYDISPKVIHVAENNFMSVVQRLTGLSSAAATDGDLSPAARLATIEKASPRSEREREREREINVSDMMDLAEVPVELGQIPGILSPAPATLAPIPTGYFSPAIEHQSLAYSLIHELSPHWPSPSALFSAPLVSPISSPNIFNNLFDF
Citrullus_lanatus	>Cla97C10G186250
Citrullus_lanatus	MDRNRQNENLGVNKMGKNIRKSPIHQPNFGNNAARPQPQPQIYNISKNDFRNIVQQLTGSPSQDHQPPPRPPQNPPKPQSMRLQRIRPPPLTPINRPNMPAPISAPVPVPPPQAVVNNNVPRPAQFAQPPPRQLPPMAPGGDSHWPNPAAESPISAYMRYLQNSMMNPSPVANQAQFVPQPQIPGQMHPPPAPPSGLLPNPNPPVPPLPSPRLNGPPPPVPNLPSPHWNGPALLPSPTSQFLLPSPTGYYNLLSPKSPYPLLSPGIQFSPPLTPNFAFPSMPQSGILGPGPHPPPSPGVMFPLSPSGFFPILSPRWRDQ
Citrullus_lanatus	>Cla97C07G137210
Citrullus_lanatus	MEATHSTRVVIIDTKYVQTDAKSFKTVVQKLTGKDPVVAVAEENRHTRSARNSGLLRDSSFKEFQRVLREMPRIDELYSD
Citrullus_lanatus	>Cla97C09G174760
Citrullus_lanatus	MDYSKNKQNEVLGVNKIGKNIKKSPLHQPNFGNIPSTQQPQPQVYNINKNDFRNIVQQLTGSSQEPSTRPPQNPAAKQQSLRLQRIRPPPLTPINRPRVPPPVPVSSITPPQVPYYNGQFKSGQCDQSSAMFQGQPAPTQLPQSIPADSVWPKPAASPISAYMRYLQSSGIDSPGMGNKAQPLPQAQVPGQVQNQATPSSLSPNPAMSAAPSSTNDGPVPSLPNFPPIQSNSPANFPSPSQFHVPSPSSYLNLLSPLSPYPLLSPGIRFPPPLSPNFSFSPMAQPGILGPGPLPPLSPGLMFPLSPSGLFPLLSPRWRDW
Citrullus_lanatus	>Cla97C03G059470
Citrullus_lanatus	METSSIHQENPCPPSLLPSPSSRMTNSSSSSSSTSNGLQVMPPTPPPQLHQLHSPKPITRSESVNPYPTTFVQADTSSFKQVVQMLTGSPETAKQASVKPAPGAPNSDSQSKTHIPPIKSLPRRQQSGFKLYERRNSLNKLKINPVFPVFGSTAHSGFSPRKHEILSPSILDFPALALSPVTPLIPDPFDRSGLANCSYLKNGNAKLDAEAEEKAIKEKGFFLHPSPTTTPRDSEPRLLPLFPMTSPRVPGSSSTS
Citrullus_lanatus	>Cla97C02G037840
Citrullus_lanatus	MEPHSFSFHYSQPEQAVHKPSKKAVAPPRPTQPQVYKVDPINFRDVVQKLTAAPEFQDRRLQAMPAPRPNLSNPPPHNGYLGQSAERYYHN
Citrullus_lanatus	>Cla97C10G200360
Citrullus_lanatus	MDAILNKQPPHLLPNSDRSPAMALHTASHAISKPKPKIRIIHIFAPEIIKTDVANFRELVQRLTGKPTTAEEKILPAEIRQEAVAVAFDDRKTEMGGGGGCRRVVKKEDREEEEEEGEDEEEVLNDVVGMWNDVVGFEGFIEELGEFPFLPSAHQIMHGFEEIQFA
Citrullus_lanatus	>Cla97C11G222760
Citrullus_lanatus	MSNQWLHMYHQNNLSNTQLPFHLSDHDQLTIDNNSDMVSDSTVVTAAVSSATTPPASSGLNPDGGRVVKPVRKRSRASRRTPTTLLNTDAANFRAMVQQFTGGPSNANNNLHNFATFGFPGNSQTLFDPATAAAYHLQDPPQQPTLFQFQNQPPPFMFSLSNPAAGEDFFQQPHAGGSRSSNNNNINYMGAFDGSSPTIRNPPPE
Citrullus_lanatus	>Cla97C01G016890
Citrullus_lanatus	MDAFCAYTSSSSSSSSSFLAQRNDQSEHRVVRREFSNNNNLHCVRKPMAKPWKKPAIAPLPPTRPRVYKVDPLNFRDLVQKLTGLAELRSPRLQKMAPPPLDISRRPESGSATVGATLFKASPPVKMDNEAVDGGSFLELNLSPFNKNWCSFPALSPETLAILDAI
Citrullus_lanatus	>Cla97C11G220220
Citrullus_lanatus	MEKSCQSSLTGDSSAANNGGSTASTGRDQYLRHLNKLSHKISKPSFVKKPGFDSSIHSNPSFNQNQSLPQPPPPPPELAVQAQTQQPPQHHQPPVYNINKNDFRDVVQKLTGSPAHERFSNPPPIHPPKPQSSRLQRIRPPPLANVSNRPPPMLNSAVPMPQPQQQPPAGLNPRNSISSANNFGPIGRPVAPLSPLPPLPAVHAPAESPVSAYMRYLHTSFSTLDSNQKQFSGFSPLAPLVSPRWNNLTSQQQLPPPTMAQGAIPPPPSSGVITSESQLPMPSSPLPFGCMNSPRSAYPLLSPSLLFSPSAGPLGYPQFPLSPTVPVPSPRWRGL
Citrus_clementina	>ESR61874
Citrus_clementina	MSIDQWMQSYNQISIDDQDHHHVNSSFAYSDATAVTASAGASESLLSPSSTSCSMSDQLTPRGCVSKPVKRRSRASKKTPTTLLNADANNFRALVQKFTGCPSTTFSFGSNKGPVNLDFGLGNRQNDQIRCAAATSVAANYGNNYFSDFQQSHYHQQQLPQQQHQAWQEQQCSVSFHDVGNGAIFETASNYCDPNGFAMDNGMFHEVSSDASYGIESRNYGYLL
Citrus_clementina	>ESR62599
Citrus_clementina	MEHSPKYQENSSTSSSGSSSNNNNNNNPSAPKPVTRSESGNPYPTTFVQADTSSFKQVVQMLTGSSETAKQASKPTSQPDPNAKTHSIPPIKSIPKKQQQSGFKLYERRNSLKNLKINPLNPNPFVNSGFSPRKSEILSPSILDFPSLVLSPVTPLIPDPFARSGHGNHVNYNHTSLQAKGENLDKEAEDKAIKEKGFYLHPSPSTTPREVEPRLLPLFPVSSPRVSVAATQDFIWLDAIN
Citrus_clementina	>ESR62940
Citrus_clementina	MSSKKQEAVKVVLMDTQYVETDPVSFKSVVQKLTGKDSSVAWIKESNSSSAADSRREVISVEVNKLEGDVVNDDNNNYNVSPVSMLSKGVSFKDLEVNRLIFDLEFPPPEELQWLWAEYNLHY
Citrus_clementina	>ESR55994
Citrus_clementina	MGKFGHHFDHQGHNQSQRSGANKGKKNPLKVTYISSPMKVKASNASEFRAIVQELTGKNSEVKDHNSDDAVFPHAEDAKVFSHNHESDHRLKRTSTYADEFLSHLSSSHDQFQIDHESFLWRDVPAAAESSFGFQSPNNLSFYDCIFTAT
Citrus_clementina	>ESR54226
Citrus_clementina	INKDSHFIKKLLASASTSTSLPPSHRHPVIIYTHSPKIIHTHPLDFMVLVQKLTGLSRSSDDNSTEKCNGSSEEENNDSNNNNIKSCKIAGKDDESTSVITTDENCSGGNIDDGQVNSCFVPPPIFEPPNPFFTSNIPVFTPNSADFLCSNHQQFYNYAADSLLFSSNIRGAILSTHPAAAEGMNDFREF
Citrus_clementina	>ESR54225
Citrus_clementina	MRPTSAATQQCNNDNNNNQNNNNNNNNSPPLKINKDSHFIKKSSASASASVSLPPSHRHPVIIYTHSPKIIHTHPRDFMVLVQKLTGLSRSSDDNSTEKCNGSSEEENNDSNNNNIKSCKIAGMDDESTSVITTDENCSGGNIDDGQVNSCFVPPPIFEPPNPFFTSNIPVFTPNSADFLCSNHQQFYNYAADSLLFSSNIRGAISSTHPAAAEGMNDFREF
Citrus_clementina	>ESR52252
Citrus_clementina	LYIISLHIFAQHIITTDAANFREVVQKLAGKSQPQPHESERKANNKKSASKNLAAKKSMQLQDDEWLENATWYDGDILSRFLDGRTGFDSSS
Citrus_clementina	>ESR50385
Citrus_clementina	MGKKVMSRQAPLRITKKNNHESNNNKKQLNNLINVLRPKVYITDSSNFKRLVQELTGNGSSSSSTMPVPPSPRRTEAVLENNVPVIHIVDDYEGKLEASAEACSFDASVDSFDFCHNLVSFTEGFGEADDQMYFNDATFDISSMNDQLGTDWLAYQDLESWLLDVDQPCPSIFNGFGQNQEVSIYDYKLSGLT
Citrus_clementina	>ESR50386
Citrus_clementina	MGKKIISPAAALKISKKNNINHEKKNKQQLNSLIKVLKPKVYITDSSSFKSLVQDLTGNGSSSSTSTTLVSSPSPSPSSSSPPPPVETNSTEAFSDTYSLDSSFDQPCSNSIIYDEPMFIEDETAAASVEYLLMMNHDQQETELFAYQDLDLESWLLDMEPGAAPAHKSSCNVVACHDQFQQEVSIYDYELSGLLI
Citrus_clementina	>ESR47665
Citrus_clementina	MDSSSDFPVSKSPRRELQGPRPAPLKVRKDSYKIKKPPVAPPSQQQQQQQHHHHHQAPAPPPRQPVIIYTVSPKVIHTNPNDFMTLVQRLTGSSSSSTTTTTTTTSFTSSKTVASSSSYDPLGDSTGAISPAARYASIEKAKQHSPSKKLIQSHHQYHNHSHSHNEDYHGHTNNNDSNMATGGGFVEGIEMDHNIERSSLFPGILSPGPTSLPMIPPSFFSPPSDPNSFSFLYDLSPVLHGNKNFIEGSFMPSPSGFNISPHITSPTPPIDLFNNFFDF
Citrus_clementina	>ESR47249
Citrus_clementina	MDSGNSGSMQSSSGDEEYDSRSESAAAPPPPPAFFNFSSNSINNFAGFQNQQPPTFFDMIPSSSYLQAHSQSQSQSQPQHNSNPSSFLNLDLVGSRTTRSCSLIRSSEPSCTDSSTVAHQGLINHGSFSTAPSSSHMQQQSRLLVNDQYQTNVVVKNPKKRTRTSRRAPTTVLTTDTSNFRAMVQEFTGIPSQPFSVGSSYSRRLDLFGPGSAIKSSGNIHNHLEPMGGPLNYHLRPATQKFQPNLFSSPSSSSSMIDAIAAAASTSHNTTSNYHVLSELGLNSNNNNNTKEPQNTLNNIMQSQNLNHHPVVSFQSILQHSSPLNNPSLTFGANNKSQASHFGAPSFEDHDHHLAMSHHASHVGLPNNQDQFRSFDGNFANSSQRATSCKLNYSASSSD…
Citrus_clementina	>ESR45672
Citrus_clementina	MDVLGVQQMKIRKHNNYYKRCKKDVKVVYISSPVKFKTCASKFRALVQELTGKDSDADAAAHRFSDTNGADDQNSPKVVVDQGLACAVSGDDHQLGDLRSSPSMEDQFDDLFMPHREGSFLGMFTSNLFHHDFNFQQDLAL
Citrus_clementina	>ESR47180
Citrus_clementina	MDKSCHSGGGESTTTSSNSSQVISNSNRDQYLKQLNKLSHKISKPSSSSSSSATSSNPIIKKSNAFDHQSQPPPQQNLQQPPVYNINKNDFRDVVQKLTGSPAHERFSAPPPIHQPKPPSSRLQRIRPPPLAHVSNRPPPMLSCAAPAPPPSLNPSASASAVSNNSFIQRPAAPLSPLPPLPAVHAAAESPVSAYMRYLQSSISAADPNSKTQFSGFSPLAPLVSPRWNNANGQGVMPPPSSSQQQMPEPQSQSQFPFPSSPLPFGCLNSPRSPYPLLSPSLLFSPTSGQLNFPLSPTVPVPSPRWRGL
Citrus_clementina	>ESR43114
Citrus_clementina	MERIIKKPPYISHSTPSPLAMHKNSHPISKTKPKIRIIHIFAPEIIKTDVENFRELVQRLTGKPTEHDHHHHHQKVGKKRPRNPTREEEPRSTSVLEKPDLVTKNVELRSTFFGFETREKVKEEEEEEQILWNGANSGGFLHGFADFDGFIQELDEFSLLPNVSPRSLLIFMETHLH
Citrus_clementina	>ESR43704
Citrus_clementina	MTSSENLPSVDAWSFRAAFADSWLSEAYARDTETLTKALQKTFSNNNNNNNNSNDITYSVTETLACDFTPPFVAPETPTVSNVSGSDPETLPKRQRTAAVGGPNSGKITKRKARASKKTQTTFITADPANFRQMVQQVTGVRFGSAQVAMAPVLKPEPQRPGGRLHGIGGGSLPTLDTSAFLLDHHQQLGQAPGAGVGSVLGSGHFDFQTSLVCDGASTGLEFDALSNFPTLESWKVM
Citrus_clementina	>ESR41658
Citrus_clementina	MDGSKNRHNNDHLGVNKMGKNIRKSPLHQPNFAANNNVANRQQPQPQVYNISKNDFRNIVQQLTGSPSQEPLPRPPQNPPKPQSMRLQKIRPPPLAPINRPHVPPMVSAPAPAPAQAPAAAPLPPPVPYNNGLVRPPPHYGQSMPQFGQVQPVAPWDLAWNSTAESPISAYMRDLQNAIVDHGPRGNQRPPHPPVHAQQAHVLGQIQPQPPSSGLLPNPPMPGFPTSRVNGPTPLMPNLPSPQMNGPGLLPSPTSQFLWPSPTNYMNLLSPQSPYPLLSPGVQFPPPLTPNFQFSPVAQSGILGPGPQPPPSPGLAFPLSPSGFFPIFSPRWRDQ
Citrus_clementina	>ESR43240
Citrus_clementina	MSMISFTTTSEDDDSRMLKFPAVKRKKLQGPRPAALKIGKCSDSSKIIKKPPIHQKRSPVVIYLVSPKIIHVRPEEFMGLVQRLTGNQAATSSSSSLSSNIECSENIQAAVVSDEVNFGHGHDDHHFIRQAHECVSSSSPSGLAAFSSLCIDICSNWDDF
Citrus_clementina	>ESR43016
Citrus_clementina	MSETMSSPTDWAKFYQQNLSGADADADAAAAAAASTGMMLTSNNLSSPHGSAPSSSSNLSPTDGRVSKPPHARRRSRASRRTPTTLLNTDTTNFRAMVQQFTGGPNSPFASTPSAHQSFGFGLGAVGNRQASHLQNPNQNPSSTVMLPSPGYRLQYQPQYQSQGYMISMGSVNNNPGAAGEGFFQRLGGNPRPPQPPQNTGVSDGFLIEMNNASSSSSRVPSSSNENRGNGFIF
Citrus_clementina	>ESR41414
Citrus_clementina	MDSGNSNSMQSSSGGGGDEEYDSRADSISSFLNNNSSSYPPPPAPAPAQQQHHHHHHLHQPSLFDHLSSNYNFDPLSASSSSSSRLSSSLPLNTNHHPNSLLNLDMVWSKSLRSEPNCTDLGGLFVPSSSSSATAFPALHVSPREGGTESVSSKAPSFLATAPGPGLNIDQSHINLNNSSNQHSTMMVRNPKKRSRASRRAPTTVLTTDTTNFRAMVQEFTGIPAPPFTSSHFPRTRLDLFGNSSSTSSSLMMRSTIGSHLDSSLPQPPSSYNLLRPFAQKLINPIPFSTSNNSSIFIDAIASASTSTPNATATTTSTNINYQQLPSHQQNLFGMNMQHNNPILNLHSLLQVPPKYPLANSPILETKPPPPPPPPQGSSLEELGLSHAAAVSASHLNTN…
Citrus_clementina	>ESR39333
Citrus_clementina	MEAHTSSSSTAAAYMIGNKEEAIRGVKAVTTANSSYQSSLHSVRKSPLKTVKKPIAPLPPTRPKVYKVDPVNFRDLVQKLTGACAYENESESQQPQSQRLKSVAPPPINVSSSRSPFSFCGGEFAPQQLLPSPAKSPFSALYKDLMSEVSSSDAKPQKLSDCGIASNSLGLSLSPSSYNWFSYPLLSPASLSTL
Citrus_clementina	>ESR39646
Citrus_clementina	MENPASQGAAGCKPLTTFVQTDTNTFREVVQRLTGPSESNTASQDRAAAKVAGIKRQTSKLHERRQYTRPKLEIVKPPIIFKPGSSPSKSGTPSFPASPVGTPSTIFAKLSIMEDENKVESAISAFNSQEEEKAIKERRFYLHPSPRSRPGYTEPELLTLFPLTSPRTSERP
Citrus_clementina	>ESR41045
Citrus_clementina	MDSSNLPSAGQRRQDQLQIQGPRPPPLSIHRDSHKIKKPPKPPLPPTEQQPHHHSERQQPVIIYSISPKVINVTVADFMTTVQRLTGASSSSSGDGDVSPAARIAVVEKVMDSPRDKASSAAVINNDYVVEETEDQGRGEGAEFEVGRVPGILSPSTLPPLVQEMYFSPTAASASAGADPFGLSTHGNYGFLNNSPSASGLFSSGFLGSPVLSPDFFGQIWNF
Citrus_clementina	>ESR40674
Citrus_clementina	MASSSNNSNAATTMAPAAAYGSDSATTFVQADPSTFRQIVQKLTGAPDDPSSPKLPVTHPARAVTSAAAAITPAAVAGASMGPKRPAFKLHERRQTAKKLEIKLSNNNSNTNINSSSNVYSNGYELCSFYKQRGGGTGAFLVSPVSTLEFLAPRVSPRSPREELLCARGGGGEEAERAFIAEKGFYLHPSPLSTPRGGAEPELLPLFPLTSPRNNDPHNSSN
Citrus_clementina	>ESR65066
Citrus_clementina	MEKNNTSTRNHPSPINSPRGASSSNNNDNNNNGVVQVQLQIHHSNNNHTPPLTPIPISRSTEANPYPTTFVQADTNSFKQVVQLLTGSSETAAKQASTSTTTDPSNTNTNNNNNKSFVIPPIKTTTPKKQNFKLYERRANNFKNSLMINTLANNCAFSPRNGNNKPEILSPSLLDFPKLALSSPVTPLNEDPFNKSSPYSLGGNSSSSSSSEEERAIAEKGFYLHPSPMSTPRDHEPQLLTLFPLTSPRVSGSSS
Citrus_clementina	>ESR63489
Citrus_clementina	MERHKHNTNIMSSPIQAPTTFVQADTNTFRELVQKLTGLTHNSDKLPVTHPTRLPSKPSIPVDPTAPRRSPFKLQERRHTSRKLEIKLGLTPPPPKSSSPSHSHTHFLSPVTPLGSEYMFFPSSGTASPSSPALSEEEKAIAEKGFYLHPSPLSTPRGSDPPELLTLFPTSPSDQQTRD
Citrus_sinensis	>Cs_ont_9g022780
Citrus_sinensis	MSGICSGGGGREPVKIVLIKTQYIETDARSFKSVVQELTESFQALEEAIKSSYLYSPIIKIIFPIQ*
Citrus_sinensis	>Cs_ont_6g011640
Citrus_sinensis	MSETMSSPTDWAKFYQQNLSGADADADAAAAAAASTGMMLTSNNLSSPHGSAPSSSSNLSPTEGRVSKPPHARRRSRASRRTPTTLLNTDTTNFRAMVQQFTGGPNSPFASTPSAHQSFGFGLGAVGNRQASHLQNPNQNPSSTVMLPSPGYRLQYQPQYQSQGYMISLGNVNNNPGAAGEGFFQRLGGNPRPPQPPQNTGVSDGFLIEMNNASSSSSRVPSSSNENRGNGFIF*
Citrus_sinensis	>Cs_ont_3g010800
Citrus_sinensis	MDSGNSGSMQSSSGDEEYDSRSESAAAPPPPAFFNFSSNSINNFAGFQNQQPPTFFDMIPSSSYLQAHSQSQSQSQPQPQHNSNPSSFLNLDLVGSRTTRSCSVFRSSEPSCTDSSTVAHQGLINHGSFSTAPSSSHMQQQSRLLVNDQYQTNVVVKNPKKRTRTSRRAPTTVLTTDTSNFRAMVQEFTGIPSQPFSVGSSYSRRLDLFGPGSAIKSSGNIHNHLEPMGGPLNYHLRPATQKFQPNLFSSPSSSSSMIDAIAAAAAASTSHNTTSNYHVLSELGLNSNNNNNTKEPQNTLNNIMQSQNLNHHPVVSFQSILQHSSPLNNPSLTFGANNKSQASHFGAPSFEDHDHHLAMSHHGSHVGLPNNQDQFRSFDGNFANSSQRATSCKLNYSAS…
Citrus_sinensis	>Cs_ont_6g009870
Citrus_sinensis	MSMISFTTTSEDDDSRMLKFPAVKRKKLQGPRPAALKIGKCSDSSKIIKKPAIHQKRSPVVIYLVSPKIIHVRPEEFMGLVQRLTGNQAATSSSSSLSSNIECSENIQAAVVSDEVNFGHGHDDHHFIRQAHECVSSSSPSGLAAFSSLCIDICSNWDDF*
Citrus_sinensis	>Cs_ont_1g013170
Citrus_sinensis	MASSSNNSSAATTMAPAAAYGSDSATTFVQADPSTFRQIVQKLTGAPDDPSSPKLPVTHPARAVTSAAAAITPAAVAGANMGPKRPAFKLHERRQTAKKLEIKLNNNNNSTNINSSSNVYSNGYELCSFYKQRGGGTGAFLVSPVSTLEFLAPRVSPRTPREELLCARGGGGGEEERAIIAEKGFYLHPSPLSTPRGGAEPELLPLFPLTSPRNNDPHNSSN*
Citrus_sinensis	>Cs_ont_4g001310
Citrus_sinensis	MERHKHNTNIMSSPIQAPTTFVQADTNTFRELVQKLTGLTHNSDKLPVTHPTRLPLKPSIPVDPTAPRRSPFKLQERRHTSRKLEIKLGLTPPPPKSSSPSHSHTHFLSPVTPLGSEYMFFPSSGTASPSSPALSEEEKAIAEKGFYLHPSPLSTPRGSDPPELLTLFPTSPSDQQTRD*
Citrus_sinensis	>Cs_ont_2g011310
Citrus_sinensis	MSPPKFHDDDFDHQRSVRNVREINGPRPSPLKINKDSHVIHKLPSSSSNSLLLVHNNKQEQEQDQQRRPVIIYAHSPKVIHTQPRDFMALVQKLTGSDGNHEAAPRTQKAQAVVLKKPKQMPRLDHDHHEEDSDHDQKLGGGTGDCGGADSSISTSPILKAPTNPFLADVPLFTPTASTDFFCSPKPMFRFPESMYASPINSANNPISPSLFEFIKGLPEC*
Citrus_sinensis	>Cs_ont_6g010850
Citrus_sinensis	MERIIKKPSYISHSTPSPLAMHKNSHPISKTKPKIRIIHIFAPEIIKTDVENFRELVQRLTGKPTEHDHHHHHQKVGKKRPRNPTREEEPRSTSVLEKPDLVAKNVELRSTFFGFETREKVKEEEEQILWNGANSGGFLHGFADFDGFIQELDEFPLLPVDTSHHMLGLI*
Citrus_sinensis	>Cs_ont_2g010000
Citrus_sinensis	MSSDQWMQSYNQISIDDQDHHHVNSSFAYSDATAVTASVGASECILSPSSTSCSMSDQLTPRGCVSKPVKRRSRASKKTPTTLLNADANNFRALVQKFTGCPSTTFSFGSKKGPVNLDFGLGNRQNDQIRCAAATSVAANYGNNYFSDFQQSHYHQQQQQQQLPQQQHQVWQEQQCSVSFHDVGNGAIFETASNYCNPNGFAMDNGMFHEVSSDASYGIESRNYGYLLKSHAHHLAPKQGRLVVSGIFISAKTQRILSMWAAAAATVSYPQPMFANSLTNRENPCFRTFNLRASLSNYPLASRIMVRNLPFTTHEHTLQKEFSAFGEVAEVKLVKDEITKKSKGYAFIQYTSQDDALLALESMDHKNLDGRLIYVDIAKPGKDRFGGYPRTSGPPKQQP…
Citrus_sinensis	>Cs_ont_7g029290
Citrus_sinensis	MKEMIAPQVSSSTPSQKLAMCMRTHSNSHVISKLIKPKIRVIHIFAQHIITTDAANFREVVQKLAGKSQPQPHESERKANNKKSASKNLAAKKSMQLQDDEWLENATWYDGDILSRFLDGRTGFDSSS*
Citrus_sinensis	>Cs_ont_4g014380
Citrus_sinensis	MEKNNTSTRNHPSPINSPRGASSSNNNDNNNNGVVQVQLQIHHSNNNHTPPLTPIPISRSTEANPYPTTFVQADTNSFKQVVQLLTGSSETAAKQASTSTTTDPSNTNTNTNNNNKSFVIPPIKTTTPKKQNFKLYERRANNFKNSLMINTLANNCAFSPRNGNNKPEILSPSLLDFPKLALSSPVTPLNEDPFNKSSPYSLGGNSSSSSSSEEERAIAEKGFYLHPSPMSTPRDHEPQLLTLFPLTSPRVSGSSS*
Citrus_sinensis	>Cs_ont_1g021130
Citrus_sinensis	MENPASQGAAGCKPLTTFVQTDTNTFREVVQRLTGPSESNTASQDRAAAKVAGIKRQTSKLHERRQYTRPKLEIVNPPIIFKPGSSPSKSGTPSFPASPVGTPSTIFAKLSIMEDENKVESAISALNSQEEEKAIKERRFYLHPSPRSRPGYTEPELLTLFPLTSPRTSERP*
Citrus_sinensis	>Cs_ont_6g006410
Citrus_sinensis	MTSSENLPSVEAWSFRAAFADSWLSEAYARDTETLTKALQKTFSNNNNNSNDITYSVTETLACDFTPPFVAPETPTVSNVSGSDPETLPKRQRTAAVGGPNSGKITKRKARASKKTQTTFITADPANFRQMVQQVTGVRFGSAQVAMAPVLKPEPQRPGGRLHGIGGGSLPTLDTSAFLLDHHQQLGQAPGTGVGSVLGSGHFDFQTSLAGDGACTGLEFDALSNFPTLESWKVM*
Citrus_sinensis	>Cs_ont_2g002100
Citrus_sinensis	MSSKKQEAVKVVLMDTQYVETDPVSFKSVVQKLTGKDSSVAWIKESNSSSAADSRREVISVEVNKLEGEVVNDDNNNYNVSPVSMLSKGVSFKDLEVNRLIFDLEFPPPEELQWLWA*
Citrus_sinensis	>Cs_ont_7g010890
Citrus_sinensis	MDGSKNRHNNDHLGVNKMGKNIRKSPLHQPNFAANNNVANRQQPQPQVYNISKNDFRNIVQQLTGSPSQEPLPRPPQNPPKPQSMRLQKIRPPPLAPINRPHVPPMVSAPAPAPAQAPAAAPLPPPVPYNNGLVRPPPHYGQSMPQFGQVQPVAPWDLAWNSTAESPISAYMRDLQNAIVDHGPRGNQRPPHPPVHAQQAHVLGQIQPQPPSSGLLPNPPMPGFPTSRVNGPTPLMPNLPSPQMNGPGLLPSPTSQFLWPSPTNYMNLLSPQSPYPLLSPGVQFPPPLTPNFQFSPVAQSGILGPGPQPPPSPGLAFPLSPSGFFPIFSPRWRDQ*
Citrus_sinensis	>Cs_ont_1g004610
Citrus_sinensis	MDSSNLPSAGQRRQDQLQIQGPRPPPLSIHRDSHKIKKPPKPPLPPTEQQPHHHSERQQPVIIYSISPKVINVTVADFMTTVQRLTGASSSSSGDGDVSPAARIAVVEKVMDSPRDKASSAAVINNDYVVEETEDQGRGEGAEFEVGRVPGILSPSTLPPLVQEMYFSPTAASASAGADPFGLSTHGNYGFLNNSPSASGLFSSGFLGSPVLSPDFFGQIWNF*
Citrus_sinensis	>Cs_ont_7g014950
Citrus_sinensis	MGKKVMSLQAPLRITKKNNHESNNNKKQLNNLINVLRPKVYITDSSNFKRLVQELTGNGSSSSSTMPFPPSPRRTEAVLENNVPVIHIVDDYEGKLEASAEACSFDASVDSFDFCHNLVSFTEGFGEADDQMYFNDATFDISSMNDQLGTDWLAYQDLESWLLDVDQPCPSIFNGFGQNQEVSIYDYKLSGLT*
Citrus_sinensis	>Cs_ont_1g023670
Citrus_sinensis	MEAYTSSSSTAAAYMIGNKEEAIRGVRAVTTTNSSYQSSLHSVRKSPLKTVKKPIAPLPPTRPKVYKVDPVNFRDLVQKLTGACAYENESESQQPQSQRLKSVAPPPINVSSSRSPFSFCGGEFAPQQLLPSPAKSPFSALYKDLMSEVSSSDAKPQKLSDCGIASNSLGLSLSPSSYNWFSYPLLSPASLSTL*
Citrus_sinensis	>Cs_ont_8g011070
Citrus_sinensis	MKAYKLEDTQQSINPILSLAFFLSLIFQIMGKFGHHFDHQGHNKSQRSGANKVKKNPLKVTYISSPMKVKASNASEFRAIVQELTGKNSEVKDHNSDDVVFPHAEEAKVFSHNHESDHRLKRTSTYADEFLSHLSSSHDQFQIDHESFLWRDVPAAAESSFGFQSPNNLSFYDCIFTAT*
Citrus_sinensis	>Cs_ont_2g004860
Citrus_sinensis	MEHSPKYQENSSTSSSGSSSNNNNNNPSTPKPVTRSESGNPYPTTFVQADTSSFKQVVQMLTGSSETAKQASKPTSQPDPNAKTHSIPPIKSIPKKQQQSGFKLYERRNSLKNLKINPLNPNPFVNSGFSPRKSEILSPSILDFPSLVLSPVTPLIPDPFARSGHGNHVNYNHTALQAKGENLDKEAEEKAIKEKGFYLHPSPSTTPREVEPRLLPLFPVSSPRVSG*
Citrus_sinensis	>Cs_ont_3g024760
Citrus_sinensis	MDVLGVQQMKIRKHNNYYKRCKKDVKVVYISSPVKFETCASKFRALVQELTGKDSDADAAAHRFSDTNSADDQNSPKVVVDQGLACAVSGDDHQQGDLRSSPSMEDQFDDLFMPHGEGSFLGMFTSNLFHHDFNFQQDLAL*
Citrus_sinensis	>Cs_ont_1g000490
Citrus_sinensis	MDSGNSNSMQSSSGGGGDEEYDSRADSISSFLNNNSSSYPPPPAPAPAQQQHHHHHHLHQPSLFDHLSSNYNFDPLSASSSSSSRLSSSLPLNTNHHPNSLLNLDMVWSKSLRSEPNCTDLGGLFVPSSSSSATAFPALHVSPREGGTESVSSKAPSFLATAPGPGLNIDQSHINLNNSSNQHSTMMVRNPKKRSRASRRAPTTVLTTDTTNFRAMVQEFTGIPAPPFTSSHFPRTRLDLFGNSSSTSSSLMMRSTIGSHLDSSLPQPPSSYNLLRPFAQKLINPIPFSTSNNSSIFIDAIASASTSTPNATATTTSTNINYQQLPSHQQNLFGMNMQHNNPILNLHSLLQVPPKYPLANSPILETKPPPPPPPPQGSSLEELGLSHAAAVSASHLNTN…
Citrus_sinensis	>Cs_ont_3g007620
Citrus_sinensis	MDSSSDFPVSKSPRRELQGPRPAPLKVRKDSYKIKKPPVAPPSQQQQQQQQHHHHHQAPAPPPRQPVIIYTVSPKVIHTNPNDFMTLVQRLTGSSSSSTTTTTTTTTSFTSSKTVASSSSYDPLGDSTGAISPAARYASIEKAKQHSPSKKLIQSHHQYRNHNHNHNHSHSHNEDYHGHTNNNDSNMATGGGFVEGIEMDHNIERSSLFPGILSPGPTSLPMIPPSFFSPPSDPNSFSFLYDLSPVLHGNKNFIEGSFMPSPSGHTTGKLSSNTIC*
Citrus_sinensis	>Cs_ont_7g014960
Citrus_sinensis	MGKKIISPAAALKISKKNNINHEKKNKQQLNSLIKVLKPKVYITDSSSFKSLVQDLTGNGSSSSTSTTLVSSPSPSPSSSSPPPPVETNSTEAFSDTYSLDSSFDQPCSNSIIYDEPMFIEDETAAASVEYLLMMNHDQQETELFAYQDLDLESWLLDMEPGAAPAHKSSCNVVACHDQFQQEVSIYDYELSGLLI*
Citrus_sinensis	>Cs_ont_5g036650
Citrus_sinensis	MRPTSAAAQQCNNNNNNNQNHNNNNNNSPPLKINKDSHFIKKSSASAAVTSTSLPPSHRHPVIIYTHSPKIIHTHPRDFMALVQKLTGLSRSSDDNSTEKCNGSSSEENNDSNNNNIKSCKIAGNDDESTSVITTDENCSGGNIGDGQVNSCFVPPPIFEPPNPFFTSNIPVFTPNSADFLCSNHQQFYNYAADSLLFSSNIRGAISSTHPAAAEGMNDFREF*
Citrus_sinensis	>Cs_ont_3g011260
Citrus_sinensis	MDKSCHSGGGESTTTSSNSSQVSNSNRDQYLKQLNKLSHKISKPSSSSSSSATSSNPIIKKSNAFDQQSQPPPQQNLQQPPVYNINKNDFRDVVQKLTGSPAHERFSAPPPIHQPKPPSSRLQRIRPPPLAHVSNRPPPMLSCAAPAPPPPPPLNPSASASITTVSNSSFIQRPAAPLSPLPPLPAVHAAAESPVSAYMRYLQSSISAADPNSKTQFSGFSPLAPLVSPRWNNANGQGVMPPPSSSQQQMPEPQPQPQSQSQFPFPSSPLPFGCLNSPRSPYPLLSPSLLFSPTSGQLNFPLSPTVPVPSPRWRGL*
Citrus_sinensis	>Cs_ont_5g033060
Citrus_sinensis	MSGVCSGGGGREPVKIVLIKTQYIETDARSFKSVVQELTGKDSGARGSNLSPASKSRKVRSNLGTKIMEGGMNINGFAGESINNNNNSVLIRDLSLKEFDRLLQEMPLVDEFYHDYCLRSN*
Cucumis_melo	>MELO3C020843
Cucumis_melo	MEPHSFSFYYTDQGASVQKTGKKAVAPPRPTPPQVYKVDPINFRDVVQKLTAAPEFQDRRLQAMPPPRPNVADQSRRPRDSSGEGEGGVVSYHGFFLGQSSERY
Cucumis_melo	>MELO3C016156
Cucumis_melo	MEATHSTRVVIIDTKYVQTDAKSFKTVVQKLTGKDSVVAVGEEIRRQTGSARNSSLLRDSSFKEFQRVLREMPRIDELYSD
Cucumis_melo	>MELO3C002611
Cucumis_melo	METSSIHQDNPSPPSSLLPSPTTRVSNSTTTSTSTSNGLHPQFNHLHSPKPITRSESVNPYPTTFVQADTSSFKQVVQMLTGSPETAKQASVKSAPGVPNSDSHSKTHIPPIKSLPRRQQSGFKLYERRNSLNKLKINPVFPVFGSGAHSGFSPRKHEILSPSILDFPALALSPVTPLIPDPFDRSGLANCSYLKNGNGKLDAEAEEKAIKEKGFYLHPSPTTTPRDSEPRLLPLFPLTSPRVPGSSSTS
Cucumis_melo	>MELO3C008397
Cucumis_melo	MSSSKFPPSEGTKHLLQISNNSRNIKKPPLPTKRAPPVVKYELEPRIINVQTPTDFKYIVQLLTGDPNRPPPVYPCNCDHHDNYNNPQQPDDHPQGILSPAPTSLRPLVSPGDFTPFPSSFDQDFNSFDLLQELEVEPPTLSLSPPVINISPSPSPPPSPLPVPQPIFRVSPSMYTEIPPSFYTQQPPMFFPPNSN
Cucumis_melo	>MELO3C017584
Cucumis_melo	NKLSFCFLDHHCLYYSTEFIYCLSSSHPLLQLSVFSHPFFFSFFCFLSMDSGNSGSMQSSSGGDDEFESPSDSISASAAFTSFPQNFHSQSSASAAAIFDPLSNLFDPRSSHLSNQNPLLNLDMLWSRTVRSDQIPSDLHPPPPNSGTTDHNLSPISNNYSAVQNYNNHPSDATNSFAPSDHTDLQNIPNNCASAGASGGGGAVNTGRNSKKRPRASRRAPTTVLTTDTTNFRAMVQEFTGIPAPPFTASSSSSPFTRNAGARFDLFGGGGGGGGNRTSSSTHLDVVPNSTQQTYLLRPFPQKAPFLSPSPSTFLAGSNLQNPIFDIQNMFQSNPNKLISSSNEQNLKMGIFEEFGLTTHGGHGLSPAGQGLPRSNGNHNINNNNNNGHHHTPANWVMG…
Cucumis_melo	>MELO3C007650
Cucumis_melo	MDAFCAYTSSSSSSSSSFLAKKNDQSEHQIVKREFSTYSNNNNNIHCVRKPMAKPWKKPAIAPLPPTRPRVYKVDPINFRGLVQKLTGLAELRSPRLQKMAPPPLDISRRQDACSAAVEDTVFKASPLLKVENEAVDGGGFLELNLSPFNKNWCSFPALSPETLAILDAI
Cucumis_melo	>MELO3C010713
Cucumis_melo	MSPQHQQQQIHGKRDNQINNNANKPLSPPSLKINKDSHLIRKSSSSSNTSSPSSSSSSTTSLVNGVPTAVAKPPQRHPVIIYTHSPKIIHTHPRDFMALVQKLTGMSRSDDEASTKATAKSVDENNKISKVVNDDNESSSVLTTDENCCNGSGSSGAVEGGQVNSCFGPASFEPPPPPPPPPPQLANSYLTNMPVYGPNSTEFLCGNQPIFNYDDSLLFGGSNIPSLSSNGISDFSEF
Cucumis_melo	>MELO3C007278
Cucumis_melo	MKISHPNSSFTSTSSTTADAFQPPPPKILNRSDSTNPYPTTFVQADTSSFKQVVQMLTGSPETAKQISTPDPPSKSPIPPIKSIPKRQHSNFKLYERRNALHNLQIINPVFASSVSSLRNNNHNLPEVLSPSMLDFPSLVLSPVTPLIPDPFGRSQPLNSEPTNNNVSSSNSGLDEEAEAKAIREKGFYLHPSPATTPRESEPELLPLFPITSPPRPGPPPSSS
Cucumis_melo	>MELO3C016231
Cucumis_melo	MIFADRVSDATASANTLGSTGLNPEGRVGKPVRRRSRASRRTPTTLLNTDTTNFRAMVQQFTGGPTPPFTSSISPNFSLGFGGIRQSNFSTSQNAAISPPPSGYLLQQPPQLYNHNPQPFVFPTVAHGGDFLQRLSAPRPANGGVAGDGFLIESAVSSQIPPAGASADSSNESNGGNGRLLF
Cucumis_melo	>MELO3C009755
Cucumis_melo	MDRTLLVSELTTTTTKKKKTTRKRKSCEENKQPLKVVYISNPMRVHTSASEFRALVQELTGRDAEFPDPSKFYPASCEIVMNDLEKKVVADQGEDDEQELLIDSSCDDDFWRSSFESLEDILRRDVMENFGAISTSLINPLV
Cucumis_melo	>MELO3C019076
Cucumis_melo	MFSLTLSPFPLKNPFSPSKMDAGAATGNNPRTLDAVYRRKPAKKTKQSNKKLKKPIKVVYISNPMKVQTSASEFMALVQELTGQDADFPDPSKFPPSAVCDDAASTDQLYNTVSGGGDDDGASNLIVNSNNPSLVDDVPAEDDILGSFYDDFDDLIFPPPVMGNLSGLLPGPMAAVVYESNAR
Cucumis_melo	>MELO3C009728
Cucumis_melo	MASSDNFPSFLNTWSIRSSFQDLWLPDPFSREAQSLTRALQSSLLPSSDNNPHSSFLDLISPDSNDPTPTVSGISAGAAPELDTPPPAPSSSKRHRSTIPPTAGKVSKRKSRASKNHTTFITADPANFRQMVQQVTGVRFGNSQIQIPPILKPEPQRVSARFAVCGGDGLPTLDTSAFLLNNNQQQQQQSSGSGSEITQPGPVSFGSELELPNHGPIGSDFDTFSSFPTLESWKAVI
Cucumis_melo	>MELO3C007028
Cucumis_melo	MSITSDQWGTQFYAHHSHGGASTSSAVAHHGPNTNNSNSISKPRRRSRASRKAPTTLLNASTSNFRDLVQQFTGFHAAGASLPLGSHKGPVNLSFGQDGDDHLHNNHPSVMLPFSDGRLLQRRQQPPEQRFPVAAESNGFSVPGAELMEIENLIDEDLSYDLQELGMEFSSSSGNGNYGGGYFH
Cucumis_melo	>MELO3C003409
Cucumis_melo	MDYSKNKQNEVLGVNKIGKNIKKSPLHQPNFGNIPSTQQPQPQPQPQVYNINKNDFRNIVQQLTGSSQEPSSRPPQNPAAKQQSLRLQRIRPPPLTPINRSHASPPVPVSIALPHVPYYNGQFRSAQCDQSSTAMFQGQPAPTQLPQPILADSAWPKPADSPISAYMRYLQTSAVDSPVMGNQSQPLPQAQVPGQVQNQVAPSGSSLPPDPTVPTAPSSTNGGPVPSFPNFPPIQSNSPTIFPSPTQFHVPSPSSYLNLLSPLSPYPLLSPGIRFPPPLSPNFAFSPMAQPGILGPGPLPPLSPGLIFPSSPSGLFPLLSPRWRDW
Cucumis_melo	>MELO3C007129
Cucumis_melo	MGNPKKTAEVRVVLIEYHHIQTDASNFKSVVQSLTGKHSSTAEDGGEICRKRQRVVARNNNESIININQSVKMIHTASFKDLDRLLSLELPSMEDLDWILTD
Cucumis_melo	>MELO3C011042
Cucumis_melo	MDINCQASVESTSTSSSGTGRDNNSLNLRKLSHKISKAASQSQLRKPCFELDAPPNQNHPQNRLQSATPSVQPQQQQNIQAQPQQQHQPPVYNINKNDFRDVVQKLTGSPAHERFSSPPPVQPPKSQSSRLQRIRPPPLAHFTNRPPQQLPNSFHPLNSGLTGRPMAPLSPLPPLPAVHAPAESPVSAYMRYIQNSIPTADSNQLPPPQGFSPLGPLASSCWNNFTTQQQQGSIPLPPSSAMLQAHPQFQVAPSSPLGFGCLNSPMSSSHGVLLSSPNLMFPATTGQLGFPQLPVSPTVPASSPRWIGD
Cucumis_melo	>MELO3C026380
Cucumis_melo	MANQWLNMYNQNNLPNTQLPFHLSDHDHLSSNNNSDVVSDSTVVTTAVSSATTPPASSSGLNPDGTRVTKPVRKRSRASRRTPTTLLNTDAANFRAMVQQFTGGPSNANSNLHNFATFGFPCNSQTLYDPASAAAYQVQDPPQQQQQSVFQFQNQPPPLMFSLSNSGGGDAFFQQGGGSRSNNNNNNNNRNYMGGF
Cucumis_melo	>MELO3C027191
Cucumis_melo	MSPPKSSQINGLRPSPLLIHNDSRLVRKPQLRQPLIIYTHSPKIIHTHPKDFMALVQRLTGFNPPPPQPERNSNDNDSTSGVTSEEDVNEKQSNCSVLKYSSDVTTPFSSPAFLSSLSPSFMDFLKALPEF
Cucumis_melo	>MELO3C003446
Cucumis_melo	MDSGSGSLQSSSGGDEEYDSHHHHHHHHQQQQQQQPQLVFPPSPLFFNLPSSSSSSSSCSSSSLLACSSSSIPHHQQSLPNFHNYQNNNNHHHHLLPSFYDFPSSNYNFNPDSSSNSFVNLDVLRSGEPTHFRNPPDGSTQNQIPTNRSTPSTSSGALHPKVTTKKRTRASRRAPTTVLTTDTTNFRAMVQEFTGIPSPPFTSGGSSYSRRFDLFGLVRTTSNNSTATRLEDSGLGVGSYPSRSKDDNVGVGGVFSFQSVSSGHDFNSNSKQVRENLEMDHNVVHGSNRLVQNDETWRSNRGGSTTAATATATAATAATVTANSNNNNNNNNAANCKF
Cucumis_melo	>MELO3C017312
Cucumis_melo	MSPQQQIHGKRDNQINNNGNKPILCPPPLKINKDSHLIRKTSSSSNNTTSSPSSSSSSTTSLVNGVAAAAAAAAKPLQRHPVIIYTHSPKVIHTHPRDFMALVQKLTGMSRSDDHEASTKLATTKPVVDENNNNNKGSKAVVSDDNESSSVVTTDENCCGGGGGSGMMEVGQVNSCFGPVIFEPPPPPPSPPPPQLANSYLTNIPIYTPNSMEFLCANQPIFNYDDSLLFGGNRVVNDFCEYSEL
Cucumis_melo	>MELO3C023257
Cucumis_melo	MNPPGYSAAGSPTTPRKKEIQLQGPRPPQLRVSQESRKIKKPPPHPQPVPPPGRPPLPPGPSQWPQPLIIYDISPKVIHVAENNFMSVVQRLTGQSSTAVTDGDLSPAARLATIEKASPRSEREREINVSDMMDLAEVSVELGQIPGILSPAPGTLAPIPTGYFSPAIEPQSFSYSLFHELSPHWPSPSALFSTPLISPISSPNIFNNLFDF
Cucumis_melo	>MELO3C016947
Cucumis_melo	MEKHFIAASSPPPSTSPTTFVQADTNSFRDLVQKLTGFAGDSEKLPVTHLSKLSSSKPFPPLAADYHTGPRRSPFKLQERRHTIRKLEIKLSLTGPFKNSSPSHTRRVDSPVPSPVTPLAAESLFFRRPSVASPLTPPVTAEDKAIADGEFYLHPSPRSSQPPELLNLFPSKFAK
Cucumis_melo	>MELO3C009629
Cucumis_melo	MDAILKNQRQRPHLLPTSPRPSTMPLHSASHAISKPKPKIRIIHIFAPEIIKTDVANFRELVQRLTGKPEAITTQEDKILPPQIPAAAAFDNRKTEMVSCRRMVKKEDEDQEEDYDEEEEEEEGEGEGEEEEEMLDEVVGMWNDVVGFEGFIQELGEFPLIPSAHQIMHGFEDTHFV
Cucumis_melo	>MELO3C013853
Cucumis_melo	MDRNRQNENLGVNKLGKNIRKSPIHQPNFGNNAARPQPQPQIYNISKNDFRNIVQQLTGSPSQDNQPPPRPPQNPPKSQSMRLQRIRPPPLTPINRPNIPAPIPAPVPVPPPQAVVNNNVPRPPQFAQPPPRQLPPMALGGDSHWPNPAAESPISAYMRYLQNSMMNPSPVGNQAQFVPQPQIPGQIHPPHAPPSGLLPNPNPNPNPPVPALPSPRLNGPPPPIPNFPSPHWNGPALLPSPTSQFLLPSPTGYYNMLSPKSPYPLLSPGIQFTPPLTPNFAFPSMPQSGILGPGPHPPPSPGVLFPLSPSGIFPILSPRWRDQ
Cucumis_melo	>MELO3C012484
Cucumis_melo	MNVTGKKQAKRSKKSTAADFKVVYISSPMKVKTSASKFRSLVQKLTGQDSDAERFMEMASGASDGNGQSWASASFLDQQLMGEEDVVVGGKEEAAFGGVNPADDLVFLQNLDGNFAEMFNGFWHDSSTAQTEMTGLSALL
Cucumis_melo	>MELO3C009575
Cucumis_melo	MMMNFTAARNQSQLRGPRPPPLTVNKSSTNIFKKSTKNPNQRNRRSPIIIYLRSPKIIHVRPEEFKSFVQRLTGNRSSVAVVASSCSASGMITDHSGEEFASACNCIPS
Cucumis_melo	>MELO3C023436
Cucumis_melo	MATTNATAVIHSATTTFVEADPSTFRSIVQKLTGAPNHPPAAYRLQERRRSSKKLELELNTGYTVAGGIGIGMVSPVSTLDFMGCGSPCEEEERAIAEKGYYLHPSPINTPGGSDPPHLLPLFPLSSPSDCNNRNYSVSS
Cucumis_melo	>MELO3C003561
Cucumis_melo	MEKSCQSSVTGDSSAANNGGSMVSTGRDQYLRHLNKLSHKISKPSFVKKPGFDSSIQSNPSFNQNQSLSQPPPPPPPPPELGVQAQTQQPPQHHQPPVYNINKNDFRDVVQKLTGSPAHERFSNPPPIHPPKPQSSRLQRIRPPPLANVSNRPPPMLNSAVPLPQPQQPPPPGLNPRNSISAANNFGRPVAPPLSPLPPLPAVHAPAESPVSAYMRYLHTSFSTLDSNQKQFSGFSPLAPLVSPRWNNLTSQQQLPPPAMAPGTIPPPPSSAAITSDSQLPMPSSPLPFGCMNSPRSAYPLLSPSLLFSPSAGPLGYPQFPLSPTMPVPSPRWRNL
Cucumis_melo	>MELO3C016694
Cucumis_melo	MEITSSSTSTTRSSHERETNPSPNTSPNSTTINSNPPPPPPPKLLPRSDSNPYPTTFVQADTSNFKHVVQMLTGSSESPRPPQHPPTPSSKPCSVPPSSQDPFQSSKNFPIPPIKTAPKKQQSFKLYERRNHLKNSLMINTLIPNFSGSGAAAGFSPRNVEILSPSILDFPSLALSPVTPLNDDPLFDKSSSSPSLGSSSEEERAIAEKGFYLHPSPMNTPRAADPPQLLSLFPETSPRVSGSSSSS
Cucumis_melo	>MELO3C004408
Cucumis_melo	MENLITTLPTDFHHRKVSQNSNKPTTIDQQNKPIKVKYISSPMMVKANNESEFRAIVQKLTGQHSPDHDANFDQSVQDFNHAFYPPPPSSSTPGVSFDPRDCYGSASGDVLFDDRIGDGDEGRYWRGEMEGSFSGFQASSCVNIW
Cucumis_melo	>MELO3C003285
Cucumis_melo	MEKGGSQSHVGCKPLTTFVQTDTKTFREVVQRLTGPSESHTMSSKGVGSRRPTTTSKLHERRHLITRPKLQIVKPCPSYFKATTSEHLSYITSPVGTPSKILSKLSIGDEEKEELNNKEEEKAIKERRFYLHPSPRSMAVYAQPELLSLFPLESPKNVSKNETKIN
Cucumis_melo	>MELO3C007765
Cucumis_melo	MPPSSAPNSYMAATNSQVPHQTTEPNVVHQAPRGLTLTTDRSDVVPNNNNNTATGTSTGTSNPSVRNPRKRTRASRRAPTTVLTTDTSNFRAMVQEFTGIPAPPFTPASSFPRARLDLFGGGTASTSSPPYLLRPFPQKLSTTNSLLSPSSDFLLPKQNQYLPPMSSIFNLQPSPPPPLHQPNINLLGSDQTTTDTHRNHHLHQTPLPEELLSESGNILPATWVSSGGGAGGGGVASDQALFRSTNSKYCTGTKVNNNYSASSSSLDFHGDKGSENVTTRSEGMMESWICSSD
Cucumis_melo	>MELO3C004409
Cucumis_melo	MGKCGENQYTNQSQSQSQNQNPTKVQRKPIKVKYISSPMMIKASSALEFRAIVQQLTGFDSNSTPTRPRNQKPLSDCARTPSSMFHADREMEVLKFSDDHMASLLQFDDQGCFDTQNNNNNILPNNIMEFQSSCFFQ
Cucumis_sativus	>Csa5G609750
Cucumis_sativus	MSPPKSSEINGPRPSPLLIHNHSRLIRKPVQLRQPLIIYTHSPKIIHTHPKDFMALVQRLTGCNPPPPLPLPSAKPSLSERNLNDNDSSSGVTTEEDINEKQSNCSVLKYSSHDVTTPFSSPAFLSSSLSPSFMDFLKALPEF*
Cucumis_sativus	>Csa3G011640
Cucumis_sativus	MDRNRQNENLGVNKLGKNIRKSPIHQPNFGNNNAARPQPQPQIYNISKNDFRNIVQQLTGSPSQDNQPPPRPPQNPPKSQSMRLQRIRPPPLTPINRPNIPAPIPAPVPVPPPQALVNNNVPRPPQFAQPPPRQLPPVAMGGDSHWPNPAAESPISAYMRYLQNSMMNPSPVGNQAQFIPQSQVPGQMHPPHAPPPGLLPNPNPNPPVPALPSPRLNGPPPPIPNFPSPHWNGPALLPSPTSQFLLPSPTGYYNLLSPKSPYPLLSPGIQFTPPLTPNFAFPSMPQSGILGPGPHPPPSPGVLFPLSPSGIFPILSPRWRDQ*
Cucumis_sativus	>Csa2G369080
Cucumis_sativus	MVSRTKGLCRVPTNRTTAARRKMHRPPSPPLLELSSVSPVADLPIICVMDINCQASVESTSTSSSGTGRDNNSLNLRKLSHKISKAASQSQLRKPCFEFDAPPNQNHPQNRLQSATPSVQPQQQQNIQAQPQQQHQPPVYNINKNDFRDVVQKLTGSPAHERFSNPPPVQPPKSQSSRLQRIRPPPLAHVTNRPPQQLPNSFHPLNSGLTGRPMAPLSPLPPLPAVHAPAESPVSAYMRYIQNSIPTADSNILPPNQGFSPLGPLASSCWNNFTAQQQQGLMPLPPSSAMLQAHPQFQVTPSSPLGFGCLNSPMSSSHGVLLSSPNLVFPATTGQLGFPQLPVSPTVPASSPRWIGD*
Cucumis_sativus	>Csa1G074920
Cucumis_sativus	METSSIHQDNPSPPSSLLPSPSTRVSNSTTTSTSTSNGLHPQFNHLHSPKPITRSESVNPYPTTFVQADTSSFKQVVQMLTGSPETAKQASVKSAPGVPNSDSHSKTHIPPIKSLPRRQQSGFKLYERRNSLNKLKINPVFPVFASGAHSGFSPRKHEILSPSILDFPALALSPVTPLIPDPFDRSGLANCSYLKNGNGKLDAEAEEKAIKEKGFYLHPSPTTTPRDSEPRLLPLFPLTSPRVPGFMIPKLI*
Cucumis_sativus	>Csa4G618460
Cucumis_sativus	MANQWLNMYNQNNLSNTQLPFHLSHHDHLSSNNNSDVVSDSTVVTTAVSSANTPPASSSGLNPDGTRVAKPVRKRSRASRRTPTTLLNTDAANFRAMVQQFTGGPSNANNNLHNFATFGFPCNSQTLFDPASAAAYQVQDPAQQQSVLQFQNQPPPPLMFSLSNSGGGDAFYQQGGGSRSNNNNNNINYTGGF*
Cucumis_sativus	>Csa4G056730
Cucumis_sativus	MSGDWLQFYHQNLSSTAAPPPSDHSTSEMFFVDRVSDATGVITTTASVNTLGSTGLNPEGRVGKPVRRRSRASRRTPTTLLNTDTTNFRAMVQQFTGGPTPPFTSSISPNFSLGFGGIHQSNFPTSQNATISPPPSGYLLQQPPQLYNHNPQQFMFPTVAHGGDFLQRLSAPRPANGAVAGDGFLIESAIPPTRAMGVMAAYCSDEEEGSTLAAWAPMPMTEPDNFWAV*
Cucumis_sativus	>Csa6G523420
Cucumis_sativus	MKFVVEEAVASSQTTQRKSEMGNSKKTAEVRVVLIEYHHIQTDASNFKSVVQSLTGKHSPAAEDDGGEICRKRQRVVSQNNNHESITNINQRVKMIHTKSFKDLDRLLALELPSMEDLNWILTD*
Cucumis_sativus	>Csa1G023620
Cucumis_sativus	MSPQQQQQQIHGKMDNQITNNGNNKPILCPPPLKINKDSHLIRKTSSSSNTSSPSSSSSSTTSLANGVAAAAAKPPPQRHPVIIYTHSPKIIHTHPRDFMALVQKLTGICCCKAAVVNDDNESSSVVTTDENCCGGGGSGLMEVGQVNSCFGPAIFEPPPPPPQLANSYLTNIPIYTPNSTEFLCTNQPIFNYDDSLLFGGNRSVNDFCEYSEF*
Cucumis_sativus	>Csa6G495810
Cucumis_sativus	MDAFCAYTSSSSSSSSSFLAKKNDQSEHQSVKREISSYSNNNIHCVRKPMVKPWKKPAIAPLPPTRPRVYKVDPINFRGLVQKLTGLAELRSPRLQKMAPPPLDISRRQDSCSAAVEDTVFKASSLLKVENEAVDGGGFLELNLSPFNKNWCSFPALSPETLAILDAI*
Cucumis_sativus	>Csa6G517410
Cucumis_sativus	MKISHPNSSFTSSTSTTTADAFQPPPPKILNRSDSTNPYPTTFVQADTSSFKQVVQMLTGSPETAKQISTPDPPSKSSIPPIKSIPKRQHSNFKLYERRNALHNLQIINPVFASSVSSLRHNNHNLPEILSPSMLDFPSLVLSPVTPLIPDPFGRSQPLNSEPTNNVGSSNSGLDEEAEAKAIREKGFYLHPSPATTPRESEPELLPLFPITSPPRPGPPPPSS*
Cucumis_sativus	>Csa3G820480
Cucumis_sativus	MDRSLLVSELTTTMKKNTKTTRKRKSCEENKQPLKVVYISNPMRVHTSASEFRALVQELTGRDAEFPDPTKFYPASSCEIMNDDDVEKKVVAAEGEEDEQELLIDSSCDDDFLRSSYESLEDILRRDVMENFGAISTSLFNPLV*
Cucumis_sativus	>Csa7G432350
Cucumis_sativus	MATTNATAVVHSSTTTFVEADPSTFRSIVQKLTGAPHHPPAAYRLQERRRSSKKLELELNTGYTTTGGIGNGMVSPVSTLDFMGCGSPCEEEERAIAEKGYYLHPSPINTPGGSDPPHLLPLFPLSSPSNCNNRNYYVSS*
Cucumis_sativus	>Csa2G302100
Cucumis_sativus	MNPPGYSAAGSPTTPRKKEIQLQGPRPPQLRVSQESRKIKKPPPHPQPVPQPGRPPLPPGPSQWPQPLIIYDISPKVIHVAENNFMSVVQRLTGQSSTAVTDGDLSPAARLATIEKASPRSEREREINVSDMMDLAEVSVELGQIPGILSPAPGTLAPIPTGYFSPAIEPQSFSYSLFHELSPHWASPSALFSTPLISPISSPNIFNNLFDI*
Cucumis_sativus	>Csa4G637130
Cucumis_sativus	MEITSSSTSTTRSSHERETNPSPNTSPNSTTINSNPPPPPPKLLPRSDSNPYPTTFVQADTSNFKHVVQMLTGSSESPRPPQHPPTPSSKPCSVPPSSQDPFQSSKNFPIPPIKTAPKKQQSFKLYERRNHLKNSLMINTLIPNFSGSGAAAGFSPRNVEILSPSILDFPSLALSPVTPLNDDPLFDKSSSSPSLGSSSEEERAIAEKGFYLHPSPMNTPRAADPPQLLSLFPETSPRVSGSSSSS*
Cucumis_sativus	>Csa3G816710
Cucumis_sativus	MASSDNFPSFLNTWSFRSTFQDPWLSDPFSRETQSLTRALQSSLLPSSDTPHSSFLDLISPDSNDPTPTVSGISAGAAPELDTPPPPPSSKRHRSTIPPTGGKVSKRKSRASKNHTTFITADPANFRQMVQQVTGVRFGNSQIQIPPILKPEPQRVSARFSVCGGDGLPTLDTSAFLLNNTHHQQQQQQQSSGSGSEITQPGPVSFGSELELELPNHGPIGSDFDTFSSFPTLESWKAVI*
Cucumis_sativus	>Csa4G028990
Cucumis_sativus	MDSGNSGSMQSSSGGDDEFDSPSDSISASAAFTSFPQNFHSQSSSAAAIFDPLSNLFDPRSSHLSNQNPLLNLDMLWSRTVRSDQIPSDLHPPPPNSATTDHNLSPISNNYSAVHNFSHPSDATNSFTPSDHTDLQNIPNNCANAGASGGGGAVNTGRNSKKRPRASRRAPTTVLTTDTTNFRAMVQEFTGIPAPPFTASSSSSPFTRNAGARFDLFSGGGSNRTSSSAHLDVVPNSTQQTYLLRPFAQKAPFLSPSPSTFLAGSNLQNPIFDIQNMFQSNPKLIPSSNEQNLKMGIFEEFGLTTHGGHGLSPAGQGLPRSNGNHNNNNNNGNHHTPANWVMGGGGGEPNQQGINLRSSNGNLNGKLIRYAAGGGNSSGFLGDKAVENLRGRNEGMVEP…
Cucumis_sativus	>Csa3G807350
Cucumis_sativus	MEAILIKKQRQRPHLLPTSARPSSMALHSASHPISKPKPKIRIIHIFAPEIIKTDVANFRELVQRLTGKPEATEDGKILPPEIPPAAAFDNRKTEIVSGVGCRRRMVKKEDEYQEEDEEEEEMLEDVVGMWNDVVGFEGFIQELGEFPDSICLISSSSSSSSSSSSSSSSSSSSSSSSSSSSSSSSSSSSSSSSSSSSSSSSSSSSSSSSSSSSSSSSSSSSSSSSSSSSSSSSSSSSSSSSSSSSSSSSSSSSSSSSSSSSSSSSSSSSSSSSSSSSSSSSSSSSSSSSSSSSSSSSSSSSSSSSSSSSSSSSSSSSSSSSSSSSSSSSSSSSSSFYPFLISY*
Cucumis_sativus	>Csa6G500500
Cucumis_sativus	MDSGSSGSIQSSSGGEDEYDSRAEGFSGFLNKPPGHVGPKANPSPPLTAHHPHSSTSSALFDPFSNFLDPLSTRSHQNSIPNLDFLWPRNNPRSDPNPIHFPGSISMPPSSTPNSYMAATNSQVPHQTTEPNVVHQAPRGLTLTTDRSDVVPNNSNTATGTTTGTSNPSVRNPRKRTRASRRAPTTVLTTDTSNFRAMVQEFTGIPAPPFTPASSFPRARLDLFGGGTASTSSPPYLLRPFPQKLSTTNSLLSPSSDFLLPKQNHYLPPMSSIFNLQPSPPQPLHQPNINLLGSDQTQTDTHRNHHLHQTPLPEELLSESGNILPANWGSSGGGAGGGGVASDQALFRSMNSKYCTGTKVNNNYSASSSSLDFHGDKGSENVTTRSEGMMESWICSSD*
Cucumis_sativus	>Csa2G350280
Cucumis_sativus	MSPQQQQQIHGKRDNQTNNNANKPLSPPPLLKINKDSHLIRKSSSSSNTSSPSSSSSSTTSLLNGVIPTAAAKPPQRHPVIIYTHSPKIIHTHPRDFMALVQKLTGMSRSDDEASTKATAKSVVDENNKASKVVNDDNESSSVVTTDENCCGGSGSSGAVEGGQVNSCFGPAIFEPPPPPPPPQLASSYLSNIPVYGPNSTEFLCGNQPIFNYDDSLLFGSNIPSLSSNGVSDFSEF*
Cucumis_sativus	>Csa4G075740
Cucumis_sativus	MEAPHSTRVVIIDTKYVQTDAKSFKTVVQKLTGKDSVVTVAEETRRQTGSARNSSLLRDSSFKEFQRVLREMPRIDELYSD*
Cucumis_sativus	>Csa3G902300
Cucumis_sativus	MDYSKNKQNEVLGVNKIGKNIKKSPLHQPNFGNIPSTQQPQPQPQPQVYNINKNDFRNIVQQLTGSSQEPSSRPPQNPAAKQQSLRLQRIRPPPLTPINRPRASPPIPVSIAPPQVPYYNGQFRSAQCDQSSTAMFQGQPAPTQLPQPIPADSVWPKPADSPISAYMRYLQSSAIDSPLMGNQAQALQQAQVPGQIQNQVAPSGSSLPPDPTVPTAPSSTNGGPVPSLSNFPPIQSHSPAIFPSPTQFHVPSPSSYLNLLSPQSPYPLLSPGIRFPPPLSPNFAFSPMAQPGILGPVPLPPLSPGLVFPLSPSGLFPLLSPRWRDW*
Cucumis_sativus	>Csa2G271490
Cucumis_sativus	MDQGAPVQKTGKKPVAPPRPSPPQVYKVDPINFRDVVQKLTAAPQFQDRRLQAMPPPRPDLADQSSRPRDLSGEGEGGFFLGQSSHRY*
Cucumis_sativus	>Csa4G651800
Cucumis_sativus	MERHVITASSPPPSTSPTTFVQADTNSFRDLVQKLTGFAGDSEKLPVTHLSKLSSSKPFPPPAADYHTGPRRSPFKLQERRHTIRKLEIQLALTRPFKNSSPSHTRRVDSPVPGPVTPLAAESLFFRRPSVTSPLSPPVTAEDKAIADSGFYLHPSPRSSQPPELLNLFPSKFPK*
Cucumis_sativus	>Csa2G010150
Cucumis_sativus	MGKCGENQYTNHNHSQSQSQNQNPTKVQRKPIKVKYISSPMMIKASNALEFRAIVQQLTGFDSNTPTRRRNQKLLSDCARTPSAMFHADRHEMEVLKFSDDHHMESLLQFDGQGCFETQNNNNILPNNIMEFQSSCFFQ*
Cucumis_sativus	>Csa3G895870
Cucumis_sativus	MDSGSGSLQSSSGGDEEYDSHHHQQPQLVFPPSPLFFNLPSSSSSSSCSSSSLLASSSSSSIPHHQQSLPSFHNYQNNHHLLPSFYDFPASSNYNFNPDSSSNSFVNLDVLRSGEPTHFKTPPDGSTQNQIPTIRSTPSTSSGALHPKVNTKKRTRASRRAPTTVLTTDTTNFRAMVQEFTGIPSPPFTSGGSSYSRRFDLFGLVRTTSNNSTATRLEDSGLGVGSYPSRSKDDNVGVGGGMILILIFPSKLERI*
Cucumis_sativus	>Csa4G448640
Cucumis_sativus	MEKGDSQSHVGCKPLTTFVQTDTKTFREVVQRLTGPSESHTTSSKGFGSRRPTTTSKLHERRQLITRPKLQIVKPCPSHFKATIGEHPSYITSPLGTPSKILSKLSIGDEEKEELNNMEEEKAIKERRFYLHPSPRSMPIYAQPELLSLFPLESPKKVSNHETKIN*
Cucumis_sativus	>Csa6G338080
Cucumis_sativus	MPEKKELQLQGPRPSALKITKDSHKIKKPPLPPPQPHRPVIIYTVSPKIIHTDPTEFKDLVQRLTGHHQPPSSSSNHALVHDHHPPPDHISIPTTDDPIDDQAGVDRIIAHGILSPTPGLLPPISSTIFNPPPQAPAAAAAGDLTSLTQFFHDLSPIAANHFSSSLDFFQQNFPDFH*
Cucumis_sativus	>Csa3G889820
Cucumis_sativus	MEKSCQSSLTGDSSAANNGGSTASTGRDQYLRHLNKLSHKISKPSFVKKPGFDSSSQSNPSFNQNQSLPQPPQPPPPPPELGVQAQTQQPPQHHQPPVYNINKNDFRDVVQKLTGSPAHERFSNPPPIHPPKPQSSRLQRIRPPPLANVSNRPPPMLNSGVPLPQQQQQPPPGLNPRNSLSSANNFGRPVAPPLSPLPPLPAVHAPAESPVSAYMRYLHTSFSTLDSSQKQFSGFSPLAPLVSPRWNNLTSQQHLPPPAMAPGTIPPPPSSAAITSDSQLPMPSSPLPFGCMNSPRSAYPLLSPSLLFSPSAGPLGYPQFPLSPTVPVPSPRWRNL*
Cucumis_sativus	>Csa6G526440
Cucumis_sativus	MSITSDQWATQFYGHHSHGGVSTSSAVAHHGPNTNNSNSISKPRRRSRASRKAPTTLLNASTSNFRDLVQQFTGFHAAGASMPLGSHKGPVNLSFGQGGDDHLHNNHPSVMLPFSDGGLLQRRQQATPEHRFPVPVESNGFSVAGAADQLMEIQNLIDEDLSYDLQELGMEFCSSSGNGNYGGGYFH*
Cucumis_sativus	>Csa4G431960
Cucumis_sativus	MDAGTATGSDHRTLDAVYRRKPTKKTKQPKNRLKKPIKVVYISNPMKVQTSASGFMALVQELTGQDADFPDPSKFPPSAVCDGAASTDQLYNTISSGGEDDGATNLIVNSNNSSLVDEVPAEDDILGSFYDDFDDLIFPSPVIGNFSGLLPAPVAAVVYESNAR*
Cucumis_sativus	>Csa2G010160
Cucumis_sativus	MENFTTLPSNFHHKKVSQVSNKATIDHQNKPIKVKYISSPMMVKANNESEFRAIVQKLTGQHSPDHDDQSVQDFNHVFYPPPPSSSPGVSFDPKDCYGNSASGDVLFDRIEDGDEGRYWRGEMELGSFSGFQASSCVNIW*
Cucumis_sativus	>Csa3G785410
Cucumis_sativus	MMITSAAARNHSQLRGPRPPPLTVNKSSSTNISKKSTKNNPLPISNQRHRRSPIIIYLRSPKVIHVRPEEFKSFVQRLTGNRSSVAVVASSCSATGMINDEEFVSVCNCIPS*
Cucurbita_moschata	>CmoCh03G000080
Cucurbita_moschata	MEKGGSQSCVVCTPLTTFIQTDMTTFREVVQRLIGPSETHTPPSKAVGSKRSTTTSKLHERRHLTRPKSDKHPSYVTSPVRTPLKILSKLSMGEDEKESNKVEEEKAIKERGFYLHPSLRSKLGYAQPELLSLFPLESPKPTQRNETKKN
Cucurbita_moschata	>CmoCh17G008440
Cucurbita_moschata	MATNATNATNAVVIRTTTTMFVQADPSTFRAIVQKLTGAPTDPPAAFRLQERRSSKKLEVELEAGERGVGREMVSPVSTLDFLTGESPCEEEEKAIAEKGFYLHPNPIRTPRGSDPPHLLPLFPLSSPPSSSSSSNCMNRNHSVSS
Cucurbita_moschata	>CmoCh20G010760
Cucurbita_moschata	MNPPGYPAGGSPRKKEIQLQGPRPPQLRVSQDSRKIKKPPPHPQPIPPAERPPLPPGAGATQWPQPLIIYDISPKVIHVPENNFMSVVQRLTGLSSSGASAPDGDLSPAARLAAIEKASPRPEREREREIDVSEMMDLGEISVELWQTPGILSPAPASLAPIPTGFFSPATELPNFPYSLIQELSPHWPSPSALFSAPLVSPISSPNLFNHLFDFSS
Cucurbita_moschata	>CmoCh07G014070
Cucurbita_moschata	MLQGIIVMEKPGTQTPVKCKPLTTFVQTDTTAFREIVQRLTGPSESYTLPSSKAAGSKRPTSTSKLHERRHLTRPKLQIVKPSLSHFKPPSFITSPVGTPPRADHPSFITSPVGTPSKIMSKLSIGVGEKELNSIEEEKATREKRFYLHPSPRSMHGSAQPELLSLFPLESPTKTSQKP
Cucurbita_moschata	>CmoCh04G025470
Cucurbita_moschata	MAERKHLQLHGHRPSALKISKHSHNIEKPPPPQHRPVIIYTDSPKIIHTNPTQFKDLVQRLTGCQPDTPDIHQVQSKTISMSMSMPTSSTEQGVESVGCFPTGILPPTSELLLPIMPMPPSASTDLSSLTHYFQDSSIAPNNFASSLDFFDNFPHFH
Cucurbita_moschata	>CmoCh04G013940
Cucurbita_moschata	MDVIGKKPPKRTKKSAAGFKVVYISSPMKVKTSASKFRSLVQKLTGQDSDAESFMELIAADRNFQSSAFLDYQILGDDNLIDRDHRLVAGKIETAAYQSLVAPPEDDFVLQNFDASFEEMLHGFFA
Cucurbita_moschata	>CmoCh01G014720
Cucurbita_moschata	MDSGSGSLQSSSGGDDDYDSHHHHHNHHNHHHHQQQQQPHLFPPPPPPLFFNATIPPPSHQPLPFHLSPHNFQNLYDFPSNFNLQPTNFNQDSSNSFLNLDDVRPNPTSLRSEPTTTTTTTFKTPTAAEGSTHHTQIPNRSTNPSPTALHPKPTTKKRTRASRRAPTTVLTTDTTNFRAMVQEFTGIPSPPFTAPGSSSSSSSSFSRRFDLFASVRATTTNIEASGSGSGSGFHPSRSKVQLFSSLNNNNNVTIDDQNTSRVQPAEIFSFQSLSEGTHLEPPHIHGSSTSQELLSALQNDEAWRSNSTATTTATTTIGTTANCNQNGNDGDADDFNDDCRGGGGGEAMMERKNAQPTLT
Cucurbita_moschata	>CmoCh15G006210
Cucurbita_moschata	MAERKELQLQGPRPAALKITKDSHKIGKPPHRPVIIYTVSPKVIHTDPTQFKDLVQRLTGHKPSSHDSHHPPNTTMIMSTNHQGTERVGHGILSPTPGLLPPIPANIFTPTPPQSAELSPLTHFFRDLSPIAPNRFSLSLDFFQNFPDLH
Cucurbita_moschata	>CmoCh14G004240
Cucurbita_moschata	MEAIMKKRALLQNSARPAAMAVHAASHAISKPKPKIRIIHIFAPEIIKTDVANFRELVQRLTGKPATAEEKIVPPQIPPVAVADIATAFDHRKSEMGGGECRRVKTEDREEEEEEEEEEEEEEEALSDVVGLWNDVVGFEGFIEELGEIPLLPSAHQIMHGFEETQFA
Cucurbita_moschata	>CmoCh03G008380
Cucurbita_moschata	MDSGSSASIQSSSGGEEEYDSRAEGGLSGFLNNPSRHVGPIATKPNPPPLSVHPPATHHPHSSSSLFDPFSNFAHHLPTRSPQNSLPNLDFLCSRNPRSDHDPIQLPASISMLPSSSQPQSFMTATNSQLQLQLPHQVTPTNVQAPRGLTFTADRTDVVHNHNNNNNNTGTGSNASARNPRKRTRASRRAPTTVLTTDTSNFRAMVQEFTGIPAPPFTPASCFPRARVELFGGTSSTSSPPYLLRPFPQKLPPFPFNSPDTTTTTTTATSSSTNTSLLSPSSHFLLPKQNHHLSSIFNLQPPPPLHQPNINLLASDLQVSLDTAQTTSEPRPNHHLHQTHLPEEFLSGNILPPSWDIGGGGGGGGGASMNTKYCGGTRVNNNYSASSSSLDFHGDKGSS…
Cucurbita_moschata	>CmoCh07G005400
Cucurbita_moschata	MASKSPLFLSLSLLLSLSVVALYDDPDCVYTVYVRTGSILKAGTDSVISATLYTANGDGILIRDLEKWGGLMGPDYNYFERGNLDIFSGRGPCLSAPVCSLNLTSDGSGPHHGWYCNYFEVTTTGVHRLCDQAQFTVEQWLALDTSPYVLTAIRDNCPKESIGSRRDPTRSGPPSVPFWCWCVKVGSRAVPYFLALLYDSIHYCGFGTVWVTNHECLCNAQRTNNHNTPFYFGTQFKTWSGASTSPVHLRHQPSRGLLDPAFRWLFRFGSVQSSSGAEDEYDSRAEGFLNYPSLHVGPIPKPNPSPPPSLHSSSSFDPFSTFLDPPPSRSPPNSLLNLHPSWPTNPRSDPNPIQYPASMTTTPDTQLQPPTQVVHTNNNNNTATVRNPRKRTRASRRAP…
Cucurbita_moschata	>CmoCh13G006570
Cucurbita_moschata	MESSSVLQENPCPSSSSLLPSPSSRMTHSTTSSSSTSYGLQQLMPPPHHLHSPKPITRSESVNPYPTTFVQADTSSFKQVVQMLTGSPETAKQASVNPAAAPSNSDSVSKTHIPPIKSLPKRQQSGFKLYERRNSMNKLKINPVFPVFGSTTHSGFSPRKPEILSPSILDFPALALSPVTPLIPDPFDRSGLANCSYLKNGNAKLDAEAEEKAIKEKGFYLHPSPTTTPRDYEPRLLPLFPMTSPRVPGSSSIS
Cucurbita_moschata	>CmoCh05G012520
Cucurbita_moschata	MGKCGENEWKDQKQSQNPTKVQRKPIKVKYISSPMMIKASNAHEFRAIVQQLTGFTSNSPTRRSNHKPPPHAAQTPSTSTLHANPQMEALKLSDNMSSLLEFDDEACFVTLDNVLTNNFMGFQASCLFQ
Cucurbita_moschata	>CmoCh02G006260
Cucurbita_moschata	MNPPGSSAGGSPNTPRKKEIQLQGPRPPQLRVNQESRKIKKPPPHPQPIPPSGRPPLPPAASQWPQPLIIYDISPKVLHVAENNFMSVVQRLTGLSSAASSTDGDLSPAARFATIEKASPRSEREREIDVSDMMDLTEVPVELGQNPGILSPAPASLAPISSGFFSPAIEPQSFTYSLIHELSPHWPSPSALFPAPLVSPISSPNIFNHLFDF
Cucurbita_moschata	>CmoCh04G006510
Cucurbita_moschata	MSSPGDWLQFYHQNLSTTAAPQPPSDLPTSSAMIFAERVSDATAVPTTSAAIIGSSAGNPGLNPEGRVGKPIRRRSRASRRTPTTLLNTDTTNFRAMVQQFTGGPTSSFASSISPNFPLGFRGICQSNFGTPPNAVISPPSDYLQPPQFYHSNPQPFMFPAAAHGGDFTQRISVARPANDGVAGDGFLMESAVSSQIPTTGASADSSNKTNHVKQYQYCAEILEEEEEEEEVEISMGEEMEQLVNMGFPDELAAQALAATGGKSTLKATEWILTHKSSSCSSPSPSPSPKPNLPISNPNVQPKLDRFFLFQSRPPTPPTAALPQSVQKRDPAAIDSDVADLNLPQLSSKRPKLLSSSIVSVPDSSAGKGNQPPDEPLSERMRPRNVDDVVGQDHLLAKN…
Cucurbita_moschata	>CmoCh06G006590
Cucurbita_moschata	MDRNRQNENLGVNKMGKNIRKSPIHQPSFGNTAARPQPQPQIYNISKNDFRNIVQQLTGSPSQEPPPPPPRAPQNPPKPQSMRLQRIRPPPLTPMNRPNMPAPPVPGHVPVPPPQGLVNNNMHRPAAQFAQPPPPLAPGGNSHWPNPAAESPISAYMRYLQNSMMNPSPVAQPQIPGQMHPQAPPSGLLPNPNPPVPALPSPRFNGPPPPPMPNLPSPHWNSPALLPSPTSQFLLPSPTGYYNLLSPKSPYPLLSPGIQFSPPLTPNFAFPAMPQSGILGPGPHPPPSPGLMFPLSPSGFFPIMSPRWRDQ
Cucurbita_moschata	>CmoCh09G003980
Cucurbita_moschata	MEKHLTTISSPPPPPLSTSPTTFVQADPNSFRDLVQKLTGFSGHSEKLPVTHLSKLSSSNPLPPATDHHTGPRRSPFKLQERRHTIRKLEIKLGPTGIFKNSPSHPRRFDSPIPSPVTPLAAEFRFLRKPSAASPLTPPVTAEDKAIADGGFYLHPSPRSSQPPELLNLFPSKFAN
Cucurbita_moschata	>CmoCh01G012650
Cucurbita_moschata	MEITSSSTSTTRSSHETDKNPSPNTSPNLLPRSDSTPYPTTFVQADTSNFKHVVQMLTGSSESPRPPHPPPSSKQPSSIPSQDPFQSSKNFAIPPIKTAPKKQQSFKLYERRNHLKNSLMINTLIPNFPGAAGFSPRNTEILSPSILDFPSLALSPVTPLNDDPLFDKSSSSPSLGSSSEEEKAIAEKGFYLHPSPMNTPRVAERPQLLSLFPETSPRVSESSSSS
Cucurbita_moschata	>CmoCh09G006300
Cucurbita_moschata	MDSGSPSLQSSSGGDEDYDSHHAFPPPPPPPPPLFFNPNSYQTHLLPSSPFYDFPSDYTFNNPSNAGTSEPAAAEPTQNQIPIRSSGVLHPKATTKKRTRASRRAPTTVLTTDTTNFRAMVQEFTGIPSPPFTAGGSSYSRRFDLFNLVKTTSSTPSILETSGSGLYSSRVPKFAGAEGGTEMKSETVTLILVNLAGVMERADESLLPGVYKEVGAALHTGPTGLGSLTLFRSIVQASCYPLAAYLAVRHNRAHVIALGAFLWAAATFLVAVSSTFLQVAVSRALNGIGLALVAPAIQSLVADSTDDHNRGLAFGWLQTTGNLGSIIGGLCSIIIAPITIMGIPGWRIAFHLVGLISVVVGILVRLFAHDPHFSDNGMKTGNRIPPHNSFCSGVKDLVQ…
Cucurbita_moschata	>CmoCh18G010230
Cucurbita_moschata	MSPPKPRHIHGPRPPPLLLHKHSRTIRKPSPPPQLRRPVIIYTHSPKIIHTQPKDFMALVQRLTGCSPPNADKAPSDNNDSSSVVTEEDSNCPFFTPRSLVNSLSPSFMEFLKGLPEF
Cucurbita_moschata	>CmoCh03G001590
Cucurbita_moschata	MDGSAGTGTGNSHRLLDGVHRRKPTKKTKQPNKNKPIKVVYISNPMKVQISASGFMALVQQLTGQDADFPDPSTFPPAAVRDAAAFPDIHNTTADANLMNNNNPSLTVEIPMEDDPFLGSFYDDIDDLIFPPPVIGNYPALLPAAAATAVLYESYAR
Cucurbita_moschata	>CmoCh16G004910
Cucurbita_moschata	MAAYSTRVVIIDTKYVQTDAKSFKTVVQKLTGKDPVAEENRHGDGARNSSFLRDSSFKEFQRVLREMPRVGE
Cucurbita_moschata	>CmoCh02G005390
Cucurbita_moschata	MEPHSYSSSSSSFSFYYSDPDGVHKASSRSPKKAVAPPPPMPPRVYKVEPIEFRDVVQKLTSPPEYLDPRLKAMPAPRPNLSNPPPCSSRR
Cucurbita_moschata	>CmoCh18G003560
Cucurbita_moschata	MEASSIHQQNPSPPPPKPITRSESVNPYPTTFVQADSSSFKQVVQMLTGSPQTAKQASAKPVSGGSNADSVSKTHIPPMKSLPKRQQSGFKLYERRNSLNKLKINPLIPGFGSSCNSGFSPRNPEILSPSILDFPALALSPVTPLIPDPFDRSGLANAKSEAEAEDKAIKEKGFYLHPSPTTTPRESEPRLLPLFPLTSPRVPGSSSTS
Cucurbita_moschata	>CmoCh03G014850
Cucurbita_moschata	MSISSSSDQWRAQFYTHGGAPSSTTVPRDAPNNNSISKPRRRSRASRKAPTTLLNASTANFRDLVQQFTGFHAAGAVVPFGSHKGPVNLSFGQAGDEFHNNHPSVMLPFSDGRHFQLRETPREHGVPIPQGNRGFSGAAAELVEIQNLIDEDLNYDLEELGMEFCSSNGNGNGYLA
Cucurbita_moschata	>CmoCh08G006030
Cucurbita_moschata	MAATATAATVHSSTTTFVEADPSSFRAIVQKLTGAPNAPSASFRLQERRRSSKKLELELNGGDGLTGIGIGIEMVSPVSTLDFVARGNPCEEEEKAIAGKGFYLHPSPISPPGGSQPPRLLPLFPLSSPRDYEEYFFSEIRTSAKQSENPHCQWLWREFCNAPSRQARVWIPLPEKLPSTIAFASRISSKNDERILFGNGPAANRLQIMLVKKFPLNCAQPIPFLAFEIKR
Cucurbita_moschata	>CmoCh11G002800
Cucurbita_moschata	MSPQQPLNGKRDQSTANTNNNAKVLCPPPLKINKDSHFIRKSSSSNSTSPSSSSSSTSSQLVNGVAAAVAVAGSVKPPPQRHPVIIYTHSPKIIHTHPRDFMALVQKLTGMSRSDEEASPKATKSGDENNKGSKAVVSDDNESSSVVTEENCCSGGVVEGQVNSCFAPPIFEPPPPPPQLANSYLTNIPVYRPNSTEFLCSNQPFFNYDDSLLFGAPNIQSLASTNSTLNGINDFCEYGEY
Cucurbita_moschata	>CmoCh05G005350
Cucurbita_moschata	MDKSSQTSVKSTSTSSSATGRDHNSLNLSKLSHKISKATSQSQLRKPCFDAPVNQNHSSFNHTQNRLQSAAPAVQPQQQQNLQAQALAQQHQPPVYNINKNDFRDVVQKLTGSPAHERFSNPPPIQPPKPQSSRLQRIRPPPLAHVTNRPPPQQLPNSSHFHPSTALNFGLTGRPMAPLSPLPPLPAVHAAAESPISAYMRYIPNSFPIADSNPPPPQGLSPLSHLASSCWNNFTTQQQGSMPLPPSSAMLQSHPQFQMPPSSPLAFGCLNSPRSSHSALSSPNLMFSPSTSQLGFP
Cucurbita_moschata	>CmoCh01G013920
Cucurbita_moschata	MADQWIHMYHQNNNQQLSFNLSDHRQVNNDDNSGVVSDSTVVTAAISSATTLPTSSGLIPDGGRVSKPVRKRTRASRRTPTTLFNTDAANFRAMVQQFTGGPSNNASNFSTFGFPSNSNAVFDPTVAAYHLDAPPVFQFQNQAPPPPPPLQQPPFMFSLGNSAASETFFQQGGGLRSNDSNVNYMGLFDGSSPTAQNPRSE
Cucurbita_moschata	>CmoCh06G000220
Cucurbita_moschata	MESSLVGRDVEEGRKERRRNRKPCDRKNQPLKVVYISNPMRVQASAAEFRGLVQELTGQDAPKFPPSASSASVQTPETNVRKIQDDDDDEQLLLHWAAMEDSSDGFLGGSYESSEGIFMRDMVDKLAA
Cucurbita_moschata	>CmoCh04G008610
Cucurbita_moschata	MDSGNSGSMQSSSGGDEEYESRADTIPTTFFTNPPTHAASFPANFHPPPPPQSSSTSSSSSSAAMFDHLSTLFDPRSSLSNQNPLLNLDMLWSRTMRSDQISPDLPDPPPDSSATAAAAADQNLSSISNFSGVQTFSQPSDATNSFQPTHQSELQNIPNNCGGGANVARSSKKRPRASRRAPTTVLTTDTTNFRAMVQEFTGIPAPPFTAASSSPFTRNAARFDLFGGGGGAARSAAHLDVVPSTQTYLLRPLPQKPPFLSPSQSTFLAGTNLQNPIFDIHNMLQSNPKFIPSSNDQNLKMGLFDEFGLSNLSHDLPPASQTLQSNNNGHNPPPATWVGGGGGGGESNQQGVNLRSGNGNINGKLIRYAAGAAYSTGFLGDKAAENLRARNEGMVEPWI…
Cucurbita_moschata	>CmoCh03G009450
Cucurbita_moschata	MGMEAFCAYTSSSSSSSSSFLAQKRDQSEDVRREFSSYSNNNLHCVRKSMAKPWKKPAIAPLPPTRPRVYKVDPLNFRNLVQKLTGLAELRSPRLQKMAPPPLDIARCPVSNVAVVEASTLQPLPVRLDEAVDGGSFLELNLSPFNKNWCSFPALSPESLALLDAI
Cucurbita_moschata	>CmoCh07G001040
Cucurbita_moschata	MANSKAAGPVKVVFIEYHHIQTDVTNFKSVVQTLTGMNSTAGGNTRKKRRVDENIIDARSARFEESTESCETDTTSSLQSTSFEDLDPLLLKLELPSMEDLNWIWAD
Cucurbita_moschata	>CmoCh09G007000
Cucurbita_moschata	MAAGFQEARSSPQSTPNPTCHSHVTSLLLFISSNPHSSNSSTSSQMAHRWLPDSTLVPAATTPPPSSDGVRVAKPVRKRSRASRRTPTTLLNTDAANFRAMVQQFTGGPSHTLHNFAAFDPTPAAYHLQQPPYLFPFQNHPPPHQPPFMFSAGEGFFLEGSRSNNNSNVDYMGLYDGSSLTAQNHRPA
Cucurbita_moschata	>CmoCh09G005560
Cucurbita_moschata	MEKSCQSSVTGDSSAANNGGSAAATGRDQYLRHLDKLSHKISKPSFVKKPGGFDSSIHSNPNFTQNQSLSQPPPPELAVQAQTQHPPQHNQPPVYNINKNDFRDVVQKLTGSPAHERFSNPPPIHPPKPQSSRLQRIRPPPLANVSNRPPPMINSAVPIPQSQQPPPHGLNPRNFISSANNFGPIGRPIAPLSPLPPLPAVHAPAESPVSAYMRYLHNSFSTLDSNQKHFSGFSPLAPLVSPGWNNLTAQQQVPPPAMAEGATPPPPPPSTAAMASEPQFSMPSSPLPFGCMNSPRSAYPLLSPSLLFSPGPLGYPQLPLSPTVPVPSPRCRGL
Cucurbita_moschata	>CmoCh09G008510
Cucurbita_moschata	MEITSSSTTTTRSSHERETNPSPNTSPNSAGAGTANPPPPPPSPKLLPRSDSNPYPTTFVQADTTNFKHVVQMLTGSSESSPRPPHPPSSSKHCSIPPPSQDPFQSSKNFAIPPIRTAPKKQQSFKLYERRNHLKNSLMINTLIPNFSPAGGFSPRNAEILSPSILDFPSLALSPVTPLNDDPLFDKSSSSPSLGSSSEEEKAIAEKGFYLHPSPMNTPRTADPPQLLSLFPETSPRVSGSSSSSS
Cucurbita_moschata	>CmoCh06G005570
Cucurbita_moschata	MNSAARNQLPLRLRGPRPPPLTVNKSSTKIFKKSTTTNLRPIPNRRDPVIVYLRSPKIIHVRPEEFKSFVQRLTGKGSSVAVVAASFSATGMIADHPDEECVSACTYIPS
Cucurbita_moschata	>CmoCh14G004960
Cucurbita_moschata	MASSDNFPTVLDPWPFRSTFQDPWNSDPFSRETQTLAKALHTSLLPTDSQSFSSFLHLISPESADPTPTVSAASDPDSAAPNRQTTTTTSSIPPTRGKISKRKSRASKKNHTTFITADPANFRQMVQQVTGVRFGNTQLQIPPVLKPEPQRPTVSFAVCGGAGAGAGLPTLDTSAFLLNHHHHHHQQQSSGSGSDITGLGPLSFGPDLGLPNNDPIGSDFDTFSSFPTLESWKAVI
Cucurbita_moschata	>CmoCh12G011610
Cucurbita_moschata	MENLKSLPNHLRHEKLEASNYRATMANKPIKVKYISSPMMVKANNEFEFRAIVQKLTGQHSADDAFDRSPQEFNHAFCPPSSTVTSFDSKDCYDLVSSDAYDPIGVGEMKDSLYGFQASYVDVWR
Cucurbita_moschata	>CmoCh16G007430
Cucurbita_moschata	MESGNSGSMQSSSGGDEEFESPADSITAAFLANPPSHGGSFTGNFHPTNPLPQSSSSSAAAAAMFDPLSNLFDPRSSLSNQNPLLNFDMVWSRSLRSDQIPPDLDAANLNSAAADQSLSSISNFSGVHNFSHPSDGINSFRASDQTELQDIPNNCGRSGGGGGANVVRSSKKRPRASRRAPTTVLTTDTTNFRAMVQEFTGIPAPPFTASSSSPFTRNAARFDLFGGGGGGGGGGGRSSTHLDVVQSTQQNYLLRPFPQKPPFLSPPSSTFLAGGNLQNPIFDIQNMFQSNPKLIPSSNDQNLKMGIFEEFGLNSHSHSHGLLPTGQTVRGDNNNSSNNNNNNIHPPPTSWVIGGSGGDPNQQGVNLRSSNGNLNGKLIRYAATGTANSPGFHGDKAAE…
Cucurbita_moschata	>CmoCh16G012060
Cucurbita_moschata	MDRNRQNENLGVNKLGKNIRKSPIHQPNFGNNAARPQPQPQIYNISKNDFRNIVQQLTGSPSQDPQPPRGPQNPPKPQSLRLQRIRPPPLTPINRPNMPAPIPAPVPVPPPQALLTNNVPRPAQFAQPPPRQLPPLAPGGDSNWPNPAAESPISAYMRYLQNSMMNPSPMANQLPQPQIPGQMHPPQAPPSGLLPNPNPNPNPNPNPPVPALPPSRLNGPPPPVPNFPSPNWNAPALLPSPTSQFLLPSPTGYYNLLSPKSPYPLLSPGIQFSPPLTPNFAFPSTPQSGILGPGPHPPPSPGVMFPLSPSGFFPILSPRWRDQ
Cucurbita_moschata	>CmoCh03G012640
Cucurbita_moschata	MASTLFKSFFFLLFFAIFAVSTADDTTAAETLAAPPHHYAAVPPAHHHHHHSPTPAPVAPPTHLPLHPPAQPPSHHHHHHHIHSQPPVHPPHYHLPPAHAPAPGHHHHHDVHPLPPPTHSPAPLHPPKPRLLRSFISVQGVVYCKSCKYAGVDTLLGATTVAGATVKLICQNTKYPLVQTATTDKNGYFFITAPKAVTSYAFHKCKVVLGSSPTPSCSKPSALHGGAAGAPLRPQKSYIDANKLPYTRSITPSVQPPPPPPPKMMNRSESTNPYPTTFVQANTSSFKQVVQMLTGSPETAKQVSTPDPPSKTHIPSIKSIPQRPHSNFKLYERRNALRNLQINPVFASVTAGFSPRNHPEIHSPSMLDFPSLVISPVTPLIPDPFGRSQPLNSEPSNNV…
Cucurbita_moschata	>CmoCh07G002340
Cucurbita_moschata	MKISPRPHQKSTTTTTAAAAANGLQPPPPPSPTTRITNRSESANPYPATFVQADTSSFKEVVQMLTGSPETAKQISTPKTHIPPIKSIPKRQHSTFKLYERRNLLNNFQISPVFASLTAGFSPRNYPEILSPTMLDFPSLLLSPVTPLIPDPFRRSQPLNCEPSNNITINPPVDEQAEAKAIREKGFYLHPSPATTPRESEPQLLPLFPVTSPADQPAPPRSSAS
Cucurbita_moschata	>CmoCh07G011340
Cucurbita_moschata	MDGGGGGGGNRNDHTSLGGVRRRKPTKKTKQPNNKKKPIKVVYISNPMKVKTSASKFMALVQELTGQDADFPDPSKFHSSDEDAGATPDLLHSTTAAGQDYDSLMMNNNIPTTLGVELPAEDYLVGSFYDDFDDLILPPPLIGNFSGFLPAAEAAAVMYESYAM
Cucurbita_moschata	>CmoCh03G000100
Cucurbita_moschata	MEKGGSQSRVVCTPLTTFIQTDTTTFREVVQRLTGPSETHTPPSKAVGSKRSTTTSKLHERRHLTRPKSDEHPSYVTSPVRTPSKILSKLLMGEDEKESNKVEEEKAIKERGFYLHPSLRSKLGYTQPELLSLFPLESPKPTQRNETKKN
Cucurbita_moschata	>CmoCh04G025480
Cucurbita_moschata	MGSSRFSSGFYPPEKWVEQPLQISKYSRSIKKPPLPPSSAIPRQAIIKYKVKPKIIHVKTPAEFKYIVQLLTGSPNHPPPDPLDSPVLSPRTPQSPPQPDPVDESVLNPPPCEEISIYDYDWEEPSYPIPIPPANFKNITSSYYP
Cucurbita_moschata	>CmoCh01G016620
Cucurbita_moschata	MEKSCQSSLTGDSSAASNGGGTVSSGKDQYLKHLNKLSHKISKPSFVKKPAFDSSNHSNPNFNQNQGLLQPPPPPPPPDSAVQAQSQQPPQHHQPPVYNINKNDFRDVVQKLTGSPAHERFSNPPPIHPPKAQSSRLQRIRPPPLANVSNRPPPMLQPQQPPPGLNPRSSISSTDNFGPIGRPVAPLSPLPPLPAVHAPAESPVSAYMRYLHNSFSDSNQKQFSGFSPLAPLVSPRWKNLTSQPLPPPLAMAQGGIPPPPPSSAVMSSEGQFPMPFSPLPFGCMNSPRSAYPLLSPSLLLSPSTGPFGYPQLPLSPTVPVPNPRWRGL
Cucurbita_pepo	>Cp4.1LG04g14070
Cucurbita_pepo	MSPQQPLNGKRDQSTANTNNNAKVLCPPPLKINKDSHFIRKSSSSNSTSPSSSSSSTSSQLVNGVAAAVAVAGSVKPPPQRHPVIIYTHSPKIIHTHPRDFMALVQKLTGMSRSDEEASPKATKSGDENNKGSKAVVSDDNESSSVVTEENCCSGGVVEGQVNSCFAPPIFEPPPPPPQLANSYLTNIPVYRPNSTEFLCSNQPFFNYDDSLLFGAPNIQSLASTNSTLNGNNDFCEYGEY
Cucurbita_pepo	>Cp4.1LG12g07320
Cucurbita_pepo	MATNATNAVVIQTTTTMFVQADPSTFRAIVQKLTGAPTDPPAAFRLQERRSSKKLEVELEAGERGVGREMVSPVSTLDFLTGESPCEEEEKAIAEKGFYLHPNPIRTPRGSDPPHLLPLFPLPSPSSSSSNCMNRNHSVSS
Cucurbita_pepo	>Cp4.1LG06g06820
Cucurbita_pepo	MEITSSSTTTTRSSHERETNPSPNTSPNSAGAGTANPPPPPPSPKLLPRSDSNPYPTTFVQADTTNFKHVVQMLTGSSESSPRPPHPPSSSKHCSIPPPSQDPFQSSKNFAIPPIRTAPKKQQSFKLYERRNHLKNSLMINTLIPNFSPAGGFSPRNAEILSPSILDFPSLALSPVTPLNDDPLFDKSSSSPSLGSSSEEEKAIAEKGFYLHPSPMNTPRAADPPQLLSLFPETSPRVSGSSSSS
Cucurbita_pepo	>Cp4.1LG02g03510
Cucurbita_pepo	MDSGSGSLQSSSGGDDDYDSHHHHHNHHHHQQQQQPHLFSPPPPPLFFNATIPPPPHQPLPFHLSPHNFQNLYDFPSNFNLQPTNFNPDSSNSFLNLDDVRPNPTTTFKTPTAAEGSTHHTQIPNRSTNPSPTGLHPKPTTKKRTRASRRAPTTVLTTDTTNFRAMVQEFTGIPSPPFTAPGSSSSSSSSFSRRFDLFASVRATTTNIEASGSGSGSGSGFHPSRSKVQLFSSLNNNNSNNNNNVTIDNQNTSRVHPAGIFSFQGGGGGEAMMERKNAQPTLT
Cucurbita_pepo	>Cp4.1LG07g01470
Cucurbita_pepo	MDKSCQESVESTSTSSTGIGRDHGNLNLSKLSHKISKATPQLRKPGFDAPLNQNNPSFNNLQNRLQSAPPPVQTQQQQNLQAQQHQPPVYNINKNDFRDVVQKLTGSPAHERFSNPPPIQPPKPQSSRLHRIRPPPLAHVTNRPPPLNTNMPPPQQLLNNATAANFGLGGRPMTPLSPLPPLPTVHAAAESPVSAYMRYIQNSIPTADSNPPPPQGFSPLGPLVSSGWNNFAAQQQGTMPLPPSSAMLQSSHPQFPVPPSSPLPFGCLNSPMSSHGVFPSPNLTFSPSIGQLGFPQLPLSPTVPASSPRWIGD
Cucurbita_pepo	>Cp4.1LG13g04200
Cucurbita_pepo	MVSKEVQLQGPRPAALKITKDSHKIGKPPHRPVIIYTVSPKVIHTDPTQFKDLVQRLTGHKPSSHDSHHSPNTTMIMSTNHQGAERVGHGILSPTPGLLPPIPTNIFTPTPPQSAELSPLTHFFRDLSPIAPNRFSKEVQLQGPRPAALKITKDSHKIGKPPHRPVIIYTVSPKVIHTDPTQFKDLVQRLTGHKPSSHDSHHSPNTTMIMSTNHQGAERVGHGILSPTPGLLPPIPTNIFTPTPPQSAELSPLTHFFRDLSPIAPNRFSSSLDFFQNFPDLH
Cucurbita_pepo	>Cp4.1LG11g04560
Cucurbita_pepo	MDKSSQTSVESTRTSSSVTGRDNNGLNLSKLSHKISKATSQSQLRKPCFDAPVNQNHPSFNHTQNRLQSAAPAVQPQQQQNLKAQQQQQQQQQQQQHQPPVYNINKNDFRDVVQKLTGSPAHERFSNPPSIQPPKPQSSRLHRIRPPPLAHVTNRPPPQQLPNSSHFHPSTALNFGLTGRPMAPLSSLPPFPAVHAAAESPISAYMRYIQNSFPIADSNPSPPQGFSPLNHLASSCWNNFTTQQQGSMPLSPSSAMLQSHPQFQMPPSSPLPQI
Cucurbita_pepo	>Cp4.1LG19g10580
Cucurbita_pepo	MEAFCAYASSSSSSSSTFLPKKKGQSEHVRREVSSYSNDLLCVRKPISKPWKKPAIAPLPPTRPRVYKVDSLKFKDLVQKLTGLPELPSPRLQKMAPPPLHIAPRQGSGTAVEATPFLHPSPVKLDEALDGGSFLELNLSPFNKNWFSFPALSPGSLAIFDAI
Cucurbita_pepo	>Cp4.1LG00g04520
Cucurbita_pepo	MDGSTGTGTGNSHRLLDGVHRRKPTKKTKQPNKNKPIKVVYISNPMKVQISASGFMALVQQLTGQDADFPDPSNFPPAAAVRDAAASPDIHHTTADADLMMNNNPSLTVEIPMEDDPFLGSFYDDIEDLIFPPPVIGNYPALLPAAAATAVLYESYARYK
Cucurbita_pepo	>Cp4.1LG02g02700
Cucurbita_pepo	MADQWIRMYHQNNNQQLSFNLSDHRQLNNDDNSGVVSDSTVVTAAVSSATTLPTSSGLIPDGGRVSKPVRKRTRASRRTPTTLFNTDAANFRAMVQQFTGGPSNNASNFSTFGFPSNSNAVFDPTVAAYHLEAPPVFQFQNQPPPHAPLQQPPFMFSLGNSAASETFFQQGGGLRSNDSNVNYMGLFDGSSPTAQNPRSE
Cucurbita_pepo	>Cp4.1LG10g12290
Cucurbita_pepo	MEKGGSQSRVVCTPLTTFIQTNTRTFQEVVQRLTGPSETHTPPSKAVGSKRSTTTSKLHERRHLTRPKLQIVKPCPSHSKLGENPSNVTSPVGMPSKISSKLSTGEDEKESNKVLEEKAIKERGFYLRPSPRSKAGYAQRELLSLFPLESPKPTQHHETKKN
Cucurbita_pepo	>Cp4.1LG19g06070
Cucurbita_pepo	MANSKAAGPVKVVFIEYHHIQTDVSNFKSVVQTLTGMNSPAGGNTRKKRRVDENIIDVRSDRFEESTESCETDTTSSQQSTSFEDLDPLLLKLELPSMEDLNWIWAD
Cucurbita_pepo	>Cp4.1LG06g05110
Cucurbita_pepo	MDSGSPSLQSSSGGEEDYDSHHPFPPPPPPPPPLFFNPNSYQTHLLPSSPFYDFPSDYTFNNPSNAGTSEPAAADPTQNQFPIRSSGVLHPKATTKKRTRASRRAPTTVLTTDTTNFRAMVQEFTGIPSPPFTTGGSSYSRRFDLFNLVKTTSSTPSILETSGSGLYSSRVPKFAGDEGGTEMKSETVTLILVNLAGVMERADESLLPGVYKEVGAALHTGPTGLGSLTLFRSIVQASCYPLAAYLAVRHNRAHVAVSRALNGIGLALVAPAIQSLVADSTDDHNRGLAFGWLQTTGNLGSIIGGLCSIIIAPITIMGIPGWRIAFHLVGLISVVVGILGVTGSFPWSALSFLTMWLELKGFSHEKTAFLMGMFVIGNSLGGLFGGKMGDILSTRFPDS…
Cucurbita_pepo	>Cp4.1LG08g13390
Cucurbita_pepo	MESSLVGRDVEEGRKERRRKRKPCDRKNQPLKVVYISNPMRVQASAAEFRGLVQQLTGQDAPKFPPSASVETPETNVRKIQDDDDDDDQQLLLHWAAAIMEDSSDDFLGGSYESLEGIFMRDMVDRLAA
Cucurbita_pepo	>Cp4.1LG19g02610
Cucurbita_pepo	MDGGGGGGNRNDHTSLGGVRRRKPTKKTNQPNNKKKPIKVVYISNPMKVKTSASKFMALVQELTGQDADFPDPSKFHSSDVDAGATPDLLHSTAAAAAQDYDSLTMNNNIPTTLGVELPAEDYLLGSFYDDFDDLILPPPLIGNFSEFLPAAEAAAAAVMYESYAM
Cucurbita_pepo	>Cp4.1LG14g03000
Cucurbita_pepo	MSGPGDWLQFYHQNLPTTAAPPPSDQSTSEMIFVDRVSDAIASANTGASTGLNPERRVAKPVRRRSRTSRRTPTTLLNTDTTNFRAMVQQFTGGPTPPFASSISPNFSLGFGAIPQSNSGMISPPSGYPLQFYHHNPQPFVIPASAHGGEFLQRLSAAKPGNGGVAADGFLMESAVSSQIPPTGATADSSNKSNGGSGGGFLF
Cucurbita_pepo	>Cp4.1LG10g01130
Cucurbita_pepo	MDSGSSASIQSSSGGEEEYDSRADGGLSGFLNNPSRHVGPIATKPNPPPPSVHPPATHHPHSSSSLFDPFSNFAQYLPTRSPQNSLPNLDFLCSRNPRSDHDPIQLPASISMLPSSLTATNSQLQLQLPHQVTPTNVQPPRGLTLTADRTDVVHNHNNNNNNTGTGRNPRKRTRASRRAPTTVLTTDTSNFRAMVQEFTGIPAPPFTPASCFPRARVELFGGTSSTSSPPYLLRPFPQKLPPFPFNSPDTTTTTTTTTTTTTSTNTSLLSPSSHFLLPKQNHHLSSIFNLQPPPPLHPPNINLLASDLQVSLDTAQTTSEPRPNHHLHQTHLPEEFLSGNILPPSWDIGGGGGGGGGGGAKYCGGTRVNNNYSASSSSLDFHGDKGGSSENVTTRSEGN…
Cucurbita_pepo	>Cp4.1LG06g02740
Cucurbita_pepo	MEKHLTTISSPPPSTSPTTFVQADPNSFRDLVQKLTGFSGHSEKLPVTHLSKLSSSNPLPPATDHHTGPRRSPFKLQERRHTIRKLEIKLGPTGIFKNSPSHPRRFDSPIPSPVTPLAAEFLFLRKPGVASPLTPPVTAEDKAIADGGFYLHPSPRSSQPPELLNLFPSKFAN
Cucurbita_pepo	>Cp4.1LG14g03270
Cucurbita_pepo	MAAYSTRVVIIDTKYVQTDAKSFKTVVQKLTGKDPVAEENRHGDGARNSSLLRDSSFKEFQRVLREMPRIDEL
Cucurbita_pepo	>Cp4.1LG02g05130
Cucurbita_pepo	MIWGFSATPQLISIIVPRVSEAPSCALQGHQNQGLLQPPPPPPPPDSAVQAQSQQPPQHHQPPVYNINKNDFRDVVQKLTGSPAHERFSNPPPIHPPKPQSSRLQRIRPPPLANVSNRPPPMLQPQQPPPGLNPRSSISSTNNFGPIGRPVAPLSPLPPLPAVHAPAESPVSAYMRYLHNSFSDSNQKQFSGFSPLAPLVSPRWNNLTSQPLPPPPAMAQGGIPPPPPSSAVMSSEGQFPMPFSPLPFGCMNSPRSAYPLLSPSLLLSPSTGPFGYPQLPLSPTVPVPNPRWRGL
Cucurbita_pepo	>Cp4.1LG14g01330
Cucurbita_pepo	MFDPLSNLFDPRSSLSNQNPLLNFDMVWSRSLRSDQIPPDLDAANLNSAAADQSLSSISNFSGVHNFSHPSDGVNSFRASDQTELQDIPNNCGRGGGGGGANVVRSSKKRPRASRRAPTTVLTTDTTNFRAMVQEFTGIPAPPFTASSSSPFTRNAARFDLFCGGGSGGGGGGGGGGRSSTHLDVVQSTQQNYLLRPFPQKPPFLSPPSSAFLAGGNLQNPIFDIQNMFQSNPKLIPSSNDQNLKMGIFEEFGLNSHSHSHGLLPTGQTVRGDNNNNSNNNNNNDNNHPPPTSWVIGGSGGDPNQQGVNLRSSNGNLNGKLIRYAAAAGTANSPGFHGDKAAENLRARTEGMVEPWICSSD
Cucurbita_pepo	>Cp4.1LG19g09780
Cucurbita_pepo	EWSFHFTGPPPPPTISWVVGSYLPVAFQIVSTPQEPPAAAAAEAAAHHFLHPGSVQSSSGAEDEYDSRAEGFLNYPSLHVGPIPKPNPSPPPSLHSSSFDPFSTFLDPPPSRSSPNSLLNLHPSWPTNPRSDPNPIQYPASMTITPDIQLQTPTQVVHSNNNNNTATVRNPRKRTRASRRAPTTVLTTDTTNFRAMVQEFTGIPAPPFQPPSSSSFPRARLDLFAGASTSSPPYLLRPYPQKLSPFPSTNSLFSPSSIFNLPPPPPPLQQPNINLLRSHLHPNPLHLPLPEDFLSGIVRDGGGNNAPANWGSGTVDGGGGGIPSDQDLIGSTNVTCRNEDPPVM
Cucurbita_pepo	>Cp4.1LG10g01930
Cucurbita_pepo	MGMEAFCAYTSSSSSSSSSFLAQRRDQSEDARREFSSHSSNNLHCVRKPMAKPWKKPAIAPLPPTRPRVYKVDPLNFRNLVQKLTGLAELRPPRLQKMAPPPLDIARCPVSNVAVVEASTLQPLPVRLDEAVDGGSFLELNLSPFNKNWCSFPALSPESLAILDAI
Cucurbita_pepo	>Cp4.1LG10g06030
Cucurbita_pepo	MADSKNTPAGGVKVVLIEYHHIHTDVSNFKSVVQTLTGKHSSAVEGGGGTCRKRPRVEVEKSYVNRTASFLHSASFKDLDRFLNLHLPAMEDLNWIWAD
Cucurbita_pepo	>Cp4.1LG05g11510
Cucurbita_pepo	MEPHSYSSSSSSFSFYYSDPDGVHKASSRSPKKAVAPPPPMPPRVYKVEPIEFRDVVQKLTSPPEYLDPRLKAMPAPRPNLSNPPPCSSRR
Cucurbita_pepo	>Cp4.1LG05g10550
Cucurbita_pepo	MNPAGSSAGGSPNTPRKKEIQLQGPRPPQLRVNQESRKIKKPPPHPQPIPPSGRPPLPPAASQWPQPLIIYDISPKVLHVAENNFMSVVQRLTGLSSTSSSTDGDLSPAARFATIEKASPRSEREREIDVSDMMDLTEVPVELGQNPGILSPAPASLAPISSGFFSPAIEPQSFTYSLIHELSPHWPSPSALFPAPLVSPISSPNIFNHLFDF
Cucurbita_pepo	>Cp4.1LG19g00160
Cucurbita_pepo	MLQGIIVMEKPGTQTPVKCKPLTTFVQTDTTAFREIVQRLTGPSESYTLPSSKAAGSKRPTSTSKLHERRHLTRPKLQIVKPSLSHFKPPSFITSPIGTPPRADHPSFITSPVGTPSKIMSKLSIGDGEKELNSIEEEKATREKRFYLHPSPRSMHGSAQPELLSLFPLESPKKTSHKP
Cucurbita_pepo	>Cp4.1LG09g08360
Cucurbita_pepo	METSSIHQQNPSPPPPKPITRSESVNPYPTTFVQADSSSFKQVVQMLTGSPQTAKQASAKPVSGGSNADSVSKTHIPPIKSLPKRQQSGFKLYERRNSLNKLKINPLIPGFGSSCNSGFSPRNPEILSPSILDFPALALSPVTPLIPDPFDRSGLANAKSEAEAEDKAIKEKGFYLHPSPTTTPRESEPRLLPLFPLTSPRVPGSSSTS
Cucurbita_pepo	>Cp4.1LG08g09380
Cucurbita_pepo	MNSAARNQLPLRLRGPRPPPLTVNKSSTKIFKKSTTINLRPIPNRRDPVIVYLRSPKIIHVRPEEFKSFVQRLTGNGSSVAVVAASFSATGMIAGHPDEECVSACNYIPS
Cucurbita_pepo	>Cp4.1LG19g07250
Cucurbita_pepo	MKISPRPHQKSTTTTTAAAANGLQPPPPPSPTTRITNRSESANPYPATFVQADTSSFKEVVQMLTGSPETAKQISTPKTHIPPIKSIPKRQHSTFKLYERRNLLNNFQISPVFASLTAGFSPRNYPEILSPTMLDFPTLVLSPVTPLIPDPFRRSQPLNCEPSNNITINPPVDEQAEAKAIREKGFYLHPSPATTPRESEPQLLPLFPVTSPGDQPAPPRSSAS
Cucurbita_pepo	>Cp4.1LG10g11090
Cucurbita_pepo	MDGSAGTGTGTGTGNSHRVLDGVHRRKATKKTKQPNKNKPIKVVYISNPMKVQISASGFMALVQQLTGQDADFPDPSNFPPAAVRDAVASPDIHHTTADANLMMNNNNPSLTVEIPMEDDPFLGSFYDDIEDLIFPPPVIGNYPALLPAAAATAVLYESYARYK
Cucurbita_pepo	>Cp4.1LG11g10000
Cucurbita_pepo	MGKCGENEWKDQKQSQNPTKVQRKPIKVKYISSPMMIKASNAHEFRAIVQQLTGFTSHSPTHRSNHKPPPHAAQTPSTSTLHANPQMEALKLSDNMSSLLEFDDEACFVTLDNVLTNNFMGFQASCLFQ
Cucurbita_pepo	>Cp4.1LG06g05610
Cucurbita_pepo	MGSPVRKRSRASRRTPTTLLNTDAANFRAMVQQFTGGPSHTLHNFAAFDPTPAAYHLQQPPYLFPFQNHPPPHQPPFMFSAGEGLFHEGSRSNNNSNVDYMGLTTCVLSLIAT
Cucurbita_pepo	>Cp4.1LG00g15310
Cucurbita_pepo	MSPPKPRHIHGPRPPPLLLHKHSRTIRKPSPPSQLRRPVIIYTHSPKIIHTQPKDFMALVQRLTGCSPPNADKAPSDNNDSSSVVTDEDSNCPLFTPRSLVNSLSPSFMEFLKGLPEF
Cucurbita_pepo	>Cp4.1LG08g13490
Cucurbita_pepo	MASSDNLTTILDPWAFRPSFQDPWISDVFSRETDALSNPIHTSHSDLFSSFFDLIAPDSTPTPTPTPTPTPTPTPTASGISADPQIPSPNPPISSIPPTGRKITKRKSRASKRNHTTFITADPANFRHMVQQVTGVRFGNSHLQIPPLLKPEPQRPAGRFTVCSADADADAGLPTLDTSAYLLNHHQQNSGSGSEITGPGLIGSDFDTFSSFPTLESWKAVM
Cucurbita_pepo	>Cp4.1LG17g08680
Cucurbita_pepo	MAAAAATTVHSSTTTFVEADPSSFRAIVQKLTGAPNAPSPSFRLQERRRSSKKLELELNGGDGLTGIGIGIEMVSPVSTLDFVARGNPCEEEEKAIAGKGFYLHPSPISPPGGSQPPRLLPLFPLSSPRDCNFRNHSVSS
Cucurbita_pepo	>Cp4.1LG20g04410
Cucurbita_pepo	MESSSVLQENPCPSSSSLLPSPSSRMTHSTTSSSSTSYGLQQLMPPPHHLHSPKPITRSESVNPYPTTFVQADTSSFKQVVQMLTGSPETAKQASVNPAAAPSNSDSVSKTHIPPVKSLPKRQQSGFKLYERRNSLNKLKINPVFPVFGSTTHSGFSPRKPEILSPSILDFPALALSPVTPLIPDPFDRSGLANCSYLKNGNAKLDAEAEEKAIKEKGFYLHPSPTTTPRDSEPRLLPLFPMTSPRVPDYDFGIGKAISVVQVNEEKGRVVWGRVMKSGLDPALTFNDRSKSWAWNLDLLLPFVLYLVSFCHWIRKLILEEDLGEMEVNLVNTFS
Cucurbita_pepo	>Cp4.1LG01g21070
Cucurbita_pepo	MAERKHLHLHGHRPSALKISKHSHNIKKPPPLPPPPPQHRPVIIYTDSPKIIHTNPTQFKDLVQRLTGYQPNSPDIHQVQSKTISMSTSMPTSSTEQGVESLSRFPTGILSPTPEFLPPSASTDLSSLTHYFQDSSIAPNNFASSLDFFDNFPDFH
Cucurbita_pepo	>Cp4.1LG03g04140
Cucurbita_pepo	MASSDNFPTVLDPWPFRSTFQDPWNSDPFSRETQTLAKALHTSLLPSDSQSFSSFLHLISPESADPTPTVSAASDPDSAAPNRQTTTTSSIPPTRGKISKRKSRASKKNHTTFITADPANFRQMVQQVTGVRFGNSQLLVPPVLKPEPQRPTVNFAVCGGSGAGLPTLDTSAFLLNHHHHHHHQQQSSGSGSDITGLGPLSFGPDLGLPNNDPIGSDFDTFSSFPTLESWKAVI
Cucurbita_pepo	>Cp4.1LG01g01160
Cucurbita_pepo	MSSPGDWLQFYHQNLSTTAAPPPPSDLPTSSAMIFAERVSDATAVPTTSAAIIGSSAGNTGLNPEGRVGKPIRRRSRASRRTPTTLLNTDTTNFRAMVQQFTGGPTSSFASSISPNFPLGFRGICQSNFGTPPNAVISPPSDYLQPPQFYHSNPQPFMFPAAAHGGDFMQRISVARPANDGATGDGFLMESAVSSQIPTTGASADSSNKTNHGNGGSLF
Cucurbita_pepo	>Cp4.1LG16g00810
Cucurbita_pepo	MNPPGYPAGGSPRKKEIQLQGPRPPQLRVSQDSRKIKKPPPHPQPIPPAGRPPLPPGAGATQWPQPLIIYDISPKVIHVPENNFMSVVQRLTGLSSSGAAAPDGDLSPAARLAAIEKASPRPEREREIDVSEMMDLGEISVELWQTPGILSPAPASLAPIPTGFFSPATELQNLSYSLIQELSPHWPSPSALFSPISSPNLFNNLFDF
Cucurbita_pepo	>Cp4.1LG10g06710
Cucurbita_pepo	MSISSSSDQWRAQFYTLGGAPSSTTVPRDAPNNNSISKPRRRSRASRKAPTTLLNASTANFRDLVQQFTGFHAAGAVVPFGSHKGPVNLSFGQAGDEFHNNHPSVMLPFSDGRHFQLRDTPREHGVPIPQGGRGFPGAAAELMEIQNLIDEDLNYDLEELGMEFSSSNGNGYLG
Cucurbita_pepo	>Cp4.1LG07g09800
Cucurbita_pepo	MENLRSLPNHLRHDKLEASNYRATMANKPIKVKYISSPMMVKANNESEFRAIVQKLTGQHSADDAFDRSPQEFNHAFYPPSSTVTSFDSKDCYGLVFSDAYDPIGVGEMKDSLYGFQASYVDVWR
Cucurbita_pepo	>Cp4.1LG01g09330
Cucurbita_pepo	MDSGNSGSMQSSSGGDEEYESRAHTIPTTFFTNPPTHAASFPANFHPPPPPQSSSTSSSSAAMFDHLSTLFDPRYSLSNQNPLLNLDMFWSRTMRSDQVSPDLPGPPPDSSATAAAAADQNLSSISNFSGVQTFSQPSDATNSFQPTHQSELQNIPNNCGGGANVARSSKKRPRASRRAPTTVLTTDTTNFRAMVQEFTGIPAPPFTAASSSPFTRNAARFDLFGGGGGAARSAAHLDVVPSTQTYLLRPLPQKPPFLSPSQSTFLAGTNLQNPIFDIHNMFQSNPKFIPSSNDQNLKMGLFDEFGLNNHSHDLPPAAQTLQSNNNAHNPPPATWVGGGGGGGESNQQGVNLRSGNGNINGKLIRALGMERTPYVPPSEIQMLKEWKVR
Cucurbita_pepo	>Cp4.1LG19g02600
Cucurbita_pepo	MDGGGGGGNRNDHTSLGGVRRRKPTKKTNQPNNKKKPIKVVYISNPMKVKTSASKFMALVQELTGQDADFPDPSKFHSSDVDAGATPDLLHSTAAAAAQDYDSLTMNNNIPTTLGVELPAEDYLLGSFYDDFDDLILPPPLIGNFSEFLPAAEAAAAAVMYESYAM
Cucurbita_pepo	>Cp4.1LG06g04260
Cucurbita_pepo	MEKSCQSSVTGDSSAANNGGSAAATGRDQYLRHLDKLSHKISKPSFVKKPGGFDSSIHSNPNFTQNQSLPQPPPPELAVQAQTQHPPQHNQPPVYNINKNDFRDVVQKLTGSPAHERFSNPPPIHPPKPQSSRLQRIRPPPLANVSNRPPPMINSAVPIPQSQQPPPHGLNPRNFISSANNFGPIGRPIAPLSPLPPLPAVHAPAESPVSAYMRYLHNSFSTLDSNQKQFSGFSPLAPLVSPGWNNLTAQQQVPPPAMAEAATPPPPPPSTAAMASEPQFSMPSSPLPFGCMNSPRSAYPLLSPSLLFSPGPLGYPQLPLSPTVPVPSPRCRGL
Cucurbita_pepo	>Cp4.1LG10g04880
Cucurbita_pepo	MMNRSESTNPYPTTFVQADTSSFKQVVQMLTGSPETAKQVSTPDPPSKTHIPSIKSIPQRPHSNFKLYERRNALRNLQINPVFASVTAGFSPRNHPEIHSPSMLDFPSLVISPVTPLIPDPFGRSQPLNSEPSNNVSSNSGLDVEAEAKAIREKGFYLHPSPATTPRESEPQLLPLFPITSPPRPGPGPASSSPS
Daucus_carota	>KZN08830
Daucus_carota	MDSGNSGSTQSSGGEEDYDPRTAANSPFNPIYNHLSPPPPTMYDPHTNTSNFFNPPPQLQLQQLTNPYLAPQSQTLSFPPHHFKQNQPTLVLPASSSQPSTRKIDQHKLTQVTRNPKKRSRASRRAPTTILTTDTSNFRAMVQEFTGIPAPPFSQSSTFPRSRLDLFSPPSSIRSSINITQTPSYNTRSPLIFPSTSELGFLKHQQLQNPNHSNFLQSSSSTSSIFTSKQGHDFSLLIPSQSNLRVGALEEFGFSYGQMNTAQVSGLPDLISPENGNNYVRNSTNGKQNINYSATNFHDGKRATDNVSSSATRGMSEGIMEPWI
Daucus_carota	>KZN11683
Daucus_carota	MNNHPNASTDHHQWLHYYNQQTPDAAYDPAAMTSVGGGGNGSGFSDTTSTIVTTSFTTNNTSSPSKSTSLGNTDVHLNPQASVGKPIRRRSRAPRKNPTTLLNASTTNFRSLVQQFTGCQNTKATSFGSRKGPVNLSFGMPRNMQNDHHIISTSSRITPVGSEYYHDQLSNPSGHDQKQGQQWQQQEMFEKLRINSTKNMQSGGLDDFGIDDMHGLINESSSFSSSVNKQDGNYYF
Daucus_carota	>KZN11412
Daucus_carota	METSMKLQENQNPSLVSSPNSNSTNSSSSSNTTHQKSMTHPCTPRAPAPPPVIRSEPNNPNPTTFVQADSSSFKQVVQMLTGSSDTAKIAANASNRPDPIKNPIPIVKTGSKKEKASKLYERRNSMKNFKISPLIPGLVNGYSGSPRKPSPAEILSPSMLNFPSLVLSPVTPLIPDPFNRSQQNGLGPNINMDAENKAIAHKGFYLHPSPSNTPRGSEPRLLPLFPVTSPRASGSSNSS
Daucus_carota	>KZN08561
Daucus_carota	MNSSNNFSGNSPRKEIQGPRPTPLQVRKDSHVIRKTPVNVSQRVSQPHHHHPPPVIIYTLSPKVYKVEPNEFMQVVQRLTGRKGPVGQSSSAVFDRNSGVISPAARFAVTEYVDRASKGETGSRAMGEADIGAGIDEITGMFPGILSPPPSSLPPIPQDIFLPLSETSPLGGKHYMDNDHTTLEPTHSNNAFSPKIMAYSPNSQDYFINFYDI
Daucus_carota	>KZN08221
Daucus_carota	MNDTNNGSTDPNQWYHYYQQSNSTAANPASGVGFGLPETDNTIVTTSFTTNNTSGPNNSTSLGTSDAHLNPQGSSGKPIRRRSRASRRTPTTLLNASTTNFRSLVQQFTGCHNTKGPSFGSQKGPVNLSFGNQNDQQVFSTSSRIAPLGPDYTYNQQINPVVQQHWQQQQQQQQEMYGNSQINNNNFNNMQSGGLDDFGIDDVPDLHELVDESSSFSTGDNNRDGSNYYF
Daucus_carota	>KZN08701
Daucus_carota	MNPWETFFEEEHPSPIRRQLQGPRPSPLRVHKVSHTIRKPPLAPAPEFRQPVIIYDISPKVIHTTVNEFRSVVQRLTGSSSSSSTAASSSSGNISPAARLASIERTSPPERERSSGAQMSGAEMGFYQSQGVLSPAPATLPPIPASMFSPGYQDWSMLNDLSPYIGNDIFTPSPTTLLPSEMGNSVHSPSYFDLLRQYFDS
Daucus_carota	>KZN09053
Daucus_carota	MNQWDEFSGEQQPSRIKRSLQGPRPLPLEVDERTHTIKKLPATRQPVSIYAVAPKVIHTTANEFKGVVERLTGNFSGDSSPAESLAAIEKTSPSGREMGKFPGILSPASLPPISSGMFALTASQADVMEVQVDFPGGNYGLFDIEELPGLMKNVLEHKLPKSKSVAIRNVRVMLIRKSKLPEIPDNLSFPDLENLIFRISNLDMIHLPSLFERMPALKVLDMSYTSIKVLPPSVSKLIKLEKLVLQCCEHLMELPHEIGALGNLKVLDLSGCANLAAIPESIDFPESLCSLDLRDCRCLTNLPESIRKLRSLNSLSLSGCSNLLEFHACEVSINRLSTSRQADTMEVKLDFNERDGTLFDITELLGLMKNVLGYQLMKSKFVAVMNLRVIHMTNFKSKF…
Daucus_carota	>KZN04791
Daucus_carota	MDDSRNRHNDHLGVNKIGKNIRKSPLHQPSFTNTARQQPQPQVYNINKNDFRNIVQQLTGSPSHHDPLPRPAQNPSKPASMRLQKIRPPPLGAITVNRPQMPMRPPPPPIPALPPPRAAPPFSNNFSRPPPGHFGPPSPSMMPPPYPPGDQVWSNTAESPISAYMRYLQHSILDSGPRQSHMQPQNQPPYPSQNQAYPPSSGLHPNPSGPPPLPSPRMNGPPVLPSPRMNGPSLLPSPRVNGPPPLPSDRMNGPPPLPSPRMNGPPLLPSPTSQFLLPSPNGYMNMLSPRSPYPLLSPGYQFPPLSPNFSFSPFPQLGVLGPGPHPPPSPGYGFPLSPSGFFPMSSPRWRDQIASPRWRDQ
Daucus_carota	>KZN07435
Daucus_carota	MDDSKNKYNEHLGVNKIGKNIRKSPMHQPTFTNTARQQPQPQVYNINKNDFRNIVQQLTGSPSHHDPLPRPPQNPSKRRPPHLAPINVNRPQMSQMPHRPAPLPVPSLPPSGSAVPLNNNFSRPPSGNFGPPLPPMMPPPYPPGDQVWSNTAESPISAYMRYLQHSILDSGPRQNQMHPQHQPPYPGPNMAYPPSSGLLPNPSGPPLPSPRMNGPPPLPSPRMNGPPPLPSPRMNGPPPLPSPRMNGPPPLPSPTMNGAPPLLPSPTSQFLLPSPLPSPYGFMNMLSPRSPYPLLSPGYQFPPPLTPNFSFSSVPQSGILGPGPHPPPSPGYGFPLSPSGFFPLSSPRWRDPISSPRWRDQIPSPRWRDQ
Daucus_carota	>KZN03865
Daucus_carota	MDEFFLKRRRRSGYGASYELIHTSPSEFRATVQRFTGHSNSYNLFDRCLEELNRLLSYTDCLLIQRCQISCYCRQLRLLSKEFRRTLTTCHESYLSELLTDPTLHILVTRIIEHKILGSRSSGFLDFSQDLNAVGGRIAFEVAVIYKACSQDFDKASKDLASRFYFDKKTFQEYEEVLVGFQEEANSLLQQLASITKKRLQVISIVGMAGNGKTTLVRKLYNDPYVVSYFHVRAWVTCSQVYDKRDLLLAILRSVVEITDEVYSKNDGMLAHDVYRALKGRRYLIVADDIWSNEAWDDLKRSFPDDNMGSRIMLTTRLKDVALHAQTDGHPLCLRFLTEKESIDLFGRKAFVTTGMRIARKCHGLPLAIVVIAGLLKNNLKIDWWAHAEESLSSYIVTD…
Daucus_carota	>KZN02053
Daucus_carota	MDSYSSYNTSASSSSNHHHFSKAKGVPSYHSALHSIRRPLQPKLMTKKPIAPLPPTPPKIYQVEPSNFKEVVQRLTSIPEFQPRRLQDLAPPPLNLLPSTTAETCDPTQDYFSTLPTTFSDHFGTLTPTLSPASLAWCSFLIQSPGNVSTLEQGTVL
Daucus_carota	>KZN01059
Daucus_carota	MVNKFVTSQAAVADHNLSVNSISKKICDKKSYRDSKAKVLKPKVYILRDSSTFRNLVQELTGNGNTGCTNASDSTSASLSSSSDTTFTPVGHEMVPILQNNMMYASEYYCFQEMSPVGAISIPGVSDFSPCAIISNPIIDHEQDSFIGNNMMYNIGDFGNFQESSTEVSFDSSDHLIRTPVTSDFSEEIVDYMPTTFEDDEFQASWNMMSYPQYEETETWFSEIESCVYNNHGSNWFQPPGMAAEVCAFDCDLSAIIS
Daucus_carota	>KZM99607
Daucus_carota	MSQTMSSPGNNWDFYQHNAPAKPVGLFSSNQVSDATTVTATHIGSASGGGGLSPEGRVAKPVRKRSRASRRTPTTLLNTDTANFRAMVQQFTGGSLAPFASGASSTSSYPIATNFSLGIGTGQQYGNPNAGMIPRPGYNILQVQQQLHQQQQQQQHQFMFSKNDNPSDDDHHAYLRGLERSSIPHMESSGGVDFRLDGVSSSVPPIIRSSSSSQNLSEDNYML
Daucus_carota	>KZM99318
Daucus_carota	MGKRASKRKAIVSKSKSRDSSNSTSHENKNLNHLVTVLKPRVYIIDPSNFKSLVQELTGNGMTSPPPTYDPIPISSTSSISSVISQPTDGQHVQLMQNKVVVDQDYCYAFQESSPEWSFERSCSEILNVPLTTIDTWDSSEELNMSNQFFSNDMINQAHSSFLESHKHSNSQELNMPTQIFSNDTIDQTLISFPGSHEQMSFPLIGDEVDYSWISEMNNPIVYNHDDACGATIIPPEGCDYAYDISWIM
Daucus_carota	>KZM98840
Daucus_carota	MSAAEGRNIGREPVRVVIVSTQYIETDPASFKSVVQSLTGKHSHDLPPPHPKRAVRRRFAPPSQSKVAPGCGEEGIGASGVAINDLDGLVVEELPSWNELSQLCII
Daucus_carota	>KZM98221
Daucus_carota	MDFSGHGKSPRRELQGPRPTPLKVRKDSHKIRKPPPVPQQQHQQPPPVHRPPVIIYTVSPKIIHANPNEFMQLVQRLTGPNSSTTSSSSPVHSSSHSFFPDSGAISPAARYASIEKIKSPEDLFNNFFDF
Daucus_carota	>KZM98995
Daucus_carota	MNKLVPGVHLPNKASKPIHKPKKKPVKVVYISNPMKVNTSASQFRALVQELTGRDADDLPAPPFLQHFNVDNSQEQVVREQEEKEVHKEAEQAATATLCVDDEDKHNGSDLLPLQDINGYFSPSNFWYESVFHVDGSKV
Daucus_carota	>KZM96925
Daucus_carota	MKTTSKLSMQRDSHFILKHKVRVIHLYEPKIIQTDVSNFREMVQKLTGRSAKITKRKTASFVESREERLVKKDGASVKEVDLFDGFDDMDDDLFGEDLAGFSIYPNSSIQDSKYMQISVASKH
Daucus_carota	>KZM99751
Daucus_carota	MEKASLTATESSSTTTTGNNNNSSGKRDRDQFLKHVNKLSHKISKPKKTTMFDNNYNSATLNEMIEEKGVERSQPLVQPLVMSQTQSQPLNLHQPQQQHQPPVYNINKSDFRDVVQQLTGSPAHERFNTPPPIQAPKPTSSRLQKIRPPPLPQINAPPPMNPSFLRQPLSPLPPFPSVHTAAESPISAYMRYIQNANFPSPRWNNFAAPPLPPENIAPASSIQFPTPSSSYGCIPSPKSPYPSPLGFPLSPSVSSPRWKGN
Daucus_carota	>KZM99115
Daucus_carota	MTSSEPWNYRPVFTDSWLSEAFARDTDTLTNALQKTFYNDNVNVNDCVNDPFYPLFDMVKPESTSTMPTPSVSGSEPDTPVPKRRGNGVANGKITKRKSRASKKNTTTFITADPSNFRQMVQQVTGVKFGNAQVPVASVLKPEPQRMVNRFQGCLPTLDTSAFLLDHHVAAANAPVMSQQPTMGYGTAGVAAEGGGAGFDFESFSGFPTLESWKVM
Daucus_carota	>KZM98293
Daucus_carota	MNPWDEFSGEQQPSPIKRQLQGPRPAPLKVNKDSHKIKKPPIHPPPKPPKQPPPAPETRQPVIIYAVSPKVIHTTENEFMGLVQRLTGPSSGEMSGNFSGDISPAARLATIERTSPSGRERGMIDGFEVGNFPGILSPAPASLAPISAGMFSPGFDMSLLNEMSPFLSNMFTPSPSSLLAAPMVSPSPTSFELLSQFFDL
Daucus_carota	>KZM98407
Daucus_carota	MDSGNSGSIQSSSGADDDYESRAGESTFSNPSSTTTTTNNPLLFSQSSTMFDPLSNYFDPPIPSRPTHQNQNQNQNTSLLNLDMPSWPKSQPNPFFTPQTPMSSFPHISEPIPTTTPGNNTNQVIQQDQTSQTQTRNPKKRSRASRRAPTTVLTTDTSNFRAMVQEFTGIPAPPFTSSPFPRTRLDLFTSPSPSSFRSQPSNMDSGNSGSIQSSSGADDDYESRAGESTFSNPSSTTTTTNNPLLFSQSSTMFDPLSNYFDPPIPSRPTHQNQNQNQNTSLLNLDMPSWPKSQPNPFFTPQTPMSSFPHISEPIPTTTPGNNTNQVIQQDQTSQTQTRNPKKRSRASRRAPTTVLTTDTSNFRAMVQEFTGIPAPPFTSSPFPRTRLDLFTSPSPSSFR…
Daucus_carota	>KZM98222
Daucus_carota	MPLASPPSAYTFLPIIDSVHHNMDFSGHGKSPRRELQGPRPTPLKVRKDSHKIRKPPPVPQQQHQQPPPVHRPPVIIYTVSPKIIHANPNEFMQLVQRLTGPNSSTTSSSSPVHSSSHSFFPDSGAISPAARYASIEKIKSPEVNQLACV
Daucus_carota	>KZM99092
Daucus_carota	MEIAAAIMNKKQSCVAPHSKSSTTSSSSSSLGMHKSSQMMSKGRPPKIRIIHIFAPEIIKTDVANFRELVQRLTGKPSSQHTTVGAAKKKRQTRTINCPALAVPKKLEIRTGFRPAELRERIKGEEEIWGGANSGGGFLGGFADLDGFMQELNAFPILPLDASPMDAFADHQSQLA
Daucus_carota	>KZM94323
Daucus_carota	MSRAGGEGNRGGAVRVVIITTRYIHTDPDYFKSVVQRLTGKHSRGFDCDYQPPPQQRPRLMIPPPPSVSGTDGSSHMISRRVSSLSDLDRLPSWEEISQLCI
Daucus_carota	>KZM96394
Daucus_carota	MSGESCRKREVRVVMINTQYIETDSLSFKSVVQRLTGKDAVVEGEEPPVVKGGGGGCEAAQSNSVLLEAELRRDLNRFLMGMPSSFDNNFQLMID
Daucus_carota	>KZM96320
Daucus_carota	MENSPRLYPKENPSPSHSPNSHNSSTNSNGLSPAVATPPATPKPVSRSENNPYPTTFVQADSTTFKQVVQMLTGSSETAKQAADLHQVKNSSIPPIRTSQKKQSFKLYERRNSLKNGLMINPSLHNFANNPGFSPRKPEILSPSILDFPSLVLSPVTPLRDDHHKSSGSSSEEDKAIAEKGFYLHKSPMSTPRGGAEPQLLPLFPVTSPRVSGS
Daucus_carota	>KZM93028
Daucus_carota	MSDACSSNTPKTNKNRNTNQNTTFVRTEPENFRDIVQRLTGPAPNFRDIVQRQTSQLNQNATPHGQNAFVPGNMMTEVSPSMLEDNAIANKGFYLYPNPLGTNSNNIEPQLLDLFPTSPEPKLLDLFPTSPDA
Daucus_carota	>KZM93029
Daucus_carota	MTDPELENITFVKAEPENFRDVVQKLTGSSTDPAVQRISVTLSARPSNGLYHTVEVGQTRPSFMLQERRQATRNLAIQLNQNTTSHGQYAFLPDMKVTDFSPVSTLDMFSPSVPEEHAIANKGFYLQPGPVSTSRKSEPKLLNLFPTSSDS
Daucus_carota	>KZM93657
Daucus_carota	MSKKNVKKCKRESNSTSTSDATQNFNHLVKVLKPRVYITHPSNFKSLVHQLTAGGIPIPSPTPVSSQSSMPSIVLQPTDDQQIQLMPDKVLADQDFHCGVLESSPEWAFERSCSEIIDVPFTPFGAWTVSEDLSLSAQILSDDMMEQFHSSLFGDEVESSWISEMNNPSQVCEFAYI
Daucus_carota	>KZM91578
Daucus_carota	MSSGGGRNRKPAVKVVIINTQYIETDSTSFKSVVQRLTGKDAIVEENPQPAAVVCDKQMSSGGGIARNNSVLLRGMSFKDFDKFLMELPSSLDDMLQMIVD
Daucus_carota	>KZM92025
Daucus_carota	MDFSNNSEWDINSWIAHTLNHSSTGVVTKPVQTDQTTSSVKSPSVSGSDPDSGVARRRNGVANGKITKRRSRASKRNTTTFITADPANFRRMVQQVTGLSVGNGQVPVAPLLKPEPQRLVNRVQGGWPTLDSSSFMAGYQYQPQPVVGPTYAGPLGGYAPATAVDGGGGGGGFGLESISSFPTLES
Daucus_carota	>KZM91375
Daucus_carota	MSTSSDDWVRYYQQIIAVSGHGRAASNEQPNTVMGTATTINSSGGKTPGGLVTEPILKCQENHLFKPIRKRSRVSRQTPITLFSTTTTNFKAMVQQFTGYPYLKRAHINLGLENSQPIANPNTVMVGRAGYNLAEIEQQRQFKHQQYMLPGNISGSVDHEHAFLQELHSSIGPVMAASGVGLGMDDAFPPEPPFFTRT
Daucus_carota	>KZM92061
Daucus_carota	MDKPLAIQEKKTSKPRHRQNPQKSKKKQQDPQATNAPVKVVYIDNPVNFSTSASEFRSLVQQLTGKHSCSPDNSVGGREQLQESAVDSAHASLEVQHPHQNLGVAEAEEIASSSSLNCPATTSDHNTNSVDLGHRAVHDDDFYNMPDQMLDDYLPPDFWYDRY
Daucus_carota	>KZM91280
Daucus_carota	MASPSSYSHKPNATVSPINAGALDSTPPPNATTTTFVQADPSNFRAVVQKLTGAPSDPSTPKLPVTLPSRFPAGKPTSGEIGPRKQPFKLQERRQSGKKLELQLNNNDNNTTRMSQGFSAFSPRQRMMMFSPVSPLDMLMLARGNGSSPRTPMSPIEQEERAIADKGFYLHPSPLTTPRGSEPELLPLFPLHSPRLANDSSSAS
Daucus_carota	>KZM89429
Daucus_carota	MSPTPNIFGNKHAKKDSHANMCSSSSLKINKDSHFIKKSPSMSSSSSSPMANGVVAATTKPQQRHPVIIYTHSPKIIQTHPRDFMALVQKLTGLSKSEKDQSATKSSKIEQNEEDHRNHHNINKNPNKGIMINDDNESTSVITDENGSNSMGDGHVNSFFVPPIFDHPNPCFNNIPLFQPNSYDLLCSNQPYYNYNHHDPLYFMPSMGSVSSYLTLEGLKEFPDHFQ
Daucus_carota	>KZM87084
Daucus_carota	MNNHPNASTDHHQWLHYYNQQTPDAGYNPAVVTSVGGGGNGSGFSDTTSTIVTTSFTTNNTSSPSKSTSLGNTDVHLNPQASVGKPIRRRSRAPRKNPTTLLNASTTNFRSLVQQFTGCQNTKATSFGSRKGPVNLSFGLPRNMQNDHHIINTSSRIAPVGSEYFHDQLANPGGHDQKQGQQWQQQEMFEKLRINSTKNMQSGGLDDFGIDDMHGLINESSSFSSSVDKQDGNYYF
Daucus_carota	>KZM88251
Daucus_carota	MRNNDKESVKVVYISTPMKVNISASNFRALVQELTGRHSDMSRFDDFHHDSSEKSLECKDDVFVNFDSLEYKNDVFKKTDDNLSEKSCELKNDQSNSSDKSWELKNEQVAVSSISNYSANDTDHENNESVMRPVIHEFQSVGMMEDPCYYDYSPASSESLLDSFDDVVSSQIVEELEQMFPSNLFDYGSCISLENHVLGDVYGRV
Daucus_carota	>KZM85841
Daucus_carota	MSPLSNDLDRPERVINGPRPSPLKINKHSNAIQKPPHHHRKLPVIIYVHSPKIIHTKPSDFMALVQKLTGSIQRNENALNDQNSNSNKNLIVGAIYNEKEESSSGVADEMNDANGDVKEASSTVPPANRNRDFLNDFPLYTPNYYPGDHVLRYSDMVFQSPNMGNMLTLSPSFLEVMKDLPQY
Daucus_carota	>KZM84516
Daucus_carota	MENSPNPQENQNPSQIPSPNTHATNISISNSSGHSTPVTRSDPNNPYPTTFVQADTNSFKQVVQMLTGTTETAKQAACGSTRPDPVRNLIPPIKSVTKKEKASKLYERRNSSLKNFKISPLIPGGFENYSGSPRTPEVLSPSMLKFPGLVLSPVTPLILDPFNRCSNTNVGPIDMEAENKAIAHKGFYLHPSPTNTPRGGSEPRLLPLFPVTSPRVSGASSSSY
Daucus_carota	>KZM81979
Daucus_carota	MKSILAAHAELSMPKQCHVRVRPKIRIIHVLEPRIIQTDVSNFREMVQRLTGKPTGTEMKRKARVWDSDWKIMEKERKVLYGQSAYGNQYFDGFLELDGLFEEEEKKFSAFP
Fragaria_ananassa	>augustus_masked-Fvb5-4-processed-gene-233.14-mRNA-1
Fragaria_ananassa	MDSGNSGSMSSSGGDDQDLDIVSRPESVSGFLNSSSHATMQFGGSSDSRPNLFSQYQNHHHKQQPNSSFDLSSNYLQALSQSQPPNSSNHSFLLNQSSDYQPNSTTNTRSDHQQANCINSIANLPGSSSSAHQAPSISGTPRGSYSAKPNSLVRNSKKRTRASRRAPTTVLTTDTSNFRAMVQEFTGIPAPPFSAGSSSYSRRLDSIFGSGSVYPLRPSAQKVHQTPFLSSSSSPSSLLMMSNSVGMVNASDMSNSVATSTSHDMNNFNFTHQGLIGKQLPHHHNMMVNMQNPFLSAFQSSLSHYHEHQQQQQQQQQPSPIHSSSVNFGTKPNRDSTTSPLHCLENQLGMSMSHGYLNTNLGASDGSTMLPLRSDDDHSVRWRDRGLGLGAVSDQNHHL…
Fragaria_ananassa	>augustus_masked-Fvb5-4-processed-gene-60.11-mRNA-1
Fragaria_ananassa	MSPRANKITNNNTNALYPPPLKINKDSHFIKKPSSSSPPSSSSSSSTYALLGSSTATRPPQQQQQRHPVIIYTHSPKIIHTHPRDFMALVQKLTGLSRFEDDTSSPPSATAKLEPPETGNNNPNNNNVGMSTLEEELMTKSPYQVNNSNVMTRNDDNESSSVITEENCSSNNSNNNLNNVGGGGGGDSSSCFVPPNPYLTNIPVFTPNTDFLCTNSMNIFTTL*
Fragaria_ananassa	>augustus_masked-Fvb5-4-processed-gene-226.6-mRNA-1
Fragaria_ananassa	MDNKISSSSTENTTSSNRDQYLKHLNKLSHKISKPVTRKPNFDPPPVPPPNPQNAPLQQLQSSASQPNQHQPPVYNINKNDFRDVVQKLTGSPAHTDRFATPPPIHPPKTQSSRLQRIRPPPLAQLASRPPSLLDGAVSAQPNNNNNNNSLIPPMGTAATHFGGGVMGRSIAPLSPLPPFPTVHAAAESPVSAYLRYLHNSLSTGDSNPNMNQKQHHFSGFSPLAPLVSPRWTNLTPPPQPEQNQNENQNQQVPQPEQGQGMAPSSEAPAPAASSQPQFAMPPSPLPFGCLNSPRSQYGLLSPTQLGFPQLPLSPTVPVPSPSWRGF*
Fragaria_ananassa	>augustus_masked-Fvb5-3-processed-gene-28.26-mRNA-1
Fragaria_ananassa	MDNKISSSSTENTTSSNRDQYLKHLNKLSHKISKPVTRKPNFDPPPVPPPNPQNAPLQQLQSSASQPNQHQPPVYNINKNDFRDVVQKLTGSPAHTDRFATPPPIHPPKTQSSRLQRIRPPPLAQLASRPPSLLDGAVSAQPNNNNNNNSLIPPMGTAASHFGGVMGRSTAPLSPLPPFPTVHAAAESPVSAYMRYLHNSLSAGDSNPNMNQKQQHFSGFSPLAPLVSPRWTNLTPLPQPEQNQNENQNENENQQVPQPEQGQGMAPSSEAPEAPAPAASSQPQFAMPPSPLPFGCLNSPRSQYGLLSPTQLGFPQLPLSPTVPVPSPRWRGF*
Fragaria_ananassa	>augustus_masked-Fvb5-3-processed-gene-213.6-mRNA-1
Fragaria_ananassa	MSPHANKITNNNTNALYPPPLKINKDSHFIKKPSSTSSPPSSSSSSSTYALLGSSTATRPPQQQQQQRHPVIIYTHSPKIIHTHPRDFMALVQKLTGLSRFEDDMSSPPSATAKPEPPETGNNNPNNNNVGMSTLEEESMTKSPYQVNNSNVMTRNDDNESSSVITEENCSSNNSNNNINNVGGGGGGDSSSCFVPPNPYLTNIPVFTPNTDFLCTNSMNIFTTL*
Fragaria_ananassa	>augustus_masked-Fvb5-3-processed-gene-19.13-mRNA-1
Fragaria_ananassa	MDSGNSGSMSSSGGDDQDLDIVSRPESVSGFLNSSSHATMQFGGSSDNRPNLFSQYQNHHHQQQPNSSFDLSSNYLQALSQSQPPNSSNHSFLLNQSSNYQPNSTTNTRSDHQQANCINSIANLPGSSSSAHQAPSISGTPRGSYSAKPNSLVRNSKKRTRASRRAPTTVLTTDTSNFRAMVQEFTGIPAPPFSAGSSSYSRRLDSIFGSGSVYPLRPSAQKVHHIPFLSSSSSPSSLLMMSNSVGMVNASNIATSTSHDMNNFNFTHQGLIGKQLPHHHNMMVNMQNPFLSAFHSSLSHHHEHQQQQQQQQPSPIHSSSVNFLAKPNRDSTTLPLHCLEDQLGMSMSHGYLNTNLGASDGSTVLPLRNDDDHSVRWRDHGLGLGAVSDQNHHLRPNLD…
Fragaria_ananassa	>augustus_masked-Fvb1-2-processed-gene-175.10-mRNA-1
Fragaria_ananassa	MNPPPSRPTTPKKELQLQGPRPAPLKLSKDSVQIKKPPPHPRLLRHNPLPQHHSLPPPQHHQPIVIYTVSPKVIHTSVNEFMSLVQRLTGPSSSPPGDLSPAARLASIEKTSPSSDHNKHFPPLNTTQTAAAIDDDFMDSILEGIDMMGQFPGILSPAPATMPPIPAGFFSPAAEDPQNFNNWQGVVASSNNINSGFNSFMASPSTLFSAPLVSPSPSSWDLFNNFLDS*
Fragaria_ananassa	>augustus_masked-Fvb1-2-processed-gene-142.1-mRNA-1
Fragaria_ananassa	MVWSKTMRSDQSMADLGGQNELSQPFLTNSQLGGQVSRGGGAGAGGGSSTFTQIPSLSAPNDQSLNNNNVGGVRNTNPKKRSRASRRAPTTVLTTDTTNFRAMVQEFTGIPAPPFTSSPFPRSRLDLFGSSASSMVRSGPGQNHTDPSSLPPYLLRPFPHKAPLLPSPSSPSLLPSSNSNANSNIGGSNLQQSQSLLNMNNMQNSSSSSSVLNFQSLFQNQQQPQSNLQNYPSPGSGNILGSSKSSQGSLGVLEDQFGLSHGLNVQQLPNIVSSSSSDGGLTLQQQQPRHDNNPRTTTTTTTMNWVDNNNKNDGNVDLLRSVNGNYGNGKLNYAASSSNVVDKAGVQLENNVSTTTARSEGMVESWIN*
Fragaria_ananassa	>augustus_masked-Fvb1-2-processed-gene-116.2-mRNA-1
Fragaria_ananassa	MEAAYFSSSSITSKQAPLPYRHSSLHSVKKNSAKPWRKPAVAPLPPTPPRIYKVDPINFRDLVQKLTSAPEYQNEPTRSTNLQSVAPPPIEIQRGPPHVPSPVSAKVTGSTSPFSVMYKDLAETLGLSITPQQQKKPVDQNIIGDPSYLRLNLSPASQHWFSFPMLSPGTLTSLEL*
Fragaria_ananassa	>maker-Fvb6-2-augustus-gene-231.24-mRNA-1
Fragaria_ananassa	MAASDNLATMEPWVYRPTTTFADSWISEAFARDSKALTMALQKSLSENKSSDSADSEFLPFFDSFQAATPTVSGVSGSDPETSVAAPTKRQRNAVPVSGGKVAKRKSRASKRTQTTFITADPANFRQMVQQVTGVRFSGQQFSASSVGSTIVKPEPQRPGSGVAAGARLPTLDTSAFLFDRHQQQQRQQYQQQQVVGLAVATGGGVGPMCYGAGRVEVAEDGSVSGGGLGDSYSSLSFPTLESWKVM*
Fragaria_ananassa	>augustus_masked-Fvb6-2-processed-gene-124.0-mRNA-1
Fragaria_ananassa	MMMMSKKQTWGTSSNALAVHRDSQTISKPKPKIRIIHIFAPEIIKTDVANFRELVQRLTGKPSDNGCSNKKKRAQGVSRRASEAHHQRSAFMAEAKKIELLRSNGGGAGFRGLEQLQRSERVIKEEEMMWNAEKSGGFLERFADLEGFIQELGEYPMLPNLESASAAPNSHLLHGFEGTQLV*
Fragaria_ananassa	>augustus_masked-Fvb6-2-processed-gene-358.15-mRNA-1
Fragaria_ananassa	MGKKVSQTSVKISKKEKKEFNSLIRLLRPKVYITDCSSFKTLVQDLTGNGSSNISVTTSSSHPQQQHKVPVVDVEEYPVEPERSTSSVDVSADASFDSSGMWNQEMFMNDQELNQLCYQMYTDANTTNILDGSSPLTADQMVDILPLQDLESWLLGTEAFEPFNINCYGQEVSIFDYELSGLL*
Fragaria_ananassa	>augustus_masked-Fvb6-2-processed-gene-353.4-mRNA-1
Fragaria_ananassa	MALTGTMSNPTDWIQFYNLQNNTLSGQALPLSSHGAGMFGQDQAAASQPEETVVTTTATASAAAPSNNTNSLSPEGRVSKPVRKRSRASRRTPTTLLNTDTANFRAMVQQFTGGPSTASFTTPPTGAANFGFGLGARQQGFVNPNASVMVPPPGYNNLQLQQQQQNPYLLSLNNNNNNSTENHQGFVQRLMSSSSSSAARPTANMGVSFSSDEFASQVQGQPSLVGSGRPNSNSSNENRSNSFLY*
Fragaria_ananassa	>augustus_masked-Fvb6-2-processed-gene-134.6-mRNA-1
Fragaria_ananassa	MLTALHFPEEDECAFAKAVKMPLFLSYTHCDSCYSLLSTEAYSREQTQIVQRIVSEHNGSDFVFAEDPDAKKELWKIRKEALWACFAMEPDFEAMISDVCVPLSCLAELISRSKQELDASELVCMVIAHAGDGNFHTVILFDPNKEEHRREAERLNHFMVHTALSMEGTCTGEHGVGTGKMKYLEEELGAEALKTMKRIKVALDPNNIMNPGKLIPSHDGEGVDLDEDSPGWLQASRGSRLRTPLLLPFYSGYGGEVSLSKFRDSLGWLLEDVGSKPSVANGKSEDMVYDPMAVMGCLCGDRRLRSVSGGQEIDDDDGDSLSVAVVTAAANWQDLGNHSDIGLGFPCDETSIGWTCVENRGDEPTNCIVRPHTQLQGPRPAALTVSKNSKKMMVNKKKQ…
Fragaria_ananassa	>augustus_masked-Fvb6-2-processed-gene-63.18-mRNA-1
Fragaria_ananassa	MNPHQPTYGSDPASPNTTYVQADPSTFRAVVQKLTGATEDPSAQKLPLTLPARYTYPKPAAEVGPRRPAFKLHERRQSTKKLELHLPTTATVLHPSSSSSCGPQQLARPVMMSPVSPFEFLVRGSPRTPVSPCEVVDEEEAERAIIAEKGFYMHQPSPLSSPLGPDHHPPELLPLFPLHSPRDITQTHQPSTSIS*
Fragaria_ananassa	>augustus_masked-Fvb6-2-processed-gene-260.1-mRNA-1
Fragaria_ananassa	MEQLGNHENRQQRAERRKRSKAETPIRIKYISSPMMVQANNASEFRAIVQELTGQNSDATIPDHGTDYCEQASWVSSHRASQPADMKTQNGDELMKFSDDHVVAFGQFDEIKFWREVSESFCVSESPYGHASFIL*
Fragaria_ananassa	>augustus_masked-Fvb6-2-processed-gene-100.5-mRNA-1
Fragaria_ananassa	MEADTNSNLLVGSSCSSGQMKHHQPKTKSKTSRSSGGNKSNKKKSIKVVYISNPMKVTASASEFRALVQQLTGQDADDLPPDLHPTSSNPMVEISSGRRRHPEISDSSTTCTQYYDDHDEPHQHLYDDVDGLFLPEMLDSFVPAAIKGFL*
Fragaria_ananassa	>augustus_masked-Fvb6-2-processed-gene-357.6-mRNA-1
Fragaria_ananassa	MGKKVSQASVKISKKEKEFNSLIRLLRPKVYITDCSSFKTLVQDLTGNGSSNISITTSSSHSQQQHKVPVVDVEDYQGEPERSTSSVDVSTDASFDSSELWNQEIFMNDQELNQLCYEMYSDDTTTTTTNILEGSLPSTADQMVDMLPFQDLESWLLGTEPFDPFNNIYGYGQIDQDASIYDYELSGLL*
Fragaria_ananassa	>snap_masked-Fvb4-3-processed-gene-53.38-mRNA-1
Fragaria_ananassa	MNSVKMFHENEQRSVARREMTMSGNRPSPLKINRDSHLIHKQQPSRMAGAHHGYHQQQRRHPVIIYTQSPKVIHTRPHDFMALVQKLTGLSPSDNQDQTHNESAAHKTLHAVQAGDHNEEDSAVVGRAVNDNETSSGMTDEISGGGDKEENVNVGGDVLGDSSCYKALPNRGFSGFSPMQQQNQHPYFTDIPMFTPTSVDHNHFLCSPRPLHRFPDSSLLVSPSTLCGSISPSMFKFIKGLPEY*
Fragaria_ananassa	>snap_masked-Fvb4-3-processed-gene-81.24-mRNA-1
Fragaria_ananassa	MNSVKMFHENEQRSVARREMTMSGNRPSPLKINRDSHLIHKQQPSRMAGAHHGYHQQQRRHPVIIYTQSPKVIHTRPHDFMALVQKLTGLSPSDNQDQTHNESAAHKTLHAVQAGDHNEEDSAVVGRAVNDNETSSGMTDEISGGGDKEENVNVGGDVLGDSSCYKALPNRGFSGFSPMQQQNQHPYFTDIPMFTPTSVDHNHFLCSPRPLHRFPDSSLLVSPSTLCGSISPSMFKFIKGLPEY*
Fragaria_ananassa	>augustus_masked-Fvb7-3-processed-gene-193.5-mRNA-1
Fragaria_ananassa	MDVLGVNNRSPKQSKRSSRSSKGVKVVYISSPMKVQTSASKFRALVQELTGRDSDAERFMETNGGDGHHHHHNVPEFSHEKQLKEADRDHHVFPQHQIPFSNSIYELPNFSDFLFEPYTGCYELDALRSFDEV*
Fragaria_ananassa	>augustus_masked-Fvb3-2-processed-gene-93.4-mRNA-1
Fragaria_ananassa	MSGQGRGERTVKVVIINTKYVETDAMSFKDVVQKMTGKDSRVAYEVQEPPPAAVPSNKSTSQFSNFRDQGLINGINSSMTNSNSNPAGSMPRSNSSVMMRNISFKEFERLFREMPPMEEFWTEFN*
Fragaria_ananassa	>augustus_masked-Fvb3-2-processed-gene-68.3-mRNA-1
Fragaria_ananassa	MAPGSNDWEQYYQKSFNATPMNGGGIISSDLTVNSAVVTDQSFPSSASHNNGGQLTPTGSVAKPIRRRSRVSKKTPITLLNANANNFRALVQQFTGGAASSTPISFGNQNGPINLSFGVNSSAGNSSVVMAPFGNPNYSYNQQQQQLQRLAQVQQEQQQQQRQPLLQLQENHVQLHQEEQQRMYSFDNVSGNDHVFHYSSNSSSSGYNPMQTGMEIGDGFEVMDQEDISLHELLD*
Fragaria_ananassa	>augustus_masked-Fvb3-2-processed-gene-48.12-mRNA-1
Fragaria_ananassa	MEISPRRETNPNPNSLPSPNSSTSNTNSNNNNNNNVNGLQLQAPPTTPTAQPPKPMTRSDPANPYPTTFVQADTNSFKQVVQMLTGSSETANKVACSKHNIPPIKSTPKKQQQHQHQHNNNSGFKLYERRNNAFKNQLRLNPLSPIPVFNSNSNSHSGFSPRNPEILSPSILDFPALVLSPVTPLIPDPFDRAGSGSFGHGCSQLNKEAEEKAIKEKGFYLHRSPSTTPRESEPRLLPLFPTTSPRASGSSSS*
Fragaria_ananassa	>augustus_masked-Fvb3-2-processed-gene-107.2-mRNA-1
Fragaria_ananassa	MEYTSRPQEQIRDHYHHHHQKPPPSYSPLNSPTSNGSSNNNNNNNNNSGVQTPTTPKLMTPRSDSNPYATTFVQADSSNFKHVVQMLTGSSETTTKQQTNKDSSSSSPLSSSKNFTIPPVKTAPQKQQGFKLYERRSQNLKNSLMINTLMPNFAHHRTSSGFSPRHPAEILSPSLLDFPSLTLSPVTSLNDEHFDKSSSSPMGNSSSEEDRAIAEKGFYLHPSPRTSTTPREPEPRLLPLFPVTSPRVSGSTSTS*
Fragaria_ananassa	>snap_masked-Fvb7-1-processed-gene-32.10-mRNA-1
Fragaria_ananassa	MDVLGVNNRSPKQSKRSSRSSKGLKVVYISSPMKVQTSASKFRALVQELTGRDSDAERFMETNGGDGHHHHHKVPEFSHEKQLKEADRDHHVFPQHQIPFSNSIYELPNFSDFLFEPYTGHYELDALRSFDQIRVRITTLTLLSLMEL*
Fragaria_ananassa	>augustus_masked-Fvb7-2-processed-gene-32.8-mRNA-1
Fragaria_ananassa	MDVLGVNNRSPKQSKRSRSSKGVKVVYISSPMKVQTSASKFRALVQELTGRDSDAERFMETNGGDGHHRHHKVPEFSHEKQLKEADRDHLVFPHHQIPFSNSIYELPNFSDFLFEPFTGHYELDALRSFDQV*
Fragaria_ananassa	>augustus_masked-Fvb5-1-processed-gene-61.12-mRNA-1
Fragaria_ananassa	MSPHANKITNNNTNALYPPPLKINKDSHFIKKPSSSSSSTSSPPSSSSSSSTYALLGSSTATRPPQQQQQRHPVIIYTHSPKIIHTHPRDFMALVQKLTGLSRFEDDTSSPPSVTAKPEPSETGNNNPNNSTNNNVGMSTLEEELMIKSPNQVNNSNVMTRNDDNESSSVITEENCSSNNSNNNLNNVGGGGGDSSSCFVPQNPYLTNIPMFTPNTDFLCTNSMNIFTTL*
Fragaria_ananassa	>augustus_masked-Fvb5-1-processed-gene-277.3-mRNA-1
Fragaria_ananassa	MDNKTSSSSTENTTSSNRDQYLKHLNKLSHKISKPVTRKPNFDPPPVQAPNPQNAPLQQLQSSASQPNQHQPPVYNINKNDFRDVVQKLTGSPAHTDRFATPPPIHPPKTQSSRLQRIRPPPLAQLASRPPSLLDGAVSAQPSNNNNNNNYLIPPMGTAATHFGGVMGRSTAPLSPLPPFPTVHAAAESPVSAYMRYLHNSLSTGDSNPNMNQKQQQHFSGFSPLAPLVSPRWTNLTPPPQPEQNQNENQNQNQQVPQPELGQGMAPSSEAPAPAASSQPQYAMPASPLPFGCLNSPRSQYGLLSPTQLGFPQLPLSPTVPVPSPRWRGF*
Fragaria_ananassa	>maker-Fvb5-1-augustus-gene-263.34-mRNA-1
Fragaria_ananassa	MDSPPEKDDRSHSWRSSTLKLNKDSVKVKKRRARTAVYTVETSEFRSLVQSLTGRSRSPPRTLSSTGKNLPLPDQKHLATRSATSASTITLDDDMDNEQGRVIYADKEPDGLPDELKGLSMYFSLFPSDYEFRRDELVQMWMAEGFIDESQRKTTEDIGCAYFNSLEKIGFLVPSRCDFSVDFDSVCSVPSYNPGKLLFKVNPIKLSELINTTAPVDYFAAVAGSLDGDLELTQHLSLNCKDIDQMTFGILKNFKHLRTLLLLSGHESSIKHIPRDLFLSLKDLRTLNLSRTLISEVPSSIRNMKSLRYLDLSNTRVTQLPESIDSLRHLQTIKLRGCVHFLQLPKGMKKLINLRHMELDIIRQLRAMPPFLGNLTNLLTLSAFLVGREEGCRIGELQN…
Fragaria_ananassa	>augustus_masked-Fvb5-1-processed-gene-77.12-mRNA-1
Fragaria_ananassa	MSPHANKITNNNTNALYPPPLKINKDSHFIKKPSSSSSTSSPPSSSSSSSTYALLGSSTATRPPQQQQQRHPVIIYTHSPKIIHTHPRDFMALVQKLTGLSRFEDDTSSPPSVTAKPEPSETGNNNPNNSTNNNVGMSTLEEELMIKSPNQVNNSNVMTRNDDNESSSVITEENCSSNNSNNNLNNVGGGGGDSSSCFVPQNPYLTNIPVFTPNTDFLCTNSMNIFTTL*
Fragaria_ananassa	>augustus_masked-Fvb5-1-processed-gene-283.9-mRNA-1
Fragaria_ananassa	MDSGNSGSMSSSGGDDQDLDIVSRPESVSGFLNSSSHATMQFGGSSDNHPNLFSQYQNHHHHQQQPNSSFALSSNYLQALSQSQPPNSSNHSFLLNQSSDHQPNSTTNTRSDHLQANCTNSIANLPGSSSSAHQAPSISGTPRGSYSAKPNSLVRNSKKRTRASRRAPTTVLTTDTSNFRAMVQEFTGIPAPPFSAGSSSYSRRLDSIFGSGSVYPLRPSAQKVHQTPFLSSSSSPSSLLMMSNSVGMVNASNIATSTSTSHDMNNFNFTHQGLIGKQLPHHHNMMVNMQNPILSAFQSSLSHHHEHQQQQQQQPSPIHSSSVNFGAKPNRDSTTLPLHCLEDQLGMSMSHGYLNTNLGASDGSTMLPLRSDDDHSVRWRDHGLGLGAVSDQNHHLRPN…
Fragaria_ananassa	>augustus_masked-Fvb6-3-processed-gene-80.10-mRNA-1
Fragaria_ananassa	MGKKVSQTSVKISKKDKKEFNSLIRLLRPKVYITDCSSFKTLVQDLTGNGSSNISITTSSSHPQQQHKVPVVDVEDYQGEPERSTSSVDVSPEASFDSSELWNQEMFMNDQELNQLCYQMYSYDTATTTTTTTTKGSSPSTADQMVDMLPFQDPESWLLGTEPFDPFNIHGYGQIDQEVSIFDYELSGLL*
Fragaria_ananassa	>augustus_masked-Fvb6-3-processed-gene-400.10-mRNA-1
Fragaria_ananassa	MEQLRNHENRQQRAERRKRSKAETPIRIKYISSPMMVQANNASEFRAIVQELTGQNSDATIPDHGTDYCEQASWVSSHRASQPADMKTQKGDELMKFSDDHVVAFGQFDEIKFWREVSECFCVSESPYGYA*
Fragaria_ananassa	>augustus_masked-Fvb6-3-processed-gene-188.4-mRNA-1
Fragaria_ananassa	MEADTNSNLLVGSSCSSGQMKHHQPKTKSKTSRSSGGNKSNKKKPIKVVYISNPMKVTASASEFRALVQQLTGQDADDLPPDLHPTSSNPMVEISSGRRRHPEISDSSTTCTQYYDDHDEPHQHLYDDVDDLFLPEMLDSFVPAAIKGFL*
Fragaria_ananassa	>augustus_masked-Fvb6-3-processed-gene-154.9-mRNA-1
Fragaria_ananassa	MNPHQPTYGSDPASPNTTYVQADPSTFRAVVQKLTGATEDPSAQKLPLTLPARYANPKPAAEVGPRRPAFKLHERRQSTKKLELHLTTTTTVLHPSSSSSCGPQQLARPVMMSPVSPFEFLARGSPRTPVLPCEVVEEEEAERAIIAEKGFYMHQPSPLSTPRGPDHHPPELLPLFPLRSPRDITQTHQPSTSIS*
Fragaria_ananassa	>augustus_masked-Fvb6-3-processed-gene-214.7-mRNA-1
Fragaria_ananassa	MEEMMMSKKQTWGTSSNALAVHRDSQTISKPKPKIRIIHIFAPEIIKTDVANFRELVQRLTGKPSDNGCSNKKKRAQGVSRRASEAHHQRSAFMAEAKKMELLRSKSSNGGGSGFRGFEQLQRSERVIKEEEVMWNAEKSGGFLERFADLEGFIQELGEYPMLPNLESASAAPNSHLLHEAMDGERKFAGGWWSDTCWLVWMVERARAAAISNWLMDHQCGVVAHGWRWTEDGQVETEQFCLGWFDQIWVRLHSFDLWKDCVGGCVAFLWREAKVGRLPAIARPRRRSKTASALMRWANEDTVLKKDNWLGLLLVTMLYRDSQALVAHVERQIWLGVRPFRLMDVAFSDGPVTMDLVRNVCCGVGIITDRSIML*
Fragaria_ananassa	>snap_masked-Fvb6-3-processed-gene-248.14-mRNA-1
Fragaria_ananassa	MKFYCSVENRGDEPTNCIARPHTQLQGPRPAALTVSKNSKKTMAKKKKQNPSPVIVYLISPKIIHVQPEEFMALVQRLTGNHESSRRVNNIVANSQSCSASSNYGLSQGDHYFMEISQQKLISNRTDYDDVPFGIPTTTTNSNFTEIF*
Fragaria_ananassa	>augustus_masked-Fvb6-3-processed-gene-81.16-mRNA-1
Fragaria_ananassa	MGKKVSQTSVKISKKEKEFNSLIRLLRPKVYITDCSSFKTLVQDLTGNGSSNISVTTSSSHPQQQHKVPVVDVEEYQVEPERSTSSVDVSADASFDSSGLWNQEMFMNDQELNQLCYQMYSDANTTNILEGSSPSTADQMVDMLQLQDLESWLLGTEPFEPFNINGYGQIDQEVSIFDYELSGLL*
Fragaria_ananassa	>augustus_masked-Fvb6-3-processed-gene-76.4-mRNA-1
Fragaria_ananassa	MALSGTMSNPTDWLQFYNLQNNTLSGQALPLSSHGAGMFGQDQAAASHHEATVVTTTATASAAAPSNNTNSLSPEGRVSKPVRKRSRASRRTPTTLLNTDTANFRAMVQQFTGGPSTASFTTPPTGAANFGFGLGARQQGFVNPNASVMVPPPGYNHLQLQQQQQNPYLLSLNNNNNNSSANHQGFVQRLMSSSSSSSARPMANMGVSFSSDEFSSQVQGQPSLVGSGRPNSNSSNENRSNSFLY*
Fragaria_ananassa	>augustus_masked-Fvb6-3-processed-gene-404.14-mRNA-1
Fragaria_ananassa	MEQLRNHENRQQRAERRKRSKAETPIRIKYISSPMMVQANNASEFRAIVQELTGQNSDATIPDHGTDYCEQASWVSSHRASQPADMKTQKGDELMKFSDDHVVAFGQFDEIKFWREVSECFCVSESPYGYA*
Fragaria_ananassa	>snap_masked-Fvb6-3-processed-gene-229.17-mRNA-1
Fragaria_ananassa	MKFYCSVENRGDEPTNCIARPHTQLQGPRPAALTVSKNSKKMMAKKKQQNPSPVIVYLISPKIIHVQPEEFMALVQRLTGNHESSRRVNNIVANSQSCSASSNSGLSQGDHYFMEISQQKLISNRTDYDDVPFGIPTTTTNSNFTEIF*
Fragaria_ananassa	>augustus_masked-Fvb1-3-processed-gene-104.3-mRNA-1
Fragaria_ananassa	MEAAYSSSSSITSKQAPLPYHHSSLHSVKKNSAKPWRKPAVAPLPPTPPRIYKVDPINFRDLVQKLTSAPEYQNEPTRSTNLQSVAPPPIEIQRGPPHVPSPVSAKVTGSTSPFSVMYKDLAETLGLSITPQQQKKPVDQNIMGDPSYLRLNLSPASQHWFSFPMLSPGTLTSLEL*
Fragaria_ananassa	>augustus_masked-Fvb1-3-processed-gene-163.11-mRNA-1
Fragaria_ananassa	MNPPPSRPTTPKKELQLQGPRPAPLKLSKDSVKIKKPPPHPHLLRHNPLPQHHSLPPPQHHQPIVIYTVSPKVIHTSVNEFMSLVQRLTGPSSSPPGDLSPAARLASIEKTSPSSDHNKHFPPLNTTQTAAAIDDDFMDSILEGIDIMGQFPGILSPAPATMPAIPAGFFSPAAEDPQNFNNWQGVVASSNNINSGFNSFMASPSTLFSAPLVSPSPSSWDLFNNFLDS*
Fragaria_ananassa	>augustus_masked-Fvb1-3-processed-gene-134.5-mRNA-1
Fragaria_ananassa	MVWSKTMRSDQSMADLGGQNELSQPFLTNSQLGGQVSRGGGVGTGGRSSTFTQIPSSSAPNDQSLNNNNVGGVRNTNPKKRSRASRRAPTTVLTTDTTNFRAMVQEFTGIPAPPFPSSPFPRSRLDLFGSSASSMVRSGPGQNHTDPSSFPHLLRPFPHKAPLLPSPSSPSLLPSSNSNANSNIGGSNLQQSQSLSNMNNMQNSSSSSSVLNFQSLFQNQQQPQSNLQKYPSPGSGNILGSSKSSQGSLGVLEDQFGLSHGLNVQQLPNIVSSSSSDGGLTLQQQQPRHDNNPRTTTTTMNWVDNNNKNDGNVDLLRSVSGHYGNGKLNYSASSSSNVVDKAGVQLENNVSTTTARSEGMVESWICSSD*
Fragaria_ananassa	>snap_masked-Fvb1-3-processed-gene-191.9-mRNA-1
Fragaria_ananassa	METLEMGCDCKPLTTFVHADTSTFREVVQRLTGAGPNQTQTQNPKSNAATGIISSRKTTTTAASMSKLHERRQYIKPKLDIVKPTIINSHFKSSSPLVSPSTIFSKLSIVEQENRGGSPAAATKPMVRTYEHEDENRNSHFEVEKAIQERRFYLHPSPRQGRSPRSPPELLTLFPLTSPRSELQNP*
Fragaria_ananassa	>augustus_masked-Fvb2-4-processed-gene-108.0-mRNA-1
Fragaria_ananassa	MDFSDYPTGKSPRKELQLQGPRPAPLKIHKDSHKIKKPPVVPQPSQANQPHQPPRQPVIIYTVSPKIIHTNPSDFMNLVQRLTGLPPSNSSASCSTFSPRNDHQNTNGGGGKSTMKQSRCSDHEGTMDMDDDDDRVHDTGLKLQQKGLFPGILSPAPGSFPPIPSNFFSPPADSFFHDLSPVLHGNRNFIEGSFMPSPSNFFSPTPSIDLFNNFSDL*
Fragaria_ananassa	>augustus_masked-Fvb2-1-processed-gene-84.5-mRNA-1
Fragaria_ananassa	MDFSDYPTGKSPRKELQLQGPRPTPLKIHKDSHKIKKPPVVPQPSQANQPHQPPRQPVIIYTVSPKIIHTNPSDFMNLVQRLTGLPPSNSSASCSSSSPRNDHQNTNGGGGESTMEQSRSSDHEGTMDMDDDDDRAHDTGHKLQQKGLFPGILSPAPGSLPPIPSNFFSPPADSFFHDLSPVLHGNRNFIEGSFMPSPSNFFSPTPSIDLFNNFSDL*
Fragaria_ananassa	>augustus_masked-Fvb6-4-processed-gene-221.8-mRNA-1
Fragaria_ananassa	MPLYLPFDASLLLLPAASFLSHKPPTSSSITTNMNPHQPTYGSDPASPNTTYVQADPSTFRAVVQKLTGATEDPSAQKLPLTLPARYTNPKPAAEVGPRRPACKLHERRQSTKKLELHLTTTTTVLRSSSSSSCGPQQLARPVMMSPVSPFEFLARGSPRMPVSPCEVVEEEEAERAIIAEKGFYLHQPSPLSTPRGPDHHPPELLPLFPLHSPRDITQTHQPSTSIS*
Fragaria_ananassa	>augustus_masked-Fvb6-4-processed-gene-34.3-mRNA-1
Fragaria_ananassa	MEQLGNHENRQQRAERRKRSKAETPIRIKYISSPMMVQANNASEFRAIVQELTGQNSDATIPDHGTDYCEQASWVSSHRASQPADMKTQNGDELMKFSDDHVVAFGQFDEIKFWREVSESFCVSESPYGYA*
Fragaria_ananassa	>augustus_masked-Fvb6-4-processed-gene-152.6-mRNA-1
Fragaria_ananassa	MKFYCSVENRGDEPTNCIARPHTQLQGPRPAALTVSKNSKKMMAKKKKNPSPVIVYLISPKIIHVQPEEFMALVQRLTGNHESSRRVNNIVANSQSCSASSNSGLSQGDQYFMEISQQKLISNRTDYDDVPFGIPTTTTNSNFTEIF*
Fragaria_ananassa	>augustus_masked-Fvb6-4-processed-gene-162.8-mRNA-1
Fragaria_ananassa	MMMMSKKQTWGTSSNALAVHRDSQTISKPKPKIRIIHIFAPEIIKTDVANFRELVQRLTGKPSDNGCSNKKKRAQGVSRRASEAHHQRSAFMAEAKKIELLRSNGGGAGFRGLEQLQRSERVIKEEEMMWNSEKSGGFLERFADLEGFIQELGEYPMLPNLESASAAAPNSHLLHGFEGTQLV*
Fragaria_ananassa	>augustus_masked-Fvb6-4-processed-gene-287.2-mRNA-1
Fragaria_ananassa	MGKKVSQTSVKISKKEKKEFNSLIRLLRPKVYITDCSSFKTLVQDLTGNGSSNISVTTSSSHPQQQHKVPVVDVEEYQVEPERSTSSVDVSADASFDSSGLWNQEMFMNDQELNQLCYQMYSDANTTNILQGSSPSTADQMVDMLPLQNLESWLLGTEPFEPFNINGYGQIDQEVSIFDYELSGLL*
Fragaria_ananassa	>maker-Fvb6-4-snap-gene-56.48-mRNA-1
Fragaria_ananassa	MAASDNLAAMEPGVYRPTTTFADSWISEAFARDSKALTMALQKSLSENKSSDSADSEFLPFFGTFQAATPTVSGVSGSDQETSVAAPMKRQRNAVPVSGGKVAKRKSRASKRTQTTFITADPANFRQMVQQVTGVRFNGQKFSASSVGSTIVKPEPQRPGSGGAAGVRLPTLDTSAFLFDRHQQQQRQQYQQQQVVGPVVATGGGVGPMCYGAGRVEVAEGGSVSGGGLGFDSYSSLSFPTLESWKTIGRRAFCTEKIVDIGQPTPSSHPELMKEGELTPGITLEEYILRRKRLLEVLPENGLAIIAAAPVKMMNDVVPYTYRQDADYSYITGCQQPGGVAVLGHECGFCMFMPEQTPQDVTWQGQNAGVNAASEVFKADKAYPMSKLREILPDIMRRS…
Fragaria_ananassa	>augustus_masked-Fvb6-4-processed-gene-291.7-mRNA-1
Fragaria_ananassa	MALTGTMSNPTDWLQFYNLQNNTLSGQALPLSSHGAGMFGQDQAAASQHEETVVTTTATASASASASAAAPSNNTNSLSPEGRVSKPVRKRSRASRRTPTTLLNTDTANFRAMVQQFTGGPSTASFTTPPTGAANFGFGLGARQQGFVNPNASVMVPPPGYNHLQLQQQQQNPYLLSLNNNNNNSTENHQGFVQRLMSSSSSSAARPTANMGVSFSSDEFASQVQGQPSLVGSGRPNSNSSNENRSNSFLY*
Fragaria_ananassa	>augustus_masked-Fvb6-4-processed-gene-185.3-mRNA-1
Fragaria_ananassa	MEADTNSNLLVGSSCSSGQMKHHQPKTKSKTSRSSGGNKSNKKKPIKVVYISNPMTITASASEFRALVQQLTGQDADDLPPDLHPTSSNPTVEISSGRRRHPEISDSSTTCTQYYDDHDEPHQHLYDDVDGLFLPEMLDSFVPAAIKGFL*
Fragaria_ananassa	>augustus_masked-Fvb6-1-processed-gene-88.4-mRNA-1
Fragaria_ananassa	MGKKVSQTSVKISKKEKKEFNSLIRLLRPKVYITDCSSFKTLVQDLTGNGSSNISITTPSSHPQLHHKVPVVDVEEYQVEPERSTSSVDVSTDASFDSSQLWNQEMFMNDQELNQLCYQMYSDDTTTTTTTTTTTTNILEGSSPSTADQMVDMLPFQDLESWLLGTEPFDPFNNIHGYGQIDQEVSIFDYELSGLL*
Fragaria_ananassa	>augustus_masked-Fvb6-1-processed-gene-89.12-mRNA-1
Fragaria_ananassa	MGKKVSQTSVKISKKEKKEFNSLIRLLRPKVYITDCSSFKTLVQDLTGNGSSNISVTATSSSHPQQQHKVPVVDVEEYQVEPERSTSSVDVSTDASFDSSGLWNQEIFMNDQELNQLCYQMYSDANTTNILEGSSPSTADQMVDMLPLQDLESWLLGTEPFEPFNINGYGQIDQEVSIFDYELSGLL*
Fragaria_ananassa	>maker-Fvb6-1-snap-gene-316.93-mRNA-1
Fragaria_ananassa	MAASDNLAAMEPWVYRPTTTFADSWISEAFTRDSKALTMALQKSLSENKSSDSADSEFLPFFDTFQAATPTVSGVSGSDPETSVAAAPTKRQRNAVPVSGGKVAKRKSRASKRTQTTFITADPANFRQMVQQVTGVRFSGQQFSGSSLGSTIVKPEPQRPGSGGVAGARLPTLDTSAFLFDRHQQQQRQQYQQQQVVGPAVATGGGVGPMCYGARRVEVAEGGSVSGGGLGFDSYSSLSFPTLESWKTIGRRAFCTKKIVDIGQPTPSSHPELMKEGELTPGITLEEYILRRKRLLEVLPENGLAIIAAAPVKMMNDVVPYTYRQDADYSYITGCQQPGGVAVLGHECGFCMFMPEQTPQDVTWQGQNAGVNAASEVFKADKAYPMSKLREILPDIMRR…
Fragaria_ananassa	>augustus_masked-Fvb6-1-processed-gene-159.12-mRNA-1
Fragaria_ananassa	MNTHQPTYGSDPASPNTTYVQADPSSFRAVVQKLTGATEDPSAQKLPLTLPARYTNPKPAAELGPRRPAFKLHERRQSTKKLELHLTTSTTVLHPSSSSSCGPQQLARPVMMSPVSPFEFLARGSPRTPVSPCEVVEEEEAERAIIAEKGFYMHQPSPLSTPRGPDHHPPELLPLFPLHSPRDITQTHQPSTSIS*
Fragaria_ananassa	>augustus_masked-Fvb6-1-processed-gene-81.7-mRNA-1
Fragaria_ananassa	MALSGTMSNPTDWLQFYNLQNNTLSGQALPLSSHGAGMFGQDQAAASQHEATVVTTTATASASAAAPSNNTNSLSPEGRVSKPVRKRSRASRRTPTTLLNTDTANFRAMVQQFTGGPSTASFTTPPTGAANFGFGLGARQQGFVNPNASVMVPPPGYNHLQLQQQQQNPYLLSLNNNNNNSSENHQGFVQRLMSSSSSSAARPMANMGVSFSSDEFASQVQGQPSLVGSGRPNSNSSNENRSNSFLY*
Fragaria_ananassa	>augustus_masked-Fvb6-1-processed-gene-218.2-mRNA-1
Fragaria_ananassa	MKFYCSVENRGDEPTNCIARPHTQLQGPRPAALTVSKNSKKMMAKKKKQNPSPVIVYLISPRIIHVQPEEFMALVQRLTGNHESSRRVNNIVANSQSCSASSNSGLSQGDQYFMEISQQKLISNKTDYDDVPFGIPTTTTNSNFTEIF*
Fragaria_ananassa	>augustus_masked-Fvb6-1-processed-gene-346.18-mRNA-1
Fragaria_ananassa	MEQLRNHENRQQRTERRKRSKAETPIRIKYISSPMMVQANNASEFRAIVQELTGQNSDATIPDHGTDYCEQANWVSSHRASQPADMKTQNGDELMKFSDDHVAAFGQFDEIKFWREVSESFCVSESPYGYA*
Fragaria_ananassa	>augustus_masked-Fvb6-1-processed-gene-348.13-mRNA-1
Fragaria_ananassa	MEQLRNHENRQQRTERRKRSKAETPIRIKYISSPMMVQANNASEFRAIVQELTGQNSDATIPDHGTDYCEQANWVSSHRASQPADMKTQNGDELMKFSDDHVVAFGQFDEIKFWREVSESFCVSESPYGYA*
Fragaria_ananassa	>augustus_masked-Fvb6-1-processed-gene-200.6-mRNA-1
Fragaria_ananassa	MMMSKKQTWGTSSNALAVHRDSQTISKPKPKIRIIHIFAPEIIKTDVANFRELVQRLTGKPSDNGCSNKKKRAQGVSRRASEAHHQRSAFMAEAKKMELLRSNGGGSGFRGFEQLQRSERVIKEEEMMWNAEKSGGFLETFADLEGFIQELGEYPMLPNLESASAAPNSHLLHGFEGTQLV*
Fragaria_ananassa	>augustus_masked-Fvb6-1-processed-gene-201.9-mRNA-1
Fragaria_ananassa	MMMSKKQTWGTSSNALAVHRDSQTISKPKPKIRIIHIFAPEIIKTDVANFRELVQRLTGKPSDNGCSNKKKRAQGVSRRASEAHHQRSAFMAEAKKMELLRSNGGGSGFRGFEQLQRSERVIKEEEMMWNAEKSGGFLETFADLEGFIQELGEYPMLPNLESASAAPNSHLLHGFEGTQLV*
Fragaria_ananassa	>augustus_masked-Fvb1-1-processed-gene-98.3-mRNA-1
Fragaria_ananassa	MLEMGGDCKPLTTFVHADTSTFREVVQRLTGAGPNQTQTQNPKNNAATGIISSRKTTTTAASMSKLHERRQYIKPKLDIVKPTIINSHFKSSSPLVSPSTIFSKLSIVEQENRGGSPAAATKPMVRTYEHEDENRNSQFEEEKAIQERRFYLHPSPRQGR*
Fragaria_ananassa	>augustus_masked-Fvb1-1-processed-gene-175.1-mRNA-1
Fragaria_ananassa	MKAAYSSSSSITSKQAPLPYHHSSLHSVKKNSAKPWRKPAVAPLPPTPHRVYKVDPINFRDLVQKLTSAPEYQIEPTRSTNLQSVAPPPIEIQRGSPHVPSPVSAKVTGSTSPFSVMYRTWLRR*
Fragaria_ananassa	>snap_masked-Fvb1-1-processed-gene-149.22-mRNA-1
Fragaria_ananassa	MDSGNSGSMQSSSGGDDESYDSRAESISALLGPTMTNPPQVAQHHQQQQTQHHRHHPHHHVEFDTLSNIFDSRLTNPNPLLNLDMVWSKTMRSDQSMADLGGQNELSQPFLTNSQLGGQVSRGGGAGAGGGSSTFTQIPSSSAPNDQSLNNNNVGGVRNTNPKKRSRASRRAPTTVLTTDTTNFRAMVQEFTGIPAPPFTSSPFPRSRLDLFGSSASSMVRSGPGQNHTDPSSLPPYLLRPFPHKAPLLPSPSSSSLLPSSNSNANGNIGGSNLQQSQSLLNMNNMQNYSSSSSVLNFQSLFQNQQQPQSNLQKYPSPGSGNILGSSKSSQGSLGVLEVQFGLSHGLNVQQLPNIVSSSSSDGGLTLQQQQPRHDNNPRTMTTTTMNWVDNNNKNDGNV…
Fragaria_ananassa	>augustus_masked-Fvb1-1-processed-gene-113.9-mRNA-1
Fragaria_ananassa	MNPPPSRPTTPKKELQLQGPRPAPLKLSKDSVKIKKPPPHPHLLRHNPLPQHHSLPPPQHHQPIVIYTVSPKVIHTSVNEFMSLVQRLTGPSSSPPGDLSPAARLASIEKTSPSSDHNKHFPPLNTTQTAAAAIDGDFMDSILEGIDIMGQFPGILSPAPATMPPIPAGFFLPAAEDPHNFNNWQGVVASSNNINSSFNSFMASPSTLFSAPLVSPSPSSWDLFNNFLDS*
Fragaria_ananassa	>snap_masked-Fvb4-2-processed-gene-47.30-mRNA-1
Fragaria_ananassa	MYSVKMFHENEHRSVARRETTMSGNRPSPLKINRDSHIIHKQQPSRMAGAHHGYHQQQRQHPVIIYTQSPKVIHTRPHDFMALVQKLTGLSPSYNENQTHNESAAHKTLHALQVGDHNKDHSAVVGRAVNDNETSSGMTDEISGGGDKEENVNVGGDVLGDSSCYEASPNRSFSGFSPMQQQNQHPYFTDIPIFTPTSVDHNHFLCSLSPLHRFPDSSSLVSPSTLCGSISPSMFKFIKGLPEY*
Fragaria_ananassa	>snap_masked-Fvb3-3-processed-gene-56.14-mRNA-1
Fragaria_ananassa	MAPGSNDWEQYYQKSFTATPMNGGGIILSDLTVNSAVVTDQSFPSSTRHNNGGQLTPTGSVAKPIRRRSRVSKKTPITLLNANANNFRALVQQFTGCAASSTPISFGNQKGPINLSFGVNSSSAGTSSVVMAPFGNPNYSYNQQQQQQQLQRLAQVQQEQHQQRQPLLQLQENHVQLHQEEQQRVYPFDSVSGNDHVFHYSSNSSSSGYNPMQTGMEIGDGFEVMDQEDISLHELLD*
Fragaria_ananassa	>augustus_masked-Fvb3-3-processed-gene-99.11-mRNA-1
Fragaria_ananassa	MEYTSRPQEQIRDHHHHHHQKPPPSYSPLNSPTSNGSSNNNNNNNKNSAVQTPTTPKLMTPRSDSNPYATTFVQADSSNFKHVVQMLTGSSETTTKQQTNKNSSSSSPLSSSKNFTIPPVKTAPKKQQGFKLYERRSQNLKNSLMINTLMPNFAHHRTSSGFSPRHPAEILSPSLLDFPSLTLSPVTPSNDEHFDKSSSSPMGNSSEEEDRAIAEKGFYLHPSPRTSSTTPREPEPRLLPLFPVTSPRVSGSTSTS*
Fragaria_ananassa	>augustus_masked-Fvb3-3-processed-gene-78.13-mRNA-1
Fragaria_ananassa	MSGQGRGERTVKVVIINTKYVETDAMSFKDVVQKMTGKDSRVAYEVQEPPRAAVPNNKSTSQLSNFRDQGLINGIKSSMTNSNSNPAGSMPRSNSSVMMRNISFKEFERLFREMPPMEEFWTEYN*
Fragaria_ananassa	>augustus_masked-Fvb3-3-processed-gene-32.0-mRNA-1
Fragaria_ananassa	MTRSDPANPYPTTFVQADTNSFKQVVQMLTGSSETASKVACSKHNIPPIKSTPKKQQQHQHQHNNNSGFKLYERRNNAFKNQLRLNPLTPIPVFNSNSNSHSAFSPRNPEILSPSILDFPALVLSPVTPLIPDPFDRAGSGSLGHGCSQLNKEAEEKAIKEKGFYLHPSPSTTPRESEPRLLPLFPTTSPRASGSSSS*
Fragaria_ananassa	>augustus_masked-Fvb3-4-processed-gene-246.0-mRNA-1
Fragaria_ananassa	MEISPRRETNPNPNSLPSPNSSTSSTNSNNNNNNNVNGLQLQAPPTTPTAQLPKPMTRSDPANPYPTTFVQADTNSFKQVVQMLTGSSETANKVACSKHNIPPIKSTPKKQQQHQHQHNNNSGFKLYERRNNAFKNQLRLNPLTPIPVFNSNSNGHSGFSPRNPEILSPSILDFPALVLSPVTPLIPDPFDRAGSGSLGHGCSQLNKEAEEKAIKEKGFYLHPSPSTTPRESEPRLLPLFPTTSPRASGSSSS*
Fragaria_ananassa	>augustus_masked-Fvb3-4-processed-gene-190.5-mRNA-1
Fragaria_ananassa	MEYTSRPQEQIRDHHHHHHQKPPPSYSPLNSPTSNGSSNNNNNNNNHNNSGVQTPTTPKLMTPRSDSNPYATTFVQADSSNFKHVVQMLTGSSETTTKQQTNKDPSSLSSSPLSSSKNFTIPPVKTAPKKQQGFKLYERRSQNLKNSLMINTLMPNFAHHRTSSGFSPRHPAEILSPSLLDFPSLTLSPVTPLNDEHFDKSSSPPMGNSSSEEDRAIAEKGFYLHPSPRTSSSTPREPEPRLLPLFPVTSPRVSGSTTSTS*
Fragaria_ananassa	>augustus_masked-Fvb3-4-processed-gene-233.7-mRNA-1
Fragaria_ananassa	MAPGSNDWEQYYQKSFTATPMNGGGIISSDLTVNSAVVTDQSFPSSTSHNNGGQLTPTGSVGKPIRRRSRVSKKTPITLLNANANNFRALVQQFTGCAASSTPNSFGNQKGPINLSFGVNSSSAGTSSVVMAPFGNPNYSYNQQQQQQQQLQRLAQVQQEQHQQRQPLLQLQENHVQLHQEEQQRMYPFDNVSGNDHVFHYSSNSSSSGYNPMQTGMEIGDGFEVMDQEDISLHELLD*
Fragaria_ananassa	>snap_masked-Fvb3-4-processed-gene-211.33-mRNA-1
Fragaria_ananassa	MSGQGRGERTVKVVIINTKYVETDAMSFKDVVQKMTGKDSRVAYEVQEPPPAAVPSNKSTSQFSNFRDQGLINGIKSSMTNSNSNPAGSMPRSNSSVMMRNISFKEFERLFREMPSMEEFWTEFN*
Fragaria_ananassa	>augustus_masked-Fvb7-4-processed-gene-191.1-mRNA-1
Fragaria_ananassa	MDVLGVNNRSPKQNKRSSRSSKGVKVVYISSPMKVQTSASKFRALVQELTGRDSDAERFMETNGGDGHHHHHKVPEFSHEKQLKEADRDHHVFPQHQIPFSNSIYELPNFSDFLFEPYTGHYELDALRSFDQV*
Fragaria_ananassa	>augustus_masked-Fvb4-4-processed-gene-50.7-mRNA-1
Fragaria_ananassa	MNSVKMFHENEQRSVARREMTISGNRPSPLKINRDSHIIHKQQPSRMAGAHHGYHQQQRQHPVIIYTQSPKVIHTRPHDFMALVQKLTGLSPSDNEDQTHNESAARKTLHALQVGDHNKEDSAVVGRAVNDNETSCGMKDEISGGGGDKEENVNVGGDVLGDSSCYKASPNRGFSPMQQQNQHPYFTDIPMFTPTSVNHNHFLCSPRPLHRFPDSSSLVSPSTLFGSISPSMFKFIKGLPEY*
Fragaria_ananassa	>snap_masked-Fvb4-4-processed-gene-82.28-mRNA-1
Fragaria_ananassa	MDNSTNRHTDHLGVNKMGKNIRKSPLHQPNFGNGTAGAANAVNAAARQQPQPQVYNISKNDFRNIVQQLTGSPSQDPLPRPPQGPPKPQSMRLQKIRPPPLTPINRPVVPPPAPVQAAPPPVPYNNGFVRPPHFGQPSPTLMPPFPPGEMWPNTAESPISAYMRYLQTSMLDPTPRGNQPQHQPQGPGQIQGKPPSTGLLPHPSMPAQPPPRMNGPIPPAPNLPSPQMNGPPLLPSPTSQFLLPSPTSYNYLLSPRSPYPLLSPGTQFPPLTPNFQFSQSGILGPGPQGPPSPGFLYPLSPSGFFPISSPRWRVQFRNIVKIINKAIGRLDRSKSVT*
Fragaria_ananassa	>augustus_masked-Fvb4-1-processed-gene-149.10-mRNA-1
Fragaria_ananassa	MNSVKMFHENEQRSVAKREMTMSGNRPSPLKINRDSHIIHKQQPSRMAGAHHGYHQQQQQNPVIIYTQSPKVIHTRPHDFMALVQKLTGLSPSYNEDQTHNESAAHKTLHALQVGDHNKDDSAVVGRAVNDNETSSGMTDEISGGGGDKEENVNVGGDVLGDSSCYKASPNRGFSGFSPMQQQNQHPYFTDIPMFTPTSVNHNHFLCSPRPLHRFPDSSSLVSPNTLCGSISPSMFKFIKGLPEY*
Fragaria_ananassa	>augustus_masked-Fvb2-2-processed-gene-120.8-mRNA-1
Fragaria_ananassa	MDFSDYPTGKSPRKELQLQGPRPAPLKIHKDSHKIKKPPVVPQPSQANQPHQPPRQPVIIYTVSPKIIHTNPSDFMNLVQRLTGLPPSNSSASCSSSSPRNDHQNTNGGGGESTMEQSRSSDHEGTMDMDDDHDDRVHDTGLKLQQKGLFPGILSPAPGSLPPIPSNFFSPPADSFFHDLSPVLHGNRNFIEGSFMPSPSNFFSPTPSIDLFNNFSDL*
Fragaria_ananassa	>augustus_masked-Fvb3-1-processed-gene-250.10-mRNA-1
Fragaria_ananassa	MASGSNNWEQYYQKSFTATPMNGGGIISSDLTVNSTVVTDQSFPSSASYNNGGQLTPTGSIAKPIRRRSRVSKKTPITLLNANANNFRALVQQFTGCAASSTPNSFGNQKGPINLSFGVNSSAGNSSVVMAPSGNPNYSYNQQQQQQQQLQRLAQVQQEQQEQQRQPLLQLQENHVQLHQEEQQRMYSFDNVSGNDHVFHYSSNSSSSGYNPMQTGMEIGDGFEVMDQEDISLHELLD*
Fragaria_ananassa	>augustus_masked-Fvb3-1-processed-gene-270.10-mRNA-1
Fragaria_ananassa	MEISPGRETNPNPNTLPSPNSSTSSTNSNNNNNNNNNNNNNNNNINGLQLQAPPTTPTAQPPKPMTRSDPANPYPTTFVQADTNSFKQVVQMLTGSSETANKVACSRHNIPPIKSTPKKQQQHQHQHNNNSGFKLYERRNNAFKNQLRLNPLTPIPVFNSNSNSHSGFSPRNPEILSPSILDFPALVLSPVTPLIPDPFDRAGSGSFGHGCSQLNKEAEEKAIKEKGFYLHPSPSTTPRESEPRLLPLFPTTSPRASGSFSS*
Fragaria_ananassa	>snap_masked-Fvb3-1-processed-gene-225.24-mRNA-1
Fragaria_ananassa	MSGQGRGERSVKVVIINTKYVETDAMSFKDVVQKMTGKDSRVAYEVQEPPPAAVPSNKSTPQFSNFRDQGLINGIKSSMTNSNSNPARSMPRSNSSVMMRNISFKEFERLFREMPPMEEF*
Fragaria_ananassa	>augustus_masked-Fvb3-1-processed-gene-203.9-mRNA-1
Fragaria_ananassa	MEYTSRPQEQIRDHHHHHHQKPPPSYSPLNSPTSNGSSNNNNNNNNNSGLTPTTPKLMTPRSDSNPYATTFVQADSSNFKHVVQMLTGSSETTTKQQTNKDSSSSSPLSSSKNFTIPPVKTTPKKQQGFKLYERRSQNLKNSLMINTLMPNFAHHRTSSGFSPRHPAEILSPSLLDFPSLTLSPVTPLNDEHFDKSSSSPMGNSSSEEDRAIAEKGFYLHPSPRTSSTTPREPEPRLLPLFPVTSPRVSGSTSTS*
Fragaria_ananassa	>augustus_masked-Fvb1-4-processed-gene-142.1-mRNA-1
Fragaria_ananassa	MNPPPSLPTTPKKELQLQGPRPAPLKLSKDSVKIKKPPPHPHLLRHNPPPQHHSLPPPQHHQPIVIYTVSPKVIHASVNEFMSLVQLLTGPSSSPPGDLSPAARLASIEKTSPSSDHNKHFPPLNTTQTAAAIDDDFMDSILEGIDIMGQFPGILSPAPATMPPIPPGYFSPAAEDPQNFNNWQGVVASSNNINSGFNSFMASPSTLFSAPLVSPSPSSWDLFNNFLDS*
Fragaria_ananassa	>augustus_masked-Fvb1-4-processed-gene-93.11-mRNA-1
Fragaria_ananassa	MEAAYSSSSSITSKQAPLPYHHSSLHSVKKNSAKPWRKPAVAPLPPTPPRVYKVDPINFRDLVQKLTSAPEYQNEPTRSTNLQSVAPPPIEIQRGPPHVPSPVSAKVTGSTSPFSVMYKDLAETLGLSITPQQQKKPVDHQNIMGDSSYLKLNLSPASQHWFSFPMLSPGTLTSLEL*
Fragaria_ananassa	>augustus_masked-Fvb1-4-processed-gene-119.0-mRNA-1
Fragaria_ananassa	MVWSKTMRSDQSMADLGGQNDLSQPFLTNSQLGGQVSRGGGGGAGGGSSTFTQIPSSSAPNDQSLNNNNVGGVRNTNPKKRSRASRRAPTTVLTTDTTNFRAMVQEFTGIPAPPFTSSPFPRSRLDLFGSSASSMVRSGPGQNHTDPSSLPPYLLRPFPHKAPLLPPPSSPSLLPSSDSNANSNIGGSNLQQSQSLLNMNNMQNSSSSSVLNFQSLFQNQQQPQSNSQKYPLPGSGNILGSSKSSQGSLGVLEDQFGLSHGLNVQQLPNIVSSSSSDGGLTLQQQQPRHDNNPRTTTTMNWVDNNNKSDGNVDLLRSVNGNYGNGKLNYAASSSSNVVDKAGVQLENNVSATTARSEGMVESWICSSD*
Fragaria_ananassa	>augustus_masked-Fvb5-2-processed-gene-234.6-mRNA-1
Fragaria_ananassa	MDPGNSGSMSSSGGDDQDLDIVSRPESVSGFLNSSSQATMQFGGSSDNRPNLFSQYQNHHHQQQPNSSFDLSSNYLQALSQSQPPNSSNHSFLLNQSSDYQPNSTTNTRSDHQQANCINSIANLPGSSSSAHQASSISGTPRGSYSAKPNSLVRNSKKRTRASRRAPTTVLTTDTSNFRAMVQEFTGIPAPPFSAGSSSYSRRLDSIFGSGSVYPLRPSAQKVHQTPFLSSSSSPSSLLMMSNSVGMVNASNIATSTSHDMNNFNFTHQGLIGKQLPHHHNMVVNMQNPFLSAFQSSLSHHHEHQQQQQQPSPIHSSSVNFGAKPNRDSTTLPLHCLEDQLGMSMSHGYLNTNLGASDGSTMLPLRSDDDHSVRWRDHGLGLGAVIDQNHHLRPNLDQG…
Fragaria_ananassa	>augustus_masked-Fvb5-2-processed-gene-227.1-mRNA-1
Fragaria_ananassa	MDNKISSSSTENTTSSNRDQYLKHLNKLSHKISKPVTRKPNFDPPPVPPPNPQNAPLQQLQSSASQPNQHQPPVYNINKNDFRDVVQKLTGSPAHTDRFATPPPIHPPKTQSSRLQRIRPPPLAQLASRPPSLLDGAISAQPNNNNNNNSLIPPMGTAATHFGGVMGRSTAPLSPLPPFPTVHAAAESPVSAYMRYLHNSLSTGDSNPIMNHKQQHFSGFSPLAPLVSPRWTNLTPPPQPEQNQNENQNQNQQVPQPEQGQGMAPSSEAPAPAASSQPQFAVPPSPLPFGCLNSPRSQYGLLSPTQLGFPQLPLSPTVPVPSPSWRGF*
Fragaria_ananassa	>augustus_masked-Fvb5-2-processed-gene-68.17-mRNA-1
Fragaria_ananassa	MSPHANKITNNNTNALYPPPLKINKDSHFIKKPSSSPSTVSPPSSSSSSSTYALLGSSTATRPPQQQQQRHPVIIYTHSPKIIHTHPRDFMALVQKLTGLSRFEDDTSSSPSATAKPEPPETGNNNPNNNNVGMSTLEEELMTKSPNQVNKSNVMTRNDDNESSSVITEENCSSNDSNNNLNNVGGGGGDSSSCFVPPNPYLTNIPVFTPNTDFLCTNSMNIFTTL*
Fragaria_ananassa	>maker-Fvb5-2-snap-gene-213.46-mRNA-1
Fragaria_ananassa	KKRRARTAVYTVETSEFRSLVQSLTGPSRCPHRTLSSTGKSRPLPDQKHLATRSATSASTITMDDMYNEQGRVISADKEPEGLPYELKGLCMYFSLFPSDYEFRRDELVQMWMAEGFIDESQRKTTEDIGCAYFYSFEKIGFLVPSRRDFSMDFDSVCSVPSCYPGRLLFKVNPIKLSELINTTAPVDYFAAVAGSLDGDLELTQHLSLNCKDIDQMTFGILKNFKHLRTLLLLSGHESSIKHIPHDLFLSLKDLRTLNLSRTLISEVPSSIRNMKSLQYLDLSNTRITQLPESIDSLCHL*
Fragaria_ananassa	>augustus_masked-Fvb2-3-processed-gene-128.10-mRNA-1
Fragaria_ananassa	MDFSDYPTGKSPRKELQLQGPRPAPLKIHKDSHKIKKPPIVPQPSQANQPHQPPRQPVIIYTVSPKIIHTNPSDFMNLVQRLTGLPPSNSSASCSSSSPRNDHQNTNSGGGESTMEQSRSSDHEGTMDMDDDDDRVHDTGLKLQQKGLFPGILSPAPGSLPPIPSNFFSPPADSFFHDLSPVLHGNRIFIEGSFMPSPSNFFSPTPSIDLFYNFSDL*
Ginkgo_biloba	>GBchr10.1573
Ginkgo_biloba	METISMTDTCNAAGRACRYPWISPCFSSHEQNCISADQVLAKTAPNGSVESAITKKQQSVCSQKITATSSSSELTSSNNASPSQSVSVDTKTAKGKKKRSRASRSTPTILVSTDMSNFKDKVQKFTGMPAAFPRAEAHVVVDSKRPLLFKPMPHRPLHQSLSASVATRCNANSILPNLLISASHPTNFLSDQTSSQPKFPFHPLLQQKQQPTNSFLQPTVFNSGSTSRASNGLSERQTNICFEELWEELGLDMSAI*
Ginkgo_biloba	>GBchr10.1574
Ginkgo_biloba	MDMVWTRIEGSLASIKVGDSNAAGSVRRHPYPTCICFDSSHNVPKATVHSGEESALTEQSGNIISKNSALSSSVAATKIAMGGRKRSRESRGSPRIDVRTDISNFKDKVQKFTGMTMSFPIAEALAVVNSKKPFVFKPTPRRPVSQSLSARLTTPSTASTSPNFLTSVLSNLPPQPNYNSTPNIHNIHPFQQSHNNNSFPLPTFFNNELASPGAWSVQEINLYFEELLELNTTAVQSIFRQ*
Ginkgo_biloba	>GBchr10.1576
Ginkgo_biloba	MNPHPTGGFTSVDDWLQLYHKRVSDRVDQTPTDEQMMKKFTMNNICNDNNRSGSTAPVVGSDNNLVATKPDEVFRVSTGNINENTEVASASTMEIPQSVISSKASTSVQKSSVSQATRVPDGGTAGPRIGKKRSRASRRAPTTVLNADASNFKAMVQHFTGIPTPRFVPTPFSSTGNGHAGHQLLSKPIPQPCDQHQKFPANLNTYYTSSAAYNPPPLHSTLPTFPFQYLHEDHANPFFSTNFFNSKPSELGPAMADINSCLLEEAGVGLDYPTAALPAHDMVSSDRRPHYRAFAAADGGLMPIEISLVCVAEGDMAICRCFRSWVKSSTFLWDFRARFPW*
Ginkgo_biloba	>GBchr10.1577
Ginkgo_biloba	MNPRSSVALDSVDKWLHMYHKNVSETDQKPLDKQIEMEVMMNNLYNNDNNNIRTVPVVGSIDNNLEATEAEKVRSHVVGSTTCICSNMNSEATAMTTSNMALGEGLNTANASTLMNSASDGAGTVSIKAGKKRPRASRRAPTTVFNTDASNFKAMVQHFTGVPTPSFVSTGTGAHDGGHQLLPMKPMAQRALMGQNFSATLNTNSTFNSPLQTNSSLPTFPFQYAYDDHIPPFYSSNVFNNMKPSDISLSQLGHGVENINPSLMEEVIKLVDQPNPQFSTAHNIPRPFQRSRPAHLL*
Ginkgo_biloba	>GBchr10.1578
Ginkgo_biloba	MEFLSSPDERKPMSDCLLNNSYPDSASVLGCLGNNTKPQSGVAQNTAENWLQLYHRKLSDRATPAMASTVISMAAASNPREVCHVPTSISSNLNAEATSVTTMALSHESLKPANVTISSSSATATATSACLSVNAAAAKVGKKRSRASRRAPTTLLNTDTTNFRAMVQQFTGITSAHFGSMPFSSAQLNTSPGHFMSRAFPHKVLAQSLSPSVGTPNLNSALYNNYRSYSQHSSLPTFPFQSVYDNNDAFLLPNFFNNKTLNALSQGGQQAIAAMSAGLLDEAALNTSSSSSSFNSPHMLSSDRKLADQLM*
Ginkgo_biloba	>GBchr10.1579
Ginkgo_biloba	MEFLSSPDQREPMSDSLLNNSCPDSACVLGCLGNNTKPQSGVALNTVENWLQLYHRKLSERATPAMPSTTVSMAAANNPQEVCNVPTSISSNLNAEATSVTTMALSHESLKPANVTISSSSATATSACLSVNAAAAKVGKKRSRASRRAPTTLLNTDTTNFRAMVQQFTGIPSAHFGSMPFSSAQLNTSPGHFMSRAFPHKVLAQSLSPSVGTPNLNSALYNNYRPNSQHSSLPTFPFQSVHDNNDAFFVPNFFNNKTLNAVSQGGQQAIAAMSAGFLDEAALNASSSSFNSPLMLSSDSRRLAYQLM*
Ginkgo_biloba	>GBchr10.1591
Ginkgo_biloba	MAMMNMSGLCNATLDNIDYQHSWTSMHYFDLDQLTSLSTGTSPAMTEATQVISAITKQSSDISTTTFSSSETSNSALPDDNKLTAKVGLRKRWRKRSKASADIDSGTVVITADKCNFRALVQEYTGEPQRRSVRTKMDSKICKPTPKRLALNENLSAWLTTSDFSRDLAIAPPTCDFSFQPNSISLPSIPLHNSPSLLPTFCNGSASHKSFTVSSTALDPAAPNCDFSAEPNSISVPTIIPCHPVPLLEAHNSPSSLPTFGNDRITSRKTISDQEQTNLWFEQLVKELGLDSSDV*
Ginkgo_biloba	>GBchr10.1592
Ginkgo_biloba	MNPNESAADALNSVIDIETWLQFLQRKPMDRANQLDEQLEMEIINIINNMNSKPSGSAGPILMTNKPGATCTAPLMYCGNFVATRPEEVLHVSTSVCSNFAADATVMTTVGLTSAATNTSTANSSTPATTACLTVNGGKPVKPKKKRFRASRRVPTTLLKTDTSNFKAMVQHFTGIPATTESTSSPVSSTVSDPVISSQEEPVVTKPSPHPAVCKIPSPSTSLSTTNTTTLSSSPYFRPPSSPLPSFPNYYQSHHDSCPFLLSSLFTNQSLHDISEDQSIAGIDAAFFEELGLNQAEGMSSGGVGYEQYGH*
Ginkgo_biloba	>GBchr10.932
Ginkgo_biloba	MADRNMGGHYNNEPQDDEGIGCSTPQLQKITVRHIHTQFVETTQDKFKSVVQTLTGHHSTATTHRRRDSGTEAKIKSPAGSFIEIPHLRHSVDPKAVPGLDQCSVKEEDDEKVMPSNDDIELIAERFFGIEPEMDVYSMSIDTTPNYFDCSYEDVVTPLDDYVHLHMITDSLWLFDDAHYKQS*
Ginkgo_biloba	>GBchr12.218
Ginkgo_biloba	MAVMDESMDGINSRSKGNVPLGVNKQSSKIGKGVKRSVIQHSNKQHQQPQQQPPPVYNINKNDFRNVVQRLTGSPLPEPYQPPPPPPPPNPNPKPSNSRLQRIRPPPLNSIASNPAMPSPFQRPFGNSPLGASSFFSPLPPLTPGDAVWANNTAESPVSAYMRYLQQSMSNPGSRNASPRGSAPVAHSPGSHRPPLLPTPPMLPSPRANLPPLLPSPTGQFLLPSPLPSPGSLMPLPSPGSPFLFNNFFSQSPSAQFGFPGGGPMLSLPPSPGFLFPLSPAGRFPVPSPRWRDAGLANFGVEDGSSANEDFSFPDRNHIHMAAYAFVCAKWKLNLALTVKGRTTGSCRVYVKYQGFLMAVPPWEIAMFVLISLCKIRLKVAYAAISMNLPEPQFHFESD…
Ginkgo_biloba	>GBchr2.1670
Ginkgo_biloba	MVSDDHDGGHEVSSHEQSSRDKNKYFLCMERNKFEKLQSSGNSDCMDQNNEQNYGSEVLKGHHGYHHFMVDNSSSGLGRLKMNKESQKIRKPALMNSISSVQQPVAANMSSGAQYRKPVIIHTYSPKIIQAEAHNFMQLVQKLTGWDDNGGDDDDECRHGQKNKKKKRKKNLNSSTDPSGGSSNCIVGMDSNSTNSSATNPILGSPNKSSRMPISYMVSGRSSEMPSLVQGDDESVLEALRNSTTAGMMNNIVSEHDRNPRNHISSVPVGATHVNPVSSRSNYGNPSHQNFHHLQAAHMGSSLPASNPCMIMAHDNPVFNNSGFGSSQPTMFPHNLHSTVQGFVSNIHQGLAVDLPILSHIHAPNMSSDTLLFPCKQTNFQAPRSEHHHHHQNMQFLNP…
Ginkgo_biloba	>GBchr3.1211
Ginkgo_biloba	MRKEVQGQRPTPLKIFKGSRSITKSSTSPLMAQRRKPVIIYLRSPKVIHTQPEDFMALVQRLTGSSHTTTSHCNQNSIAAGSSHRLHSCENLSSLHDQINEDLGSNVCLPAKSEFMENAQTANNSALPDMELYEDLWPPLFPDLATTSQITPKEYSASYALRRDSSICSPLQEVVMLSDPIFNSPAKHNISMFSLSPIEIDLFNVRLPEHQ*
Ginkgo_biloba	>GBchr3.1213
Ginkgo_biloba	MKKEAQDQRPTPLKVFKGSGSIIKPSTSPLMAQRRKPVIIYLRSPKVIHTQPEDFMALVQSLTGPSRTTTSHCSQNSMTVGSSHPLHSSENPSSFHAQINEDLGSNVSLPAESEFMENAQTANNSALPDMELYEDLYWLPPSPNFATTSQMTSNEYWALRRDSSICSTLQEVNMLSDPIFTAPANHNVSTVSLSAMEIDLFDVRLREDK*
Ginkgo_biloba	>GBchr3.1214
Ginkgo_biloba	MRNEVQGQRPKPLKVFKGSRSITKSSTSPLMAQRRQPVIIYLRPPKVIHTQPQDFMALVQRLTGPSRTTTSHCSQNSMTVGSSHPLHSSENPSSFHAQINEDLESNVSISAKSEFMENAQTANNSAIPDMELSEDLWLPPSPNFATTSQMTSNEYSVFSSICSPLQELDMLSDPHFHCSCQS*
Ginkgo_biloba	>GBchr3.1218
Ginkgo_biloba	MMGSNEQQADIGLEQCIPTNNNYNYKRGLQGPRPTPLKICRESQKKISKPSSTPMFPVQQNRQPVIIYTRSPKIIHTQPKDFMALVQRLTGSSDTRSRSRKSSNNIKKKKKKKKTVVGPSQVLEPTTSISYETKSFENASPLLGHDHSYQTKLKQQDDDNDDDNDGCSQNAGDGDHKGMTASLSSFANAGDFWAINSPLMQISPVNMLRDYPLYAFQMDSFLSSPQYLMDMMPFDHSYNIHRMPVHAKDALDLFNSEC*
Ginkgo_biloba	>GBchr3.1322
[truncated: 2,939 more rows]
