# Supplementary material for: Large-Scale Identification and Characterization Analysis of VQ Family Genes in Plants, Especially Gymnosperms
Source: Int J Mol Sci. 2023 Oct 6;24(19):14968. doi: 10.3390/ijms241914968 (PMC10573558; doi:10.3390/ijms241914968)
Supplement: Supplementary file 1 [file ijms-24-14968-s001.zip › Table S2.xlsx]

## Sheet: Table S2
Table S2. Detailed information about genome size, coding gene numbers, VQ gene numbers in 56 plant species.
Species	Plant classification	Assembled genome size (Mb)	Coding genes	Chromosome ploidy	VQ_no_intron/Total_VQ gene number (Rate %)	Genome information sources
Anthoceros angustus	bryophyte	119	14629	-	0/3 (0%)	The hornwort genome and early land plant evolution , https://datadryad.org/stash/dataset/doi:10.5061%2Fdryad.msbcc2ftv
Marchantia polymorpha	bryophyte	225	19138	-	6/7 (85.71%)	Insights into Land Plant Evolution Garnered from the Marchantia polymorpha Genome , https://phytozome-next.jgi.doe.gov/info/Mpolymorpha_v3_1
Physcomitrella patens	bryophyte	467	35307	-	8/29 (27.59%)	https://phytozome-next.jgi.doe.gov/info/Ppatens_v3_3 , The Physcomitrella patens chromosome-scale assembly reveals moss genome structure and evolution , The Physcomitrella genome reveals evolutionary insights into the conquest of land by plants
Ginkgo biloba	gymnosperm	9870	27832	2n = 2x = 24	29/34 (85.29%)	The nearly complete genome of Ginkgo biloba illuminates gymnosperm evolution
Pinus tabuliformis	gymnosperm	25400	80495	2n = 2x = 24	62/64 (96.88%)	The Chinese pine genome and methylome unveil key features of conifer evolution
Taxus chinensis	gymnosperm	10230	42746	2n = 2x = 24	17/18 (94.44%)	The Taxus genome provides insights into paclitaxel biosynthesis , Chromosome-level genome of Himalayan yew provides insights into the origin and evolution of the paclitaxel biosynthetic pathway
Actinidia chinensis	angiosperm	553	33044	2n = 2x = 58	45/46 (97.83%)	https://plants.ensembl.org/Actinidia_chinensis/Info/Annotation/ , A high-quality Actinidia chinensis (kiwifruit) genome , Two haplotype-resolved, gap-free genome assemblies of Actinidia latifolia and Actinidia chinensis shed light on regulation mechanisms of vitamin C and sucrose metabolism in kiwifruit
Ananas comosus	angiosperm	513	29412	2n = 2x = 50	22/27 (81.48%)	The bracteatus pineapple genome and domestication of clonally propagated crops
Arabidopsis thaliana	angiosperm	119	27655	2n = 2x = 10	32/34 (94.12%)	https://plants.ensembl.org/Arabidopsis_thaliana/Info/Annotation/ , https://phytozome-next.jgi.doe.gov/info/Athaliana_Araport11
Arachis hypogaea	angiosperm	2530	83087	2n = 4x = 40, AABB	39/53 (73.58%)	The genome of cultivated peanut provides insight into legume karyotypes, polyploid evolution and crop domestication , Sequencing of Cultivated Peanut, Arachis hypogaea, Yields Insights into Genome Evolution and Oil Improvement , The genome sequence of segmental allotetraploid peanut Arachis hypog
Artemisia annua	angiosperm	1740	63226	2n = 2x = 18	23/34 (67.65%)	The Genome of Artemisia annua Provides Insight into the Evolution of Asteraceae Family and Artemisi
Brassica napus	angiosperm	921	106059	2n = 4x = 38, AnAnCnCn	90/125 (72%)	A high-quality Brassica napus genome reveals expansion of transposable elements, subgenome evolution and disease resistance , https://plants.ensembl.org/Brassica_napus/Info/Annotation/
Brassica oleracea var. botrytis	angiosperm	549	60640	2n = 2x = 18, CC	46/66 (69.7%)	Genome sequencing sheds light on the contribution of structural variants to Brassica oleracea diversification
Brassica oleracea var. capitata	angiosperm	565	62232	2n = 2x = 18, CC	53/66 (80.3%)	Genome sequencing sheds light on the contribution of structural variants to Brassica oleracea diversification
Brassica rapa ssp. pekinensis	angiosperm	283	41018	2n = 2x = 20, AA	55/59 (93.22%)	https://plants.ensembl.org/Brassica_rapa/Info/Annotation/ , A near-complete genome assembly of Brassica rapa provides new insights into the evolution of centromeres
Camellia sinensis	angiosperm	3060	42825	2n = 2x = 30	34/35 (97.14%)	Haplotype-resolved genome assembly provides insights into evolutionary history of the tea plant Camellia sinensis
Capsicum annuum	angiosperm	3060	35845	2n = 2x = 24	26/32 (81.25%)	https://plants.ensembl.org/Capsicum_annuum/Info/Annotation/ , Whole-genome sequencing of cultivated and wild peppers provides insights into Capsicum domestication and specialization
Cicer arietinum	angiosperm	532	28269	2n = 2x = 16	25/25 (100%)	Draft genome sequence of chickpea (Cicer arietinum) provides a resource for trait improvement , https://phytozome-next.jgi.doe.gov/info/Carietinum_v1_0
Citrullus lanatus	angiosperm	365	22541	2n = 2x = 22	29/31 (93.55%)	https://plants.ensembl.org/Citrullus_lanatus/Info/Annotation/ , A telomere-to-telomere gap-free reference genome of watermelon and its mutation library provide important resources for gene discovery and breeding
Citrus clementina	angiosperm	301	25000	2n = 2x = 18	23/25 (92%)	https://plants.ensembl.org/Citrus_clementina/Info/Annotation/
Citrus sinensis	angiosperm	336	29875	2n = 2x = 18	20/27 (74.07%)	Somatic variations led to the selection of acidic and acidless orange cultivars , The draft genome of sweet orange (Citrus sinensis)
Cucumis melo	angiosperm	357	28299	2n = 2x = 24	32/33 (96.97%)	https://plants.ensembl.org/Cucumis_melo/Info/Annotation/
Cucumis sativus	angiosperm	226	24317	2n = 2x = 14	26/32 (81.25%)	A chromosome-scale genome assembly of cucumber (Cucumis sativus L.) , https://plants.ensembl.org/Cucumis_sativus/Info/Annotation/
Cucurbita moschata	angiosperm	270	32205	2n = 2x = 40	38/47 (80.85%)	Karyotype Stability and Unbiased Fractionation in the Paleo-Allotetraploid Cucurbita Genomes
Cucurbita pepo	angiosperm	263	27870	2n = 2x = 40	36/47 (76.6%)	De novo assembly of the zucchini genome reveals a whole-genome duplication associated with the origin of the Cucurbita genus
Daucus carota	angiosperm	421	32109	2n = 2x = 18	36/41 (87.8%)	https://plants.ensembl.org/Daucus_carota/Info/Annotation/
Fragaria ananassa	angiosperm	805	108087	2n = 8x = 56	88/96 (91.67%)	https://phytozome-next.jgi.doe.gov/info/Fxananassa_v1_0_a1 , Reannotation of the cultivated strawberry genome and establishment of a strawberry genome database , Origin and evolution of the octoploid strawberry genome
Glycine max	angiosperm	978	55897	2n = 2x = 20	71/75 (94.67%)	https://plants.ensembl.org/Glycine_max/Info/Annotation/
Gossypium hirsutum	angiosperm	2290	72761	2n = 4x =52, AADD	90/93 (96.77%)	Gossypium barbadense and Gossypium hirsutum genomes provide insights into the origin and evolution of allotetraploid cotton , Extensive intraspecific gene order and gene structural variations in upland cotton cultivars
Helianthus annuus	angiosperm	3000	70864	2n = 2x = 34	23/26 (88.46%)	https://plants.ensembl.org/Helianthus_annuus/Info/Annotation/
Hordeum vulgare	angiosperm	4220	35826	2n = 2x = 14	38/38 (100%)	https://plants.ensembl.org/Hordeum_vulgare/Info/Annotation/
Juglans regia	angiosperm	572	40487	2n = 2x = 32	35/37 (94.59%)	https://plants.ensembl.org/Juglans_regia/Info/Annotation/
Malus domestica	angiosperm	702	40624	2n = 2x = 34	17/24 (70.83%)	https://plants.ensembl.org/Malus_domestica_golden/Info/Annotation/
Medicago sativa	angiosperm	2730	164632	2n = 4x = 32	109/120 (90.83%)	Allele-aware chromosome-level genome assembly and efficient transgene-free genome editing for the autotetraploid cultivated alfalfa
Musa acuminata	angiosperm	450	35275	2n = 2x = 22, AA	79/84 (94.05%)	https://plants.ensembl.org/Musa_acuminata/Info/Annotation/
Musa balbisiana	angiosperm	492	35148	2n = 2x = 22, BB	50/63 (79.37%)	Musa balbisiana genome reveals subgenome evolution and functional divergence
Nicotiana tabacum	angiosperm	4695	69500	2n = 4x = 48	47/59 (79.66%)	The tobacco genome sequence and its comparison with those of tomato and potato , A reference genome for Nicotiana tabacum enables map-based cloning of homeologous loci implicated in nitrogen utilization efficiency
Oryza sativa Japonica	angiosperm	374	42189	2n = 2x = 24	37/40 (92.5%)	https://phytozome-next.jgi.doe.gov/info/Osativa_v7_0
Phyllostachys edulis	angiosperm	2050	31987	2n = 2x = 48	27/31 (87.1%)	The draft genome of the fast-growing non-timber forest species moso bamboo (Phyllostachys heterocycla)
Populus trichocarpa	angiosperm	434	41335	2n = 2x = 38	41/52 (78.85%)	https://plants.ensembl.org/Populus_trichocarpa/Info/Annotation/
Prunus armeniaca	angiosperm	222	30436	2n = 2x = 16	20/25 (80%)	The apricot (Prunus armeniaca L.) genome elucidates Rosaceae evolution and beta-carotenoid synthesis
Prunus persica	angiosperm	227	26873	2n = 2x = 16	21/25 (84%)	https://plants.ensembl.org/Prunus_persica/Info/Annotation/ , De novo chromosome-level genome of a semi-dwarf cultivar of Prunus persica identifies the aquaporin PpTIP2 as responsible for temperature-sensitive semi-dwarf trait and PpB3-1 for flower type and size
Prunus salicina	angiosperm	282	29708	2n = 2x = 16	24/28 (85.71%)	The genome of low-chill Chinese plum 'Sanyueli' (Prunus salicina Lindl.) provides insights into the regulation of the chilling requirement of flower buds , Chromosome-level draft genome of a diploid plum (Prunus salicina)
Pyrus communis	angiosperm	600	45981	2n = 2x = 34	23/29 (79.31%)	Building a foundation for gene family analysis in Rosaceae genomes with a novel workflow: A case study in Pyrus architecture genes
Rosa rugosa	angiosperm	382	39704	2n = 2x = 14	27/29 (93.1%)	A chromosome-level genome assembly of rugged rose (Rosa rugosa) provides insights into its evolution, ecology, and floral characteristics , http://eplantftp.njau.edu.cn/Rosa_rugosa/
Solanum lycopersicum	angiosperm	801	36648	2n = 2x = 24	31/35 (88.57%)	Graph pangenome captures missing heritability and empowers tomato breeding , https://phytozome-next.jgi.doe.gov/info/Slycopersicum_ITAG5_0
Solanum melongena	angiosperm	1170	36582	2n = 2x = 24	31/36 (86.11%)	A high-quality chromosome-level genome assembly reveals genetics for important traits in eggplant , A high-quality genome assembly of the eggplant provides insights into the molecular basis of disease resistance and chlorogenic acid synthesis
Solanum tuberosum	angiosperm	773	40155	2n = 2x = 24	36/37 (97.3%)	The gap-free potato genome assembly reveals large tandem gene clusters of agronomical importance in highly repeated genomic regions , https://plants.ensembl.org/Solanum_tuberosum/Info/Annotation/ , https://phytozome-next.jgi.doe.gov/info/Stuberosum_v4_03
Sorghum bicolor	angiosperm	708	34118	2n = 2x = 20	36/42 (85.71%)	https://plants.ensembl.org/Sorghum_bicolor/Info/Annotation/
Spinacia oleracea	angiosperm	894	28964	2n = 2x = 12	19/22 (86.36%)	Genomic analyses provide insights into spinach domestication and the genetic basis of agronomic traits
Triticum aestivum	angiosperm	14540	107891	2n = 6x = 42, AABBDD	103/113 (91.15%)	https://plants.ensembl.org/Triticum_aestivum/Info/Annotation/
Vicia faba	angiosperm	11900	34221	2n = 2x = 12	31/31 (100%)	The giant diploid faba genome unlocks variation in a global protein crop
Vigna radiata	angiosperm	463	22368	2n = 2x = 22	13/18 (72.22%)	https://plants.ensembl.org/Vigna_radiata/Info/Annotation/
Vigna unguiculata	angiosperm	519	31814	2n = 2x = 22	27/37 (72.97%)	https://plants.ensembl.org/Vigna_unguiculata/Info/Annotation/
Vitis vinifera	angiosperm	475	35134	2n = 2x = 38	24/26 (92.31%)	https://plants.ensembl.org/Vitis_vinifera/Info/Annotation/
Zea mays	angiosperm	2180	39756	2n = 2x = 20	52/58 (89.66%)	https://plants.ensembl.org/Zea_mays/Info/Annotation/
