# Supplementary material for: Large-Scale Identification and Characterization Analysis of VQ Family Genes in Plants, Especially Gymnosperms
Source: Int J Mol Sci. 2023 Oct 6;24(19):14968. doi: 10.3390/ijms241914968 (PMC10573558; doi:10.3390/ijms241914968)
Supplement: Supplementary file 1 [file ijms-24-14968-s001.zip › Table S3.xlsx]

## Sheet: Table S3
Table S3. The exon-intron information of VQ genes in four kinds of tea plants.
Name	GeneID	Intron-free (Y/N)	Resource
Longjing 43 (Ratio of intron-free VQ genes is 15%)	GWHTACFB001355	Y	Population sequencing enhances understanding of tea plant evolution
	GWHTACFB025433	N
	GWHTACFB007185	N
	GWHTACFB015832	N
	GWHTACFB024229	N
	GWHTACFB009948	N
	GWHTACFB002642	Y
	GWHTACFB011798	N
	GWHTACFB008896	N
	GWHTACFB009215	N
	GWHTACFB006031	N
	GWHTACFB023896	Y
	GWHTACFB008401	N
	GWHTACFB007249	N
	GWHTACFB011799	N
	GWHTACFB027007	N
	GWHTACFB022417	N
	GWHTACFB021418	N
	GWHTACFB014770	N
	GWHTACFB021164	N
Shuchazao (Ratio of intron-free VQ genes is 92.59%)	CSS0034671	Y	The Reference Genome of Tea Plant and Resequencing of 81 Diverse Accessions Provide Insights into Its Genome Evolution and Adaptation
	CSS0038492	Y
	CSS0033077	Y
	CSS0036966	Y
	CSS0032574	Y
	CSS0001226	Y
	CSS0040830	Y
	CSS0036189	Y
	CSS0012233	Y
	CSS0012392	Y
	CSS0006118	N
	CSS0032299	Y
	CSS0020698	Y
	CSS0014279	Y
	CSS0037727	Y
	CSS0039799	Y
	CSS0010652	Y
	CSS0038826	Y
	CSS0032268	Y
	CSS0006559	Y
	CSS0044165	Y
	CSS0041178	Y
	CSS0041918	N
	CSS0009778	Y
	CSS0008885	Y
	CSS0032000	Y
	CSS0046120	Y
Yunkang 10 (Ratio of intron-free VQ genes is 100%)	CSA009532	Y	The Tea Tree Genome Provides Insights into Tea Flavor and Independent Evolution of Caffeine Biosynthesis
	CSA011585	Y
	CSA016877	Y
	CSA016333	Y
	CSA012111	Y
	CSA009543	Y
	CSA013236	Y
Biyun (Ratio of intron-free VQ genes is 75%)	GWHTAMJR022925	Y	The Chromosome-Level Reference Genome of Tea Tree Unveils Recent Bursts of Non-autonomous LTR Retrotransposons in Driving Genome Size Evolution
	GWHTAMJR004839	N
	GWHTAMJR025380	Y
	GWHTAMJR022709	Y
	GWHTAMJR038358	N
	GWHTAMJR022650	Y
	GWHTAMJR014452	Y
	GWHTAMJR040413	Y
Tieguanyin (Ratio of intron-free VQ genes is 97.14%)	GWHGASIV012368	Y	Haplotype-resolved genome assembly provides insights into evolutionary history of the tea plant Camellia sinensis
	GWHGASIV002369	Y
	GWHGASIV029754	Y
	GWHGASIV038869	Y
	GWHGASIV012149	Y
	GWHGASIV022433	Y
	GWHGASIV029997	N
	GWHGASIV045509	Y
	GWHGASIV020683	Y
	GWHGASIV044239	Y
	GWHGASIV044243	Y
	GWHGASIV033565	Y
	GWHGASIV005489	Y
	GWHGASIV018966	Y
	GWHGASIV026942	Y
	GWHGASIV031520	Y
	GWHGASIV005551	Y
	GWHGASIV041954	Y
	GWHGASIV030071	Y
	GWHGASIV010070	Y
	GWHGASIV009586	Y
	GWHGASIV025691	Y
	GWHGASIV037708	Y
	GWHGASIV015713	Y
	GWHGASIV022949	Y
	GWHGASIV041046	Y
	GWHGASIV012041	Y
	GWHGASIV022274	Y
	GWHGASIV038956	Y
	GWHGASIV021258	Y
	GWHGASIV000155	Y
	GWHGASIV027533	Y
	GWHGASIV004777	Y
	GWHGASIV023215	Y
	GWHGASIV003069	Y
