# Supplementary material for: Large-Scale Identification and Characterization Analysis of VQ Family Genes in Plants, Especially Gymnosperms
Source: Int J Mol Sci. 2023 Oct 6;24(19):14968. doi: 10.3390/ijms241914968 (PMC10573558; doi:10.3390/ijms241914968)
Supplement: Supplementary file 1 [file ijms-24-14968-s001.zip › Table S4.xlsx]

## Sheet: Table S4
Table S4. The molecular characterization and subcellular localization of VQ proteins in three gymnosperms.
Species	Gene ID	Gene name	Chr. No.	Motif type	Length (aa)	MW (kDa)	pI	Subcellular localization
Ginkgo biloba	GBchr2.1670	GbVQ1	Chr2	LTG	444	49.1347	7.47	Nucleus
	GBchr3.24	GbVQ2	Chr3	LTG	230	25.8492	9.3	Nucleus
	GBchr3.755	GbVQ3	Chr3	LTG	304	32.2837	10.43	Cytoplasm|Nucleus
	GBchr3.784	GbVQ4	Chr3	VTG	407	44.4524	8.34	Nucleus
	GBchr3.1211	GbVQ5	Chr3	LTG	211	23.6048	6.7	Nucleus
	GBchr3.1213	GbVQ6	Chr3	LTG	209	23.2301	5.48	Nucleus
	GBchr3.1214	GbVQ7	Chr3	LTG	182	20.2227	6.36	Nucleus
	GBchr3.1218	GbVQ8	Chr3	LTG	258	29.1449	8.9	Nucleus
	GBchr3.1322	GbVQ9	Chr3	LTG	291	32.5386	8.08	Nucleus
	GBchr3.1414	GbVQ10	Chr3	LTG	343	36.513	8.65	Cytoplasm|Nucleus
	GBchr4.589	GbVQ11	Chr4	LTG	292	31.3109	8.65	Cytoplasm|Nucleus
	GBchr7.1604	GbVQ12	Chr7	LTG	467	50.8851	10.09	Cytoplasm|Nucleus
	GBchr7.1815	GbVQ13	Chr7	LTG	272	29.5821	9.56	Cytoplasm|Nucleus
	GBchr7.1911	GbVQ14	Chr7	LTG	162	18.3277	5.33	Nucleus
	GBchr7.1912	GbVQ15	Chr7	LTG	158	17.889	5.04	Nucleus
	GBchr7.1913	GbVQ16	Chr7	LTG	144	16.0461	5.7	Nucleus
	GBchr8.1327	GbVQ17	Chr8	LTG	239	26.6139	6.83	Nucleus
	GBchr8.1328	GbVQ18	Chr8	LTG	269	29.684	6.63	Nucleus
	GBchr8.1329	GbVQ19	Chr8	LTG	126	14.4312	9.6	Nucleus
	GBchr9.1302	GbVQ20	Chr9	LTG	220	24.3393	6.1	Nucleus
	GBchr10.932	GbVQ21	Chr10	LTG	183	20.812	4.83	Nucleus
	GBchr10.1573	GbVQ22	Chr10	FTG	256	27.8244	9.35	Nucleus
	GBchr10.1574	GbVQ23	Chr10	FTG	241	26.4107	9.65	Nucleus
	GBchr10.1576	GbVQ24	Chr10	FTG	341	37.3288	7.7	Nucleus
	GBchr10.1577	GbVQ25	Chr10	FTG	297	32.4424	6.79	Nucleus
	GBchr10.1578	GbVQ26	Chr10	FTG	311	33.0859	9.1	Nucleus
	GBchr10.1579	GbVQ27	Chr10	FTG	308	32.7766	8.88	Nucleus
	GBchr10.1591	GbVQ28	Chr10	YTG	295	32.1851	5.86	Cytoplasm|Nucleus
	GBchr10.1592	GbVQ29	Chr10	FTG	311	33.1872	5.63	Nucleus
	GBchr11.56	GbVQ30	Chr11	VTG	427	45.586	8.24	Nucleus
	GBchr11.503	GbVQ31	Chr11	LTG	191	21.3237	5.22	Nucleus
	GBchr11.954	GbVQ32	Chr11	FTG	519	54.5058	6.65	Nucleus
	GBchr11.1591	GbVQ33	Chr11	LTG	252	27.2715	9.81	Cytoplasm|Nucleus
	GBchr12.218	GbVQ34	Chr12	LTG	448	48.5286	9.94	Cytoplasm|Nucleus
Taxus chinensis	KAH9331082	TcVQ1	Chr1	LTG	134	15.1783	8.94	Nucleus
	KAH9331098	TcVQ2	Chr1	LTG	171	18.8241	9.85	Cytoplasm|Nucleus
	KAH9331419	TcVQ3	Chr1	LTG	188	20.5461	8.83	Nucleus
	KAH9331422	TcVQ4	Chr1	LTG	111	12.2828	10.09	Nucleus
	KAH9331543	TcVQ5	Chr1	FTA	155	17.3823	5.06	Nucleus
	KAH9302255	TcVQ6	Chr4	LTG	183	20.578	5.35	Nucleus
	KAH9302257	TcVQ7	Chr4	LTG	229	25.8171	9.61	Nucleus
	KAH9321126	TcVQ8	Chr5	LTG	132	14.9459	5.91	Nucleus
	KAH9317577	TcVQ9	Chr6	VTG	243	27.1967	9.38	Nucleus
	KAH9319195	TcVQ10	Chr6	LTG	113	12.376	8.54	Nucleus
	KAH9319196	TcVQ11	Chr6	LTG	231	25.9724	5.91	Nucleus
	KAH9319197	TcVQ12	Chr6	LTG	110	12.2588	8.93	Nucleus
	KAH9315798	TcVQ13	Chr7	FTG	174	19.3456	8.75	Nucleus
	KAH9315819	TcVQ14	Chr7	FTG	201	21.8875	9.91	Nucleus
	KAH9297726	TcVQ15	Chr9	FTG	186	20.0446	10.27	Nucleus
	KAH9298580	TcVQ16	Chr9	LTG	132	14.8734	9.71	Nucleus
	KAH9294919	TcVQ17	Chr12	LTG	119	12.8717	9.01	Nucleus
	KAH9293151	TcVQ18	Unanchored	LTG	160	18.3028	9.93	Nucleus
Pinus tabuliformis	Pt1G46530	PtVQ1	Chr1	LTG	255	28.167	8.49	Nucleus
	Pt1G46540	PtVQ2	Chr1	LTG	263	28.6866	8.33	Nucleus
	Pt1G46550	PtVQ3	Chr1	LTG	203	22.3936	9.2	Nucleus
	Pt1G46590	PtVQ4	Chr1	LTG	246	26.9785	6.36	Nucleus
	Pt2G29550	PtVQ5	Chr2	LTG	174	19.7164	9.49	Nucleus
	Pt3G55180	PtVQ6	Chr3	LTG	283	29.4262	10.55	Cytoplasm|Nucleus
	Pt3G55240	PtVQ7	Chr3	LTG	317	33.2195	9.65	Cytoplasm|Nucleus
	Pt3G55250	PtVQ8	Chr3	LTG	317	33.2195	9.65	Cytoplasm|Nucleus
	Pt3G63490	PtVQ9	Chr3	LTG	232	25.1636	9.04	Cytoplasm|Nucleus
	Pt4G33030	PtVQ10	Chr4	LTG	232	25.1884	6.96	Nucleus
	Pt4G33080	PtVQ11	Chr4	LTG	121	13.0828	9.3	Nucleus
	Pt4G41310	PtVQ12	Chr4	FTG	206	22.1508	9.73	Nucleus
	Pt4G54630	PtVQ13	Chr4	LTG	709	76.1019	9.22	Cytoplasm|Nucleus
	Pt5G01380	PtVQ14	Chr5	VTG	389	41.4062	6.51	Nucleus
	Pt5G01390	PtVQ15	Chr5	VTG	322	34.1596	9.44	Nucleus
	Pt5G07830	PtVQ16	Chr5	LTG	174	19.7234	9.49	Nucleus
	Pt5G07840	PtVQ17	Chr5	LTG	174	19.7435	9.69	Nucleus
	Pt5G10220	PtVQ18	Chr5	LTG	166	18.6151	5.48	Nucleus
	Pt5G10320	PtVQ19	Chr5	LTG	166	18.5249	5.27	Nucleus
	Pt5G10330	PtVQ20	Chr5	LTG	138	15.6007	9.11	Nucleus
	Pt5G10370	PtVQ21	Chr5	LTG	174	19.3416	6.08	Nucleus
	Pt5G10390	PtVQ22	Chr5	LTG	174	19.536	8.44	Nucleus
	Pt5G10430	PtVQ23	Chr5	LTG	168	19.0665	6.96	Nucleus
	Pt5G10480	PtVQ24	Chr5	LTG	175	19.032	5.07	Nucleus
	Pt5G10520	PtVQ25	Chr5	LTG	188	21.0966	5.57	Nucleus
	Pt5G21380	PtVQ26	Chr5	FTG	310	33.2329	9.68	Nucleus
	Pt5G60610	PtVQ27	Chr5	LTG	272	29.9763	9.95	Cytoplasm|Nucleus
	Pt6G48670	PtVQ28	Chr6	FTG	213	23.2933	5.84	Nucleus
	Pt6G58630	PtVQ29	Chr6	LTG	338	35.5053	10.7	Cytoplasm|Nucleus
	Pt6G58720	PtVQ30	Chr6	LTG	338	35.5333	10.82	Cytoplasm|Nucleus
	Pt7G06290	PtVQ31	Chr7	LTG	305	32.1545	11.03	Cytoplasm|Nucleus
	Pt7G06410	PtVQ32	Chr7	LTG	305	32.1816	11.03	Cytoplasm|Nucleus
	Pt7G18060	PtVQ33	Chr7	MTG	239	25.8509	7.81	Nucleus
	Pt7G18140	PtVQ34	Chr7	MTG	295	31.8375	9.14	Nucleus
	Pt7G18260	PtVQ35	Chr7	MTG	198	21.6166	10.58	Nucleus
	Pt8G18180	PtVQ36	Chr8	FTG	328	35.1828	6.59	Nucleus
	Pt8G18230	PtVQ37	Chr8	FTG	376	39.4103	8.85	Nucleus
	Pt8G18240	PtVQ38	Chr8	FTG	376	39.4103	8.85	Nucleus
	Pt8G18260	PtVQ39	Chr8	FTG	320	33.1823	8.59	Nucleus
	Pt8G18300	PtVQ40	Chr8	FTG	255	26.9815	9.86	Nucleus
	Pt8G18690	PtVQ41	Chr8	FTG	216	23.6095	8.61	Nucleus
	Pt8G18700	PtVQ42	Chr8	FTG	166	18.1495	10.33	Nucleus
	Pt8G18710	PtVQ43	Chr8	FTG	209	23.2562	9.17	Nucleus
	Pt8G18730	PtVQ44	Chr8	FTG	259	27.7848	8.55	Nucleus
	Pt8G18740	PtVQ45	Chr8	FTG	259	28.1072	8.55	Nucleus
	Pt8G18750	PtVQ46	Chr8	FTG	252	27.3175	9.37	Nucleus
	Pt8G19210	PtVQ47	Chr8	LTG	181	19.9396	6.42	Nucleus
	Pt8G21110	PtVQ48	Chr8	FTG	285	30.6312	9.51	Nucleus
	Pt8G21120	PtVQ49	Chr8	FTG	268	28.731	9.54	Nucleus
	Pt8G21130	PtVQ50	Chr8	FTG	285	30.6282	9.3	Nucleus
	Pt8G21150	PtVQ51	Chr8	FTG	182	20.2637	9.2	Nucleus
	Pt8G21160	PtVQ52	Chr8	FTG	235	25.3546	8.63	Nucleus
	Pt8G21170	PtVQ53	Chr8	FTG	319	34.7025	9.32	Nucleus
	Pt9G09310	PtVQ54	Chr9	LTG	219	24.8157	5.35	Nucleus
	Pt9G09450	PtVQ55	Chr9	LTG	219	24.8157	5.35	Nucleus
	PtXG16670	PtVQ56	Chr10	LTG	300	31.8234	9.07	Cytoplasm|Nucleus
	PtXG16680	PtVQ57	Chr10	LTG	300	31.8234	9.07	Cytoplasm|Nucleus
	PtXG48840	PtVQ58	Chr10	LTG	221	23.952	7.84	Cytoplasm|Nucleus
	PtJG23180	PtVQ59	Chr11	LTG	305	32.3397	8.84	Cytoplasm|Nucleus
	PtJG23190	PtVQ60	Chr11	LTG	305	32.3397	8.84	Cytoplasm|Nucleus
	Pt0G14080	PtVQ61	Unanchored	FTG	259	27.8469	7.83	Nucleus
	Pt0G14090	PtVQ62	Unanchored	FTG	259	28.0211	8.55	Nucleus
	Pt0G36030	PtVQ63	Unanchored	LTG	260	28.7592	5.67	Nucleus
	Pt0G41750	PtVQ64	Unanchored	MTG	443	47.9036	8.79	Nucleus
