# Supplementary material for: Large-Scale Identification and Characterization Analysis of VQ Family Genes in Plants, Especially Gymnosperms
Source: Int J Mol Sci. 2023 Oct 6;24(19):14968. doi: 10.3390/ijms241914968 (PMC10573558; doi:10.3390/ijms241914968)
Supplement: Supplementary file 1 [file ijms-24-14968-s001.zip › Table S5.xlsx]

## Sheet: Table S5
Table S5. Accession number and data source of RNA-seq data.
Species	ID	Accession	Run title	Data source
Ginkgo biloba	1	SAMC851806	Leaf/April	https://ngdc.cncb.ac.cn/
	2	SAMC851807	Leaf/May	https://ngdc.cncb.ac.cn/
	3	SAMC851808	Leaf/June	https://ngdc.cncb.ac.cn/
	4	SAMC851809	Leaf/July	https://ngdc.cncb.ac.cn/
	5	SAMC851810	Leaf/August	https://ngdc.cncb.ac.cn/
	6	SAMC851811	Leaf/September	https://ngdc.cncb.ac.cn/
	7	SAMC851812	Leaf/October	https://ngdc.cncb.ac.cn/
	8	SAMC851813	Inflorescence/April	https://ngdc.cncb.ac.cn/
	9	SAMC851814	Inflorescence/April	https://ngdc.cncb.ac.cn/
	10	SAMC851815	Seedling root	https://ngdc.cncb.ac.cn/
	11	SAMC851816	Long branch/Late May	https://ngdc.cncb.ac.cn/
	12	SAMC851817	Spur shoots/Late May	https://ngdc.cncb.ac.cn/
	13	SAMC851818	Newly flush shoot/July	https://ngdc.cncb.ac.cn/
	14	SAMC851819	Bark/July	https://ngdc.cncb.ac.cn/
	15	SAMC851820	Endosperm/August	https://ngdc.cncb.ac.cn/
	16	SAMC851821	Seed/May	https://ngdc.cncb.ac.cn/
	17	SAMC851822	Seed/June	https://ngdc.cncb.ac.cn/
	18	SAMC851823	Seed/July	https://ngdc.cncb.ac.cn/
Taxus chinensis	1	SAMC271150	bark of female	https://ngdc.cncb.ac.cn/
	2	SAMC271151	bark of female	https://ngdc.cncb.ac.cn/
	3	SAMC271152	bark of female	https://ngdc.cncb.ac.cn/
	4	SAMC271153	root of female	https://ngdc.cncb.ac.cn/
	5	SAMC271154	root of female	https://ngdc.cncb.ac.cn/
	6	SAMC271155	root of female	https://ngdc.cncb.ac.cn/
	7	SAMC271156	strobilus of female	https://ngdc.cncb.ac.cn/
	8	SAMC271157	strobilus of female	https://ngdc.cncb.ac.cn/
	9	SAMC271158	strobilus of female	https://ngdc.cncb.ac.cn/
	10	SAMC271159	leaf of female	https://ngdc.cncb.ac.cn/
	11	SAMC271160	leaf of female	https://ngdc.cncb.ac.cn/
	12	SAMC271161	leaf of female	https://ngdc.cncb.ac.cn/
	13	SAMC271162	bark of male	https://ngdc.cncb.ac.cn/
	14	SAMC271163	bark of male	https://ngdc.cncb.ac.cn/
	15	SAMC271164	bark of male	https://ngdc.cncb.ac.cn/
	16	SAMC271165	strobili of male	https://ngdc.cncb.ac.cn/
	17	SAMC271166	strobili of male	https://ngdc.cncb.ac.cn/
	18	SAMC271167	strobili of male	https://ngdc.cncb.ac.cn/
	19	SAMC271168	leaf of male	https://ngdc.cncb.ac.cn/
	20	SAMC271169	leaf of male	https://ngdc.cncb.ac.cn/
	21	SAMC271170	leaf of male	https://ngdc.cncb.ac.cn/
	22	SAMC271171	root of male	https://ngdc.cncb.ac.cn/
	23	SAMC271172	root of male	https://ngdc.cncb.ac.cn/
	24	SAMC271173	root of male	https://ngdc.cncb.ac.cn/
Pinus tabulaeformis	1	CRR283330	root	https://ngdc.cncb.ac.cn/
	2	CRR283331	root	https://ngdc.cncb.ac.cn/
	3	CRR283332	root	https://ngdc.cncb.ac.cn/
	4	SRX16296834	buds of 2-year-old	https://ngdc.cncb.ac.cn/
	5	SRX16296825	buds of 5-year-old	https://ngdc.cncb.ac.cn/
	6	SRX16296827	buds of 14-year-old	https://ngdc.cncb.ac.cn/
	7	SRX16296832	buds of 35-year-old	https://ngdc.cncb.ac.cn/
	8	SRX5314228	Male cones of earlier pollen shedding trees	https://ngdc.cncb.ac.cn/
	9	SRX5314219	Male cones of earlier pollen shedding trees	https://ngdc.cncb.ac.cn/
	10	SRX5314209	Male cones of earlier pollen shedding trees	https://ngdc.cncb.ac.cn/
	11	SRX5314231	Needles of earlier pollen shedding trees	https://ngdc.cncb.ac.cn/
	12	SRX5314187	Needles of earlier pollen shedding trees	https://ngdc.cncb.ac.cn/
	13	SRX5314270	Needles of earlier pollen shedding trees	https://ngdc.cncb.ac.cn/
	14	SRX5314213	Male cones of late pollen shedding trees	https://ngdc.cncb.ac.cn/
	15	SRX5314205	Male cones of late pollen shedding trees	https://ngdc.cncb.ac.cn/
	16	SRX5314207	Male cones of late pollen shedding trees	https://ngdc.cncb.ac.cn/
	17	SRX5314255	Needles of late pollen shedding trees	https://ngdc.cncb.ac.cn/
	18	SRX5314250	Needles of late pollen shedding trees	https://ngdc.cncb.ac.cn/
	19	SRX5314248	Needles of late pollen shedding trees	https://ngdc.cncb.ac.cn/
