# Supplementary material for: Large-Scale Identification and Characterization Analysis of VQ Family Genes in Plants, Especially Gymnosperms
Source: Int J Mol Sci. 2023 Oct 6;24(19):14968. doi: 10.3390/ijms241914968 (PMC10573558; doi:10.3390/ijms241914968)
Supplement: Supplementary file 1 [file ijms-24-14968-s001.zip › Table S6.xlsx]

## Sheet: Table S6
Table S6. RNA-seq data analysis of VQ genes expression levels (TPM) in different tissues of Ginkgo biloba.
geneID	Leaf/April	Leaf/May	Leaf/June	Leaf/July	Leaf/August	Leaf/September	Leaf/October	Inflorescence/April	Inflorescence/April	Seedling root	Long branch/Late May	Spur shoots/Late May	Newly flush shoot/July	Bark/July	Endosperm/August	Seed/May	Seed/June	Seed/July
GBchr10.1573	0.183208	0	1.44242	3.27089	1.3599	1.87637	3.15384	0.200362	0.190288	0.948647	0.403125	0.542487	0	0.202482	0	0	0	0.801617
GBchr10.1574	0.22794	0	7.04154	2.64984	3.76767	6.49299	18.717	0	0	0	0	0	0	0	0	0	0	0
GBchr10.1576	0.320971	0	0	0	0	0.23019	0	2.17566	0	0.020249	4.81314	8.57461	0.505004	0.296698	0	0	0	0
GBchr10.1577	0.175558	0.194198	6.96293	6.33396	2.891	4.89899	12.4113	0.061713	0.302528	0.085633	5.98923	3.16644	0.369033	0	0	0	0.117715	0.159219
GBchr10.1578	2.72274	1.70004	1.49712	1.50747	2.29023	5.40518	1.21286	0.274284	0.386747	6.63855	9.07662	19.9437	30.7612	24.4316	0.245716	2.60134	1.48974	0.886114
GBchr10.1579	3.68527	10.7896	16.6736	9.63569	9.13159	22.8116	17.2413	13.5291	22.859	27.3533	18.5692	32.9587	37.9881	56.1802	0.621546	16.9758	5.57642	5.08912
GBchr10.1591	0	0	0	0.184691	0	0	0.068611	0	0	0.066662	0	0.243687	0	0	0	0	0	0
GBchr10.1592	2.98235	9.97422	1.57626	2.3386	1.71019	1.45808	0.237448	4.23136	13.976	0	2.9798	1.59903	6.5764	14.7857	0.107074	29.7688	23.9052	60.2926
GBchr10.932	0	0	0.350418	1.20231	0.07079	0.55021	0.203388	0.070963	0.110069	0.152608	0.077092	0	0	0	0	0	0	0
GBchr11.1591	0.782874	1.46536	17.8744	26.4029	16.5449	113.33	128.738	6.93649	3.58984	4.8171	6.58521	5.34454	3.31767	1.42446	2.26053	0.485299	1.89554	2.39091
GBchr11.503	2.91123	7.68656	19.791	55.2759	52.0738	34.9702	34.2863	4.90538	12.5039	0	0	0	0	0	0	1.00175	2.25437	2.41772
GBchr11.56	24.4457	82.3469	49.6507	114.459	108.895	163.046	261.38	99.8277	223.239	46.2798	145.309	265.788	47.6755	70.7251	4.50195	28.2089	51.4778	94.3431
GBchr11.954	10.4422	8.09005	2.45891	0.596798	0.720207	1.89047	1.99603	8.72718	11.6357	21.3531	52.0738	65.1851	86.4396	83.0317	6.2911	12.2862	12.4006	3.84689
GBchr12.218	14.2143	17.6734	26.0265	26.7823	19.0627	26.7482	18.2788	13.4811	16.8277	21.2049	26.4567	33.6354	50.5985	82.47	5.61642	18.0464	12.8388	17.0093
GBchr2.1670	0.182122	0	0	0	0	0	0.082276	6.39296	0	0	0	0	0	0	0.171679	0	0	0
GBchr3.1211	0.077496	0.377351	0	0.136671	0	0	0.067462	0	0	0.249691	0.655227	0	0.156359	0.89012	0	0	0	0
GBchr3.1213	0	0	0	0	0	0.331306	0.454483	0	0.276666	0	2.05945	2.23389	0	0.070965	0	0	0	0.281691
GBchr3.1214	0	0.125564	0.030225	0.278819	0.449737	0.307166	2.3055	0	0.262587	0	0.284217	0.194577	0	0	0	0.121187	0	0.610586
GBchr3.1218	0	0	0	0	0	0	0	0	0	6.23616	0.283984	0.208243	0	0.151098	0	0	0	0
GBchr3.1322	7.14113	11.3853	11.9647	20.4857	17.644	29.6656	49.7621	21.9542	17.1673	9.4176	0.555958	1.47363	0.073082	0.936286	0.395186	0.889985	0.4116	0.366483
GBchr3.1414	49.2337	56.5507	93.118	68.86	67.5022	56.0678	44.4634	39.1031	55.6653	206.874	105.427	132.439	315.132	134.4	13.1638	71.0981	76.3034	89.7768
GBchr3.24	0	0.769534	0.368398	1.07049	0.874246	1.30032	1.1037	0	0.094807	0	0	0	0	0	0	0.241321	0.536088	0.194729
GBchr3.755	18.1961	24.8833	103.84	74.6497	92.2558	94.9305	113.992	34.4919	39.6529	18.6747	38.0748	49.4943	112.217	116.158	0.008728	5.25013	3.44539	3.90393
GBchr3.784	0.332487	0	1.4769	2.48197	1.60642	3.33325	11.0742	0.39996	0.041691	9.47182	0.612418	1.26225	0.259427	0.131107	0.245315	0.185303	0	0.260777
GBchr4.589	8.48191	8.65061	13.0514	6.80775	12.7067	10.4297	4.97068	4.64299	9.67955	7.72483	33.9347	49.5157	80.6757	104.344	1.68846	10.9888	6.42612	5.72034
GBchr7.1604	1.97666	3.35304	25.3197	23.3521	30.3031	50.2127	106.005	5.4469	25.8806	4.21073	11.3083	16.3707	3.03654	3.94078	0.386206	1.54395	1.99034	4.45383
GBchr7.1815	19.2945	27.5865	8.90186	33.4279	20.0779	59.7878	53.3533	22.3101	44.6327	15.5568	65.723	80.4238	21.3069	26.7897	0.139434	40.3309	19.4079	67.207
GBchr7.1911	0.160479	0.328932	2.46112	13.206	12.8185	6.52507	10.3676	2.17601	0.345354	0	0	0	0	0	0	0	0	0.337712
GBchr7.1912	0.4618	0	1.63896	3.88066	2.88172	2.26643	5.94383	0.155759	0.100295	0	0.348265	0	0	0.156974	0	0	0	0
GBchr7.1913	0	0.110049	0	0.153323	1.26716	0.327562	1.42887	0.472654	0.197229	0	0	0	0	0.060997	0	0	0	0
GBchr8.1327	0	0.57357	3.13034	5.89205	2.58058	4.51785	10.0697	0.171644	0.248063	0	0.24386	0.038727	0	0	0	0	0	0
GBchr8.1328	0	0.089045	3.78807	8.44864	5.40098	5.88097	27.0673	0.815534	1.1029	3.43445	0.116749	0.282669	0	0.201932	0.111406	0	0.080221	1.12133
GBchr8.1329	0.66416	1.55467	20.3823	18.7049	12.3065	22.8201	17.0324	0	0.579279	24.5012	0	0	0	0	0	0.182561	0	4.84548
GBchr9.1302	0	0.123229	0	0	0.148128	0	0	0	0.039446	0.517678	0	0	0	0	1.94104	0.618515	3.59857	0
