# Supplementary material for: Large-Scale Identification and Characterization Analysis of VQ Family Genes in Plants, Especially Gymnosperms
Source: Int J Mol Sci. 2023 Oct 6;24(19):14968. doi: 10.3390/ijms241914968 (PMC10573558; doi:10.3390/ijms241914968)
Supplement: Supplementary file 1 [file ijms-24-14968-s001.zip › Table S7.xlsx]

## Sheet: Table S7
Table S7. RNA-seq data analysis of VQ genes expression levels (TPM) in different tissues of Taxus chinensis.
geneID	bark of female	bark of female	bark of female	bark of male	bark of male	bark of male	root of female	root of female	root of female	root of male	root of male	root of male	strobilus of female	strobilus of female	strobilus of female	strobili of male	strobili of male	strobili of male	leaf of female	leaf of female	leaf of female	leaf of male	leaf of male	leaf of male
KAH9331082	3.65952	2.26413	4.22554	0.89737	0.518647	0.95507	1.83219	4.05428	4.61471	0.340946	0.368836	0	0.791845	1.29523	1.48357	0.17693	0.479693	0.407405	11.0936	7.25896	8.79558	11.8682	7.15469	9.24406
KAH9331098	63.5863	59.4062	54.0281	47.2712	54.6341	52.598	113.687	98.3743	151.246	95.6227	95.5562	83.6418	41.6161	33.1394	35.2307	19.9228	20.6878	34.5749	50.5024	105.957	111.042	54.0089	59.2262	30.5703
KAH9331419	287.186	253.974	293.962	210.531	223.812	222.184	100.855	99.4716	158.567	59.8006	64.4303	53.636	42.1223	34.1567	30.1646	28.2978	33.2154	37.6977	46.7787	44.4145	55.6255	50.3766	68.6638	53.8781
KAH9331422	4.34412	7.84529	6.41888	0.980497	1.08948	1.64145	11.0499	11.1043	14.0992	7.05961	4.77208	10.0173	6.50122	6.89554	2.15307	77.3725	80.8674	47.4645	44.9887	117.841	58.8767	18.2583	36.0437	15.0321
KAH9331543	0	0	0	0	0	0	0	0	0	0	0	0	1.6233	3.27097	2.88261	5.26682	2.32948	1.67327	5.10664	2.86305	0.744613	1.56159	1.92634	1.17202
KAH9302255	0	0	0	0.343891	0.118422	0	2.05464	2.67528	3.14024	1.28878	2.59771	2.38524	0	0.121006	0.129774	0	0	0	0	0.129667	0	0	0	0.341966
KAH9302257	0	0	0	0	0	0	0	0	0	0	0	0	0.678772	0.144353	0.068309	0	0	0	0	0	0	0	0	0
KAH9321126	0	0	0	0	0	0	0.688791	1.02705	0.303712	0.132504	0.833184	0	0.245053	0.037108	0	0	0	0	7.94505	3.05344	4.02017	7.22456	3.90543	4.24457
KAH9317577	61.9405	57.7889	62.4187	51.4319	50.4674	47.6948	103.698	90.0987	136.106	54.312	50.7342	50.7552	41.1768	33.896	26.6162	64.6823	67.3661	78.9088	88.7684	125.942	105.512	96.348	122.709	87.9569
KAH9319195	0	0	0	0	0	0	0	0	0	0	0	0	0	0	0	0	0	0	0	0	0.125307	0	0.236566	0
KAH9319196	2.13141	1.87714	2.36699	2.77465	3.13519	2.59161	6.19963	5.09835	6.97481	7.31378	14.7457	14.736	0.264247	0.175946	0.384568	1.04623	1.07746	1.05927	1.86293	1.61561	0.880112	0.144563	1.01582	0.55599
KAH9319197	0.739681	0.374799	0.972307	0	0	0	2.40566	2.55073	1.81821	0	0	0	0	0	0	0	0	0	0	0	0.027173	0	0	0
KAH9315798	2.34036	2.66539	2.38262	1.48305	1.99967	1.56152	10.4281	10.1667	11.5106	10.8583	6.22998	9.66504	12.0612	12.3336	4.7397	20.0067	18.3119	23.627	30.7306	49.2109	19.1148	18.3243	16.4167	12.8496
KAH9315819	1073.73	1010.3	1116.73	939.081	963.506	1020.97	1137.16	1027.53	1502.68	723.852	718.767	683.264	193.556	181.682	222.721	123.395	149.602	142.363	111.233	83.1285	74.3876	113.028	97.5074	123.927
KAH9297726	23.7143	15.1644	16.664	3.64838	5.48249	5.35619	6.89456	5.63219	8.55699	2.60703	5.01339	6.60248	1.06473	0.478761	0.571205	1.48239	1.82831	0.811466	0.116048	0.809235	0.55722	0	0	0
KAH9298580	0.394831	0.529382	0.757376	0	0.114162	0	1.10775	1.16015	0	0.286601	0.138092	0.170784	0.139678	0	0	0.128061	0	0.03753	5.13581	4.68041	3.46989	9.74966	7.46682	14.2306
KAH9294919	0	0.081617	0	0	0	0	0.344166	0.332875	1.8653	1.62478	1.4013	3.22146	34.5253	43.4146	25.6214	65.0103	68.5154	70.8619	286.528	498.424	402.852	245.285	345.317	186.855
KAH9293151	0	0	0	0	0	0	0	0	0	0	0	0	0	0	0	0	0	0	0	0	0	0	0	0
