# Supplementary material for: Large-Scale Identification and Characterization Analysis of VQ Family Genes in Plants, Especially Gymnosperms
Source: Int J Mol Sci. 2023 Oct 6;24(19):14968. doi: 10.3390/ijms241914968 (PMC10573558; doi:10.3390/ijms241914968)
Supplement: Supplementary file 1 [file ijms-24-14968-s001.zip › Table S8.xlsx]

## Sheet: Table S8
Table S8. RNA-seq data analysis of VQ genes expression levels (TPM) in different tissues of Pinus tabuliformis.
geneID	root	root	root	buds of 2-year-old	buds of 5-year-old	buds of 14-year-old	buds of 35-year-old	Male cones of earlier pollen shedding trees	Male cones of earlier pollen shedding trees	Male cones of earlier pollen shedding trees	Male cones of late pollen shedding trees	Male cones of late pollen shedding trees	Male cones of late pollen shedding trees	Needles of earlier pollen shedding trees	Needles of earlier pollen shedding trees	Needles of earlier pollen shedding trees	Needles of late pollen shedding trees	Needles of late pollen shedding trees	Needles of late pollen shedding trees
Pt0G14080	21.77	24.64	33.39	0.39	0.66	0.06	0.18	0.1	0	0	0.27	0	0	0	0	0	0	0.06	0
Pt0G14090	30.92	33.4	36.46	0.32	0.2	0.06	0.12	0	0	0	0	0	0	0	0	0	0	0	0
Pt0G36030	4	5.83	5.91	0	0.11	0.44	0.64	0	0	0	0	0	0	0	0	0.08	0	0	0
Pt0G41750	787.54	815.61	831.7	9.64	6.76	2.83	3.14	1.02	1.42	6.87	0.72	1.03	2.84	2.91	0.26	7.88	4.6	2.89	2.44
Pt1G46530	58.19	71	61.4	3.15	7.63	4.07	5.69	4.02	2.23	4.82	4.19	5.47	4.11	5.59	5.08	5.03	5.14	7.83	4.96
Pt1G46540	0.59	1.33	1.28	0	0	0	0	0.19	0	0.1	0.67	0.16	0	0	0	0	0	0	0
Pt1G46550	2.51	4.4	4.77	0.11	0	0	0	0.07	0	0	0	0	0	0.06	0.15	1.26	0.44	0.08	0.19
Pt1G46590	59.55	92.82	87.75	0	0.46	0	0	0	0.13	0	0	0.1	0	0	0	0.1	0.12	0	0.1
Pt2G29550	0	0	0	0	0.05	0	0.05	0	0.4	0.37	0	0.07	0.07	0	0	0	0	0	0
Pt3G55180	3.23	3.35	5.68	0	0	0	0	0	0	0	0	0	0	0	0	0	0	0	0
Pt3G55240	3.98	4.82	5.22	0	0	0	0	0	0	0	0	0	0.08	0	0.13	0.56	0.08	0	0
Pt3G55250	8.2	8.48	9.33	0	0	0	0	0	0.09	0	0	0	0	0.4	0.08	1.04	0.3	0	0
Pt3G63490	2.72	5.73	2.31	3.6	4.2	2.41	2.99	0	0.85	0.51	0.63	1.2	0.45	0.63	0.5	0.62	0	0.54	0.42
Pt4G33030	1.55	1.27	2.5	0	0.3	0.19	0.09	0	0	0	0	0	0	0	0	0	0	0	0
Pt4G33080	0	0	0	0	0	0	0	0	0	0	0	0	0	0	0	0.15	0	0.2	0.3
Pt4G41310	4.53	6.92	6.96	2.49	0.84	1.59	0.39	0.57	0.17	0.31	0.51	0	0.54	0.26	0.75	0.5	1.45	1.78	1.01
Pt4G54630	0	0	0.04	0.13	0	0	0	0	0	0	0	0	0	0	0	0	0	0	0
Pt5G01380	9.14	7.99	8.73	0.45	1.54	0.74	0.93	0.56	0.66	0.61	0.1	1.27	1.53	0.51	0.06	0.99	0.81	0.65	0.8
Pt5G01390	5.61	8.82	7.97	0.36	1.9	0.48	1.3	0	0.17	0.16	0.13	0.62	0.28	2.08	0.54	1.66	3.1	0.92	1.02
Pt5G07830	0	0	0	0	0	0	0	0	0.05	0	0.07	0.07	0.15	0	0	0	0	0	0
Pt5G07840	0	0	0	0	0	0	0	0	0.15	0	0	0.15	0.38	0	0	0	0	0	0
Pt5G10220	0	0	0.13	0	0	0	0	0.17	0	0	0	0	0	0.15	0	0	0	1.67	0
Pt5G10320	0.1	0.09	0	0	0	0	0	0	0	0	0	0	0	0	0.52	0.54	0.5	0.21	0.21
Pt5G10330	0.12	0	0	0	0	0	0	0	0	0	0	0	0	0	0	0	0	0	0
Pt5G10370	0	0	0	0	0	0	0	0	0	0	0	0	0	0.17	0.57	0.94	0	0.39	1.45
Pt5G10390	0	0	0	0.9	1.05	0.24	0.14	0	0	0	0	0	0	3.88	1.28	22.53	4.21	3.5	3.85
Pt5G10430	0	0	0	0	0	0	0	0	0	0	0	0	0	0	0.21	0.23	0	0.3	0.23
Pt5G10480	0	0	0	0	0	0	0	0	0	0	0	0	0	0	0	0.14	0	0.09	0
Pt5G10520	0.72	0.98	0.42	0	0	0	0	0	0	0	0	0	0	0	0	0.08	0	0	0
Pt5G21380	2.84	2.98	2.33	0.61	0.93	0.37	0.44	0.56	0.15	0.39	0.37	0.58	0.4	0.88	0.45	0.64	0.74	0.66	0.41
Pt5G60610	0	0.27	0.15	0	0	0	0	0	0	0	0	0	0	0	0	0	0.37	0	0
Pt6G48670	0	0	0	0	0	0	0	0	0.22	0.4	0	0	0	0	0	0	0	0.11	0
Pt6G58630	9.1	10.01	6.27	4.52	4.86	1.53	1.99	6.08	2.07	4.86	7.21	5.26	3.66	2.44	1.16	3.11	4.56	2.12	4.07
Pt6G58720	5.1	4.56	3.93	2.98	2.15	1.08	0.61	5.27	1.11	3.83	3.42	4.45	2.62	0.73	1.45	1.91	2.35	1.8	2.64
Pt7G06290	0.17	0.23	0.08	0.17	0.81	0.28	0.27	0	0.44	0.12	0.29	0.47	0.31	0	0.06	0	0	0.12	0.19
Pt7G06410	0.45	0.61	0.73	0.83	1.67	1.42	0.59	0.56	0.82	0.62	0.6	0.41	0.83	0.26	0.15	0.58	0.19	0.16	0.25
Pt7G18060	3.28	3.55	4.25	0	0	0	0	0	0	0	0	0	0	0	0	0	0	0	0
Pt7G18140	2.06	1.57	1.17	2.7	2.62	2.19	1.8	0.65	0	0.36	0.15	0.14	0.31	1.62	1.05	1.87	1.17	1.51	0.87
Pt7G18260	0	0	0.16	0.16	0	0	0	0	0	0	0	0	0	0	0	0	0	0	0
Pt8G18180	4.26	4.89	5.59	0.12	0.26	0.15	0.19	0.39	0.59	0.42	0.64	0.41	0.23	0	0	0	0.08	0	0
Pt8G18230	5.9	5.95	4.94	4.69	1.97	2.27	0.69	0.9	0.93	1.22	1.84	1.46	1.09	1.7	0.72	1.11	0.86	1.5	1.05
Pt8G18240	1.9	1.54	1.28	1.52	1.05	0.31	0.3	0.59	0.41	0.77	0.96	1.83	0.46	0.32	1.01	0.93	0.72	1.02	0.52
Pt8G18260	5.87	7.48	6.27	4.19	1.9	1.84	1.82	0.27	0.37	0.59	0.25	0.47	0.18	0.33	0.05	0.16	0.28	0.47	0.48
Pt8G18300	0.1	0.17	0.19	0	0	0.24	0.61	0	0.07	0	0	0	0.12	0	0	0	0	0	0
Pt8G18690	0.22	0.73	0.43	0.07	0	0.12	0.17	0	0	0.1	0.42	0.08	0	0.17	0.1	0.57	0.19	0.59	0.08
Pt8G18700	3.1	2.49	2.78	0.21	0.26	0.66	0.56	0.11	0	0	0.45	0.2	0	1.24	1.27	3.86	1.05	4.51	0.66
Pt8G18710	4.7	6.12	5.39	0.17	0	0	0	0	0	0	0	0	0	0	0	0	0	0	0
Pt8G18730	8.88	9.51	9.89	1.33	0.7	0.4	0.52	0	0	0.64	0.18	0	0	0	0.21	0	0.2	0	0
Pt8G18740	5.29	5.65	6.22	0.83	0.42	0	0	0	0	0	0	0	0	0	0	0	0	0	0.18
Pt8G18750	2.96	3.1	2.65	0.08	0.07	0.12	0.22	0	0	0	0	0	0	0	0	0	0	0	0
Pt8G19210	0	0	0	0	0	0	0	0	0	0	0	0	0	0	0	0	0	0	0
Pt8G21110	2.07	2.07	1.92	0.03	0.12	0.2	0.11	0.17	0.05	0	0	0.08	0	0.16	0.02	0.19	0.09	0.1	0.08
Pt8G21120	3.06	3.66	2.26	0	0	0.13	0.25	0.19	0	0	0	0	0	0.17	0	0.17	0	0.11	0
Pt8G21130	0.58	0.64	0.55	0	0	0	0	0	0	0	0	0	0	0	0	0	0	0	0
Pt8G21150	0	0	0	0	0	0	0	0	0	0	0	0	0	0	0	0	0	0	0
Pt8G21160	0.86	0.56	1.06	0	0.07	0.06	1.36	0	0	0	0	0	0	0	0	0	0	0	0
Pt8G21170	0	0	0	0	0	0	0	0	0	0	0	0	0	0	0	0	0	0	0
Pt9G09310	0	0	0	0	0	0	0	0	0	0	0	0	0	0	0	0	0	0	0
Pt9G09450	0	0	0	0	0.19	0	0	0	0	0	0	0.22	0	0	0	0	0.26	0	0
PtJG23180	5.99	4.74	4.37	1.27	2.83	2.08	1.78	1.67	0.63	1.28	2.05	2.11	0.98	0.6	0.36	0.15	0.6	0.29	0.52
PtJG23190	11.05	9.21	7.9	3.46	3.36	2.5	3.13	3.11	1.01	2.2	2.81	2.28	1.35	0.84	0.5	0.96	0.64	0.36	1.24
PtXG16670	1.85	1.85	1.89	2.91	2.42	1.8	2.2	2.54	2.12	1.55	2.25	3.12	1.7	1.13	1.51	1.15	1.58	2.13	1.11
PtXG16680	4.27	2.83	3.92	5.92	5.23	4.7	5.17	6.05	4.81	3.99	4.74	5.91	5.99	3.16	3.16	1.55	3.58	3.22	2.69
PtXG48840	89.42	94.06	111.14	13.32	10.27	14.01	11.54	8.36	3.98	5.22	12.01	8.63	10.62	3.41	3.09	5.79	7.21	18.08	3.6
